# Supplementary material for: Metatranscriptomics reveals metabolic adaptation and induction of virulence factors by Haemophilus parasuis during lung infection
Source: Vet Res. 2015 Sep 23;46(1):102. doi: 10.1186/s13567-015-0225-9 (PMC4580352; doi:10.1186/s13567-015-0225-9)
Supplement: Additional file 1: — Primers. Primers used to validate expression pattern of RNA-seq data. [file 13567_2015_225_MOESM1_ESM.xlsx]

## Sheet: Sheet1
Additional file 1.
Primers used to validate RNA-seq data.
Locus tag	Sequence (5’ to 3’)	Product
HPNK_09689_F	TCCAACCGTTCGTGGTACTG	50S ribosomal protein L2
HPNK_09689_R	CCCAAGGTGTAACAGGGTGTTT	50S ribosomal protein L2
HPNK_00732_R	TGTTAAATCTGCTACTGCGTTGTCT	50S ribosomal protein L5
HPNK_00732_F	TGGGTGTGGGTGAAGCATT	50S ribosomal protein L5
HPNK_03728_R	CACCTGTGATCTCCACTTGTAAGG	6-pyruvoyl tetrahydrobiopterin synthase
HPNK_03728_F	CACGATGGCAAATGCAAAAA	6-pyruvoyl tetrahydrobiopterin synthase
HPNK_08953_R	CGCACAACGTAGCAATCCAA	ABC transporter inner membrane subunit
HPNK_08953_F	GGCGGTGTCTGTGTGCTTT	ABC transporter inner membrane subunit
HPNK_10441_F	CCTTATTCTCGTCAACGATACTAGCA	ABC transporter, permease protein
HPNK_10441_R	CCAATCTAGGATCTCTGCACCAT	ABC transporter, permease protein
HPNK_06845_R	CAGTAAATTGCCGGCTTCAGA	anthranilate synthase component II
HPNK_06845_F	CCCAATACCCTACTTGCCTTATCC	anthranilate synthase component II
HPNK_02274_F	TGGACGGCAGTGGTATTCAC	BirA repressor
HPNK_02274_R	TAGCTCAGCAACCAGTTGGG	BirA repressor
HPNK_01064_R	CTTTCTTCACCAACTGCAACGT	heme exporter protein D
HPNK_01064_F	TCGGTCTGTTAGTTTGGCAAAG	heme exporter protein D
HPNK_06205_F	GGCAAGTGCTGTTTTTGAGTGT	hypothetical protein
HPNK_06205_R	TGTTTCATCGGCGATAACCA	hypothetical protein
HPNK_09829_F	ATCGTTTTCGGTGTTGTGGC	hypothetical protein
HPNK_09829_R	GCGAGTAGCGACAAGCTGTA	hypothetical protein
HPNK_10446_F	TGGTCAATATTCTGTCCGCATT	hypothetical protein
HPNK_10446_R	GCCACATATTTGCTCCATCAATT	hypothetical protein
HPNK_11461_F	GAGAGGCTCGCACGGTAAAT	hypothetical protein
HPNK_11461_R	ACATGGAAATGGCAAAACAAGC	hypothetical protein
HPNK_06565_F	GGCGTATTTTGGCGATAAGATG	Na+/H+ antiporter NhaC
HPNK_06565_R	ATGCCTGCGGCGAGATT	Na+/H+ antiporter NhaC
HPNK_10256_R	GCAAGAGGCCCCATCAAA	PTS mannose-specific transporter subunit
HPNK_10256_F	CCTATTGATGATGCGGCAATC	PTS mannose-specific transporter subunit
HPNK_01728_F	TGCAATCATGCGCCATGT	pyruvate dehydrogenase subunit E1
HPNK_01728_R	ACATCTGCAGTGACACCATATTCA	pyruvate dehydrogenase subunit E1
HPNK_07703_R	GACACTTGCCCCACAACCA	translocation protein TolB
HPNK_07703_F	CAGCAGAAGTCAATCCTGAACAGT	translocation protein TolB
HPNK_05784_R	GGGTTGGCATTTTGGCTAAG	type II citrate synthase
HPNK_05784_F	GATGACGAAGCACATCGAGAAA	type II citrate synthase
HPNK_07913_F	CGAAGCTCCGCTTATTTGGC	MurE ligase
HPNK_07913_R	AATTGCACCGCTTTCGCTTT	MurE ligase
HPNK_01698_F	GGAGTCATGCTCAACAGGCT	VtaA2
HPNK_01698_R	CAGCCTCTTCCTTCCTTCCG	VtaA2
