# Supplementary material for: Metatranscriptomics reveals metabolic adaptation and induction of virulence factors by Haemophilus parasuis during lung infection
Source: Vet Res. 2015 Sep 23;46(1):102. doi: 10.1186/s13567-015-0225-9 (PMC4580352; doi:10.1186/s13567-015-0225-9)
Supplement: Additional file 2: — Differential expression of Nagasaki genes. Differential expression of genes ex vivo versus plate culture (A), in vivo versus plate culture (B) and antisense RNA in vivo versus plate culture (C). [file 13567_2015_225_MOESM2_ESM.xls]

## Sheet: ex vivo vs plate
Additional file 2A
Differential expression of genes ex vivo versus plate culture. log2 fold change (logFC), expression strength (logCPM), P-value, false discovery rate (FDR) and product are shown.
Positive log2 fold change indicate up-regulation ex vivo.
Locus	logFC	logCPM	P-value	FDR	Product
HPNK_06845	9.09908	9.06233	9.33881e-42	1.02493e-38	anthranilate synthase component II
HPNK_06850	8.94946	10.9979	4.01578e-45	8.81463e-42	anthranilate synthase component I
HPNK_02209	8.47405	3.4752	2.12551e-09	4.96329e-08	glycerol-3-phosphate transporter
HPNK_03283	7.58025	2.64208	2.35601e-07	3.27307e-06	hypothetical protein
HPNK_08953	7.33509	9.68003	1.71672e-25	9.42049e-23	ABC transporter inner membrane subunit
HPNK_06840	7.21765	10.068	4.86574e-27	3.5601e-24	anthranilate phosphoribosyltransferase
HPNK_03203	6.58524	5.88488	1.06889e-17	2.13292e-15	phage capsid scaffolding protein
HPNK_02846	6.36781	1.67992	0.000376727	0.00200222	phage transcriptional regulator
HPNK_03073	-6.31456	1.65032	0.000366311	0.00198079	enoyl-CoA hydratase/carnithine racemase-like protein
HPNK_02851	6.14022	1.50927	0.000718789	0.00346784	hypothetical protein
HPNK_01693	5.94882	1.37967	0.00160262	0.00688406	hypothetical protein
HPNK_00807	5.9273	5.55085	3.16196e-16	3.47026e-14	hypothetical protein
HPNK_05919	5.60006	2.87756	3.55632e-06	3.7172e-05	phage phi-c31 gp35-like protein
HPNK_07508	-5.59762	10.1855	1.54874e-21	4.85641e-19	long-chain fatty acid transport protein P1/47 kDa outer membrane protein
HPNK_05929	5.59535	2.94122	2.08085e-06	2.33034e-05	Minor tail protein U
HPNK_01534	-5.44918	10.8225	4.66981e-25	2.05004e-22	methyl-galactoside ABC transporter galactose-binding periplasmic protein MglB
HPNK_06983	5.33545	8.03427	3.23132e-23	1.18212e-20	Type I restriction-modification system methyltransferase subunit
HPNK_09829	5.19039	3.33107	7.6735e-08	1.22944e-06	hypothetical protein
HPNK_08948	5.02952	9.45428	7.31516e-17	1.00355e-14	ABC transporter ATP-binding protein
HPNK_06255	4.89745	2.37521	0.000203575	0.00123098	IS256 family transposase
HPNK_00812	4.8926	6.34979	2.30836e-14	1.74719e-12	hypothetical protein
HPNK_02712	4.79876	6.68163	1.80611e-12	8.8098e-11	hypothetical protein
HPNK_06260	4.76551	6.86656	8.68591e-15	7.06133e-13	putative transposase
HPNK_07038	-4.7627	8.28786	3.15315e-14	2.16286e-12	cold shock-like protein CspD
HPNK_00312	4.74456	0.708694	0.0590688	0.130308	hypothetical protein
HPNK_07983	-4.70187	0.62822	0.0732441	0.152969	hypothetical protein
HPNK_06835	4.69489	9.91031	6.6078e-18	1.45041e-15	bifunctional indole-3-glycerol phosphate synthase/phosphoribosylanthranilate isomerase
HPNK_05784	-4.66739	11.4771	2.06927e-16	2.52336e-14	type II citrate synthase
HPNK_01409	-4.6063	9.35055	5.23638e-19	1.43673e-16	universal stress protein A
HPNK_08528	-4.59158	9.66424	2.54473e-17	3.98978e-15	maltose ABC transporter periplasmic protein
HPNK_02866	4.57586	5.65179	1.11414e-12	5.82269e-11	hypothetical protein
HPNK_05524	-4.56602	9.65843	4.08829e-13	2.24345e-11	sigma 54 modulation protein
HPNK_05279	-4.52685	6.65785	9.52073e-05	0.000645	hypothetical protein
HPNK_00712	4.47714	0.597975	0.106182	0.206864	IS256 family transposase
HPNK_06395	4.46306	2.68913	9.14236e-06	8.18055e-05	type III restriction system methylase
HPNK_05909	4.42779	2.02305	0.00246912	0.00987197	phage head-tail adaptor
HPNK_02027	-4.34542	8.16073	4.15079e-15	3.50422e-13	putative transcriptional regulator
HPNK_03927	-4.26721	9.67026	3.5254e-18	8.59807e-16	acyl carrier protein
HPNK_10441	4.23706	4.17654	7.94637e-09	1.53002e-07	ABC transporter, permease protein
HPNK_07208	4.22082	9.18512	2.44972e-17	3.98978e-15	ABC transporter substrate-binding protein
HPNK_04397	4.20797	11.1466	2.41284e-16	2.78747e-14	DNA primase
HPNK_08533	-4.18704	8.70274	9.26069e-14	5.80778e-12	maltose/maltodextrin transporter ATP-binding protein
HPNK_06155	4.17818	1.79993	0.00308364	0.0117715	esterase of the alpha/beta hydrolase fold esterase
HPNK_08988	4.17437	8.05834	2.35203e-11	8.90122e-10	putative prophage antirepressor
HPNK_06810	4.13919	2.34812	0.000416656	0.00215698	Nlp family transcripitonal regulator
HPNK_05609	-4.07799	10.656	4.1553e-17	6.08059e-15	3-hydroxydecanoyl-(acyl carrier protein) dehydratase
HPNK_05874	-4.05613	5.57847	8.43567e-06	7.58865e-05	hypothetical protein
HPNK_10967	-4.05154	9.86862	2.43602e-15	2.13883e-13	phosphoenolpyruvate carboxykinase
HPNK_08868	4.04763	9.23742	1.67712e-15	1.53387e-13	Na+/H+ antiporter
HPNK_05914	4.03403	4.36849	2.11057e-08	3.76642e-07	Portal protein (GP3)
HPNK_11361	4.01263	5.36666	2.61612e-06	2.8569e-05	hypothetical protein
HPNK_05274	-4.00977	6.38819	3.26877e-08	5.73997e-07	XRE family transcriptional regulator
HPNK_03253	3.98467	4.44214	9.11803e-09	1.72535e-07	bacteriophage P2 Tail completion protein GPR
HPNK_04022	3.96773	7.21718	4.79203e-16	4.78113e-14	phosphoribosylaminoimidazole-succinocarboxamide synthase
HPNK_04212	-3.95053	11.1556	2.61146e-14	1.84908e-12	uridine phosphorylase
HPNK_11356	3.93166	6.3124	1.47103e-10	4.42316e-09	hypothetical protein
HPNK_11217	-3.92895	16.6549	2.5136e-12	1.17225e-10	hypothetical protein
HPNK_00317	3.91138	2.23761	0.000314733	0.00175786	glycoside hydrolase family protein/phage lysozyme
HPNK_01099	3.89832	10.0137	3.95325e-16	4.13209e-14	oxidoreductase OrdL
HPNK_02896	3.86181	2.70045	0.000132653	0.00085439	putative transposase
HPNK_10181	3.85524	10.2595	1.96624e-16	2.52336e-14	periplasmic solute-binding protein
HPNK_00297	3.83597	4.9247	4.67362e-06	4.68429e-05	hypothetical protein
HPNK_08493	-3.83588	7.17436	9.09885e-14	5.80778e-12	lipoprotein copper homeostasis and adhesion, NlpE
HPNK_02299	3.82079	8.35792	2.18542e-17	3.98978e-15	L-2,4-diaminobutyrate decarboxylase
HPNK_10541	3.81616	7.02052	2.59398e-14	1.84908e-12	putative 4'-phosphopantetheinyl transferase
HPNK_11571	-3.77491	12.6427	8.85807e-10	2.28747e-08	hypothetical protein
HPNK_05509	3.76285	3.27509	2.66134e-06	2.8919e-05	biopolymer transport ExbD protein
HPNK_05829	-3.71424	0.357055	0.289877	0.440028	chromosome segregation ATPase
HPNK_05834	-3.71382	0.357055	0.289712	0.440028	hypothetical protein
HPNK_06570	-3.71363	0.357055	0.289636	0.440028	IS256 family transposase
HPNK_10807	3.70444	2.07781	0.000905462	0.00415793	IS110 family transposase
HPNK_05779	-3.68151	12.0969	1.43697e-14	1.12648e-12	bifunctional aconitate hydratase 2/2-methylisocitrate dehydratase
HPNK_10186	3.6733	9.35818	1.13134e-15	1.07969e-13	thymidylate kinase
HPNK_02214	3.67262	6.74522	6.36773e-12	2.68792e-10	sn-glycerol-3-phosphate dehydrogenase subunit A
HPNK_06005	3.65618	3.56741	8.41065e-06	7.58865e-05	Transposase, Mutator family protein
HPNK_09494	3.63569	8.87571	1.61247e-13	9.56589e-12	Mg-dependent deoxyribonuclease
HPNK_02871	3.56408	5.48528	3.25541e-09	7.07489e-08	hypothetical protein
HPNK_00427	-3.55763	6.09606	3.08476e-10	8.57094e-09	hypothetical protein
HPNK_06355	3.49074	5.7047	1.48621e-07	2.17482e-06	hypothetical protein
HPNK_08488	-3.48415	6.04297	3.84002e-09	7.87743e-08	hypothetical protein
HPNK_08158	-3.48268	7.53321	3.3333e-09	7.10349e-08	hypothetical protein
HPNK_03248	3.46821	4.26476	1.00412e-06	1.21771e-05	DnaK suppressor protein/ C4-type zinc finger protein, DksA/TraR family
HPNK_02607	3.42094	9.09422	8.62125e-14	5.73444e-12	drug/metabolite transporter (DMT) superfamily permease
HPNK_05774	-3.41575	10.5067	1.20296e-13	7.3347e-12	isocitrate dehydrogenase (NADP(+))
HPNK_11157	-3.40802	11.2077	4.72179e-11	1.64513e-09	ferritin and DNA-binding stress protein
HPNK_00567	3.3953	7.83851	6.74584e-10	1.78399e-08	prophage antirepressor
HPNK_02219	3.39016	5.74112	1.35331e-08	2.51738e-07	anaerobic glycerol-3-phosphate dehydrogenase subunit B
HPNK_07008	3.38286	5.08914	4.93694e-08	8.40046e-07	exonuclease III
HPNK_00857	3.36966	5.24877	4.79428e-06	4.78338e-05	acetyl-CoA carboxylase subunit beta
HPNK_09489	3.36301	11.2971	2.56346e-12	1.17225e-10	ribonuclease R
HPNK_04157	3.35385	1.30892	0.0735701	0.153358	phage small subunit terminase
HPNK_10612	3.35058	9.4067	2.53104e-13	1.46201e-11	tRNA pseudouridine synthase B
HPNK_08318	-3.3477	8.54115	7.37065e-11	2.4513e-09	PTS system transporter subunit IIB
HPNK_05269	3.33111	6.09023	2.11031e-09	4.96329e-08	hypothetical protein
HPNK_00442	3.30792	0.218702	0.527295	0.667557	IS256 family transposase
HPNK_11586	3.29152	1.24155	0.0275108	0.0715477	IS256 family transposase
HPNK_10602	3.28389	8.92725	6.92884e-12	2.86959e-10	diadenosine tetraphosphatase
HPNK_03358	3.27955	1.15495	0.0352983	0.0878456	putative bacteriophage protein
HPNK_11601	3.27904	8.17679	6.84318e-13	3.66361e-11	transposase
HPNK_08898	3.2587	8.82179	3.30223e-12	1.47927e-10	iron-uptake permease inner membrane protein
HPNK_00862	3.24755	8.74773	2.93537e-10	8.26045e-09	2-succinyl-6-hydroxy-2, 4-cyclohexadiene-1-carboxylate synthase
HPNK_03258	3.24442	4.43808	2.14796e-05	0.000176583	bacteriophage tail completion protein gpS-like protein/phage virion morphogenesis protein
HPNK_05194	-3.24327	11.1276	1.10972e-11	4.42879e-10	3-oxoacyl-(acyl carrier protein) synthase I
HPNK_07313	-3.2394	6.18436	6.30245e-06	5.96288e-05	methionine sulfoxide reductase B
HPNK_06760	-3.23779	4.39621	3.65463e-07	4.80354e-06	hypothetical protein
HPNK_08308	-3.23548	9.63878	5.93507e-08	9.94463e-07	PTS system, IIDcomponent
HPNK_10256	-3.18244	8.83338	1.41376e-11	5.54144e-10	PTS system mannose-specific transporter subunit IID
HPNK_00882	-3.1547	5.18084	2.50041e-07	3.40895e-06	PTS system, glucose-like IIB component
HPNK_07353	-3.1526	7.73506	1.26477e-12	6.45619e-11	fumarate reductase subunit D
HPNK_07188	-3.14589	5.50732	9.56538e-07	1.17271e-05	transcriptional repressor of carbohydrate metabolism
HPNK_00357	-3.14501	1.2261	0.0297992	0.0762918	hypothetical protein
HPNK_02204	3.13893	2.38635	0.00127406	0.00567125	glycerophosphodiester phosphodiesterase
HPNK_01833	3.13887	8.49043	1.47655e-12	7.36595e-11	tRNA-adenosine deaminase
HPNK_06200	3.13591	1.07559	0.0525542	0.11868	LysR protein
HPNK_10246	-3.13398	9.56401	5.78986e-12	2.53542e-10	PTS system mannose-specific transporter subunits IIAB
HPNK_11806	-3.1335	10.6614	5.29248e-11	1.78723e-09	PTS system sucrose-specific transporter subunit IIBC
HPNK_10782	-3.12493	10.5067	9.48736e-10	2.42148e-08	L-lactate permease
HPNK_11566	3.10819	1.06924	0.0660935	0.142231	hypothetical protein
HPNK_04552	3.10534	9.3469	2.51624e-12	1.17225e-10	thiamine-binding periplasmic protein
HPNK_08573	-3.10464	8.31684	3.26856e-13	1.83961e-11	nitrate/sulfonate/bicarbonate ABC transporter ATPase
HPNK_06830	3.09373	9.30563	2.40049e-07	3.29317e-06	tryptophan synthase subunit beta
HPNK_07343	-3.07677	9.88078	8.22499e-12	3.34331e-10	fumarate reductase iron-sulfur subunit
HPNK_01339	3.07597	8.56796	4.52734e-11	1.60282e-09	exonuclease III
HPNK_07338	-3.06596	10.939	7.99042e-11	2.61776e-09	fumarate reductase flavoprotein subunit
HPNK_10251	-3.06361	8.64144	1.23715e-10	3.8247e-09	PTS system mannose-specific transporter subunit IIC
HPNK_01629	-3.06243	4.03169	7.29737e-06	6.70198e-05	prophage CP4-57 regulatory protein
HPNK_10446	3.05777	4.69292	1.66172e-06	1.90967e-05	hypothetical protein
HPNK_10096	-3.0492	5.54615	5.42252e-05	0.000399411	restriction enzyme
HPNK_04407	3.04651	1.62712	0.0125253	0.0375588	Transposase, Mutator family protein
HPNK_09354	-3.037	5.70778	4.85651e-08	8.32816e-07	putative lipoprotein, periplasmic protein
HPNK_08173	-3.03198	5.58072	7.73825e-05	0.000535819	primosomal replication protein N'
HPNK_06988	3.03086	5.32633	3.14981e-07	4.20664e-06	Type I restriction modification DNA specificity domain-containing protein
HPNK_02304	3.02804	8.30478	3.65984e-11	1.31694e-09	diaminobutyrate--2-oxoglutarate aminotransferase
HPNK_05664	3.02445	6.80946	2.63771e-10	7.71971e-09	phosphate/phosphonate ABC transport system permease protein
HPNK_01529	-3.01553	9.16397	2.51334e-11	9.35049e-10	galactose/methyl galaxtoside transporter ATP-binding protein
HPNK_08578	-3.00486	8.92677	2.23898e-09	5.17322e-08	acyl-CoA dehydrogenase
HPNK_05659	2.9877	7.18251	8.36251e-11	2.69937e-09	phosphate/phosphonate ABC transporter ATPase
HPNK_02087	-2.98059	9.47066	9.78969e-11	3.11426e-09	malate dehydrogenase
HPNK_06435	-2.96369	10.4104	3.30286e-11	1.2083e-09	alanine dehydrogenase
HPNK_05669	2.95744	7.00532	2.76283e-10	7.87585e-09	phosphate/phosphonate ABC transport system inner membrane subunit
HPNK_10546	2.95586	5.42927	2.25101e-07	3.14711e-06	phosphate-starvation-inducible protein PsiE
HPNK_02963	2.95573	0.987451	0.0841872	0.171103	phage protein
HPNK_02876	2.95406	7.85056	5.89095e-12	2.53542e-10	putative prophage primase
HPNK_10607	2.95326	9.28633	5.80047e-10	1.55269e-08	membrane-bound lytic murein transglycosylase B
HPNK_09784	-2.92516	9.60759	4.22537e-07	5.52064e-06	F0F1 ATP synthase subunit epsilon
HPNK_09724	-2.92454	10.3829	3.20039e-09	7.02485e-08	neuraminidase/exo-alpha-sialidase nanH
HPNK_05499	2.91564	4.94239	1.00357e-05	8.91835e-05	periplasmic protein
HPNK_02184	-2.91524	8.52283	1.64869e-11	6.3489e-10	inorganic pyrophosphatase
HPNK_09274	-2.91172	8.64456	1.6518e-09	3.94098e-08	fused D-ribose ABC transporter substrate-binding protein
HPNK_11267	2.90685	4.45886	4.20447e-06	4.29046e-05	atpase involved in chromosome partitioning
HPNK_06805	2.90653	4.73336	0.000198728	0.00120834	transposase
HPNK_04132	2.90235	4.50989	1.77038e-06	2.00309e-05	hypothetical protein
HPNK_08863	-2.89406	8.82706	5.62901e-06	5.41915e-05	DNA-binding protein H-NS
HPNK_11366	2.88198	8.13547	3.09027e-06	3.30885e-05	hypothetical protein
HPNK_08763	2.87135	2.41884	0.00162026	0.00690575	hypothetical protein
HPNK_00165	-2.86782	1.1752	0.0543178	0.122285	phage minor tail protein
HPNK_08458	2.86578	6.09582	7.12076e-08	1.16642e-06	AbiQ-like protein/lactococcal phage abortive infection protein
HPNK_03173	-2.86187	3.80877	0.000139732	0.000896816	hypothetical protein
HPNK_02886	-2.86123	6.46454	0.000656075	0.00318603	hypothetical protein
HPNK_01678	2.86092	10.1347	3.31451e-09	7.10349e-08	hypothetical protein
HPNK_08468	2.86071	8.72483	3.44627e-09	7.20435e-08	cysteine/glutathione ABC transporter membrane/ATP-binding component
HPNK_00969	-2.85732	6.67847	1.01548e-08	1.90511e-07	putative translation initiation inhibitor, yjgF family protein
HPNK_08463	2.85581	9.55514	3.42224e-09	7.20435e-08	cysteine/glutathione ABC transporter membrane/ATP-binding component
HPNK_08348	2.85445	9.36251	2.67416e-10	7.72341e-09	ribosome maturation protein RimP
HPNK_08088	-2.8368	8.75485	6.88119e-06	6.40009e-05	truncated BmaA3
HPNK_05879	-2.83269	3.25228	0.0245891	0.0652637	hypothetical protein
HPNK_01619	-2.8251	7.23517	3.00186e-09	6.65565e-08	hypothetical protein
HPNK_02918	2.82069	1.50161	0.0301298	0.0768118	terminase small subunit
HPNK_03228	2.81879	3.97986	0.000216098	0.00129246	putative bacteriophage protein
HPNK_06525	2.8157	2.76162	0.00248874	0.00993232	50S ribosomal protein L19
HPNK_08708	2.81512	7.96891	4.89127e-11	1.67755e-09	hypothetical protein
HPNK_03648	2.81414	7.43721	9.92255e-10	2.50345e-08	global DNA-binding transcriptional dual regulator Fis
HPNK_08358	2.79897	12.5436	3.54301e-09	7.3367e-08	translation initiation factor IF-2
HPNK_10772	-2.78681	9.45338	7.02835e-09	1.37743e-07	iron-sulfur cluster binding protein
HPNK_10311	2.78046	5.14241	1.41863e-05	0.000122113	hypothetical protein
HPNK_00682	-2.77372	10.795	2.53251e-06	2.77943e-05	3-ketoacyl-(acyl-carrier-protein) reductase
HPNK_02602	2.77041	9.0219	1.04808e-09	2.61425e-08	drug/metabolite transporter (DMT) superfamily permease
HPNK_08353	2.77006	11.4373	1.06634e-07	1.62543e-06	transcription elongation factor NusA
HPNK_09329	-2.76536	5.83496	4.48901e-07	5.79902e-06	L-fuculose phosphate aldolase
HPNK_06825	2.76404	8.1831	0.000111487	0.000737087	tryptophan synthase subunit alpha
HPNK_10191	2.7581	7.89448	1.12225e-10	3.51906e-09	hypothetical protein
HPNK_08193	-2.75217	7.20925	5.73506e-09	1.1549e-07	fumarate/nitrate reduction transcriptional regulator
HPNK_03048	-2.74977	1.1067	0.0796092	0.163923	hypothetical protein
HPNK_02993	2.7447	1.36897	0.0120505	0.0364337	hypothetical protein
HPNK_02462	2.74314	3.00937	0.000595308	0.00292982	hypothetical protein
HPNK_04107	-2.73407	8.90862	4.04461e-08	6.99049e-07	soluble cytochrome b562
HPNK_02687	-2.73331	7.90041	1.40058e-09	3.45425e-08	lipid hydroperoxide peroxidase
HPNK_00707	-2.73027	10.6391	2.83108e-09	6.47314e-08	signal recognition particle-docking protein FtsY
HPNK_03643	2.71702	9.43654	8.73569e-10	2.28272e-08	tRNA-dihydrouridine synthase B
HPNK_05904	2.71435	1.84826	0.0232633	0.0624242	bacteriophage protein
HPNK_02856	2.71019	2.14331	0.00890851	0.0285462	phage small subunit terminase
HPNK_00020	-2.70799	5.47112	0.000174761	0.00107753	hypothetical protein
HPNK_08328	-2.69883	8.59759	5.93562e-06	5.66465e-05	transcriptional repressor AgaR/DNA-binding transcriptional dual regulator
HPNK_09359	-2.6955	7.74388	1.42091e-10	4.33181e-09	putative lipoprotein
HPNK_09349	-2.68983	6.97098	8.00941e-08	1.27396e-06	putative lipoprotein, curli production assembly/transport component CsgG
HPNK_05939	-2.688	9.79873	2.93898e-09	6.60455e-08	amino acid ABC transporter substrate-binding protein
HPNK_08313	-2.68137	9.50589	2.30534e-05	0.000188814	PTS system transporter subunit IIC
HPNK_02791	-2.67063	9.72671	1.4745e-09	3.59613e-08	DNA-binding protein HU/transcriptional regulator
HPNK_01394	-2.66562	6.11394	0.000126716	0.000830275	hypothetical protein
HPNK_03143	2.66521	8.50302	1.63871e-09	3.94098e-08	tyrosine-specific transporter
HPNK_07288	2.66219	0.91242	0.123843	0.233937	phage-like tail assembly protein K
HPNK_03653	2.66131	8.98879	6.45138e-09	1.28734e-07	ubiquinone/menaquinone biosynthesis methyltransferase ubiE
HPNK_10767	-2.65522	8.41523	2.31463e-10	6.8657e-09	putative iron-sulfur protein
HPNK_10972	2.65053	8.88755	8.30715e-08	1.31181e-06	hypothetical protein
HPNK_08498	2.64322	6.56525	1.51264e-06	1.77554e-05	2-amino-4-hydroxy-6- hydroxymethyldihydropteridine pyrophosphokinase
HPNK_08873	2.64061	8.71644	5.35347e-09	1.08804e-07	cytochrome c-type biogenesis protein
HPNK_11431	-2.63283	5.73138	5.61191e-05	0.000409826	hypothetical protein
HPNK_01584	-2.63028	4.30076	0.00195674	0.00810386	hypothetical protein
HPNK_01897	-2.62594	10.7441	9.13012e-08	1.41131e-06	excinuclease ABC subunit A
HPNK_01753	-2.61639	2.84278	0.00116658	0.005258	dimethylsulfoxide reductase subunit B
HPNK_05714	2.61501	3.15834	0.00232513	0.00938173	Transposase, Mutator family protein
HPNK_11237	2.61181	1.37385	0.0511373	0.116197	Pili assembly chaperone
HPNK_07403	-2.60939	1.91871	0.010117	0.0315885	Sel1 domain protein, repeat-containing protein
HPNK_00105	2.60538	8.4591	3.95793e-10	1.07255e-08	hypothetical protein
HPNK_04432	-2.59754	4.89341	0.000224558	0.00132858	hypothetical protein
HPNK_09614	-2.59254	7.51618	7.28354e-09	1.41481e-07	carbon starvation protein A, membrane protein
HPNK_09759	-2.59191	9.18804	2.87914e-08	5.09654e-07	F0F1 ATP synthase subunit B
HPNK_11751	-2.58916	6.94679	0.000109328	0.000731633	RfaJ protein
HPNK_02309	2.58884	9.10247	3.60739e-08	6.2843e-07	putative phosphate acyltransferase
HPNK_07358	-2.58316	5.37248	4.24159e-06	4.29046e-05	putative sulfate transport protein CysZ
HPNK_10617	2.57817	8.07516	3.61986e-10	9.93199e-09	ribosome-binding factor A
HPNK_03728	2.57079	5.05475	5.42475e-06	5.26872e-05	6-pyruvoyl tetrahydrobiopterin synthase
HPNK_04989	-2.56792	7.2437	2.37537e-07	3.2792e-06	Fe/S biogenesis protein NfuA
HPNK_04017	2.56139	8.20813	8.99676e-09	1.71721e-07	hypothetical protein
HPNK_01828	2.56112	11.0653	2.09197e-07	2.9625e-06	cold-shock DEAD box protein A-like protein
HPNK_07673	-2.56018	4.03947	0.0004687	0.00236505	hypothetical protein
HPNK_03563	2.5587	9.62142	3.2298e-07	4.27073e-06	DNA mismatch repair protein
HPNK_07368	2.55473	9.76743	1.45479e-08	2.68342e-07	NAD-dependent DNA ligase LigA
HPNK_02707	2.54741	8.22405	1.8915e-07	2.696e-06	D5 N like family protein
HPNK_08043	-2.54687	9.38143	5.0029e-05	0.000377367	ribosome recycling factor
HPNK_04172	-2.5358	3.66809	0.000833465	0.00388419	hypothetical protein
HPNK_06510	-2.53367	10.6624	1.3957e-07	2.05608e-06	translation initiation factor IF-3
HPNK_08883	2.51918	5.58424	0.000160746	0.00100238	cytochrome c-type biogenesis protein ccmH
HPNK_01688	2.50366	7.69481	1.87902e-08	3.38069e-07	S-adenosylmethionine synthetase
HPNK_03103	-2.5034	4.62072	0.00258983	0.0102243	hypothetical protein
HPNK_02647	-2.50189	7.11878	1.224e-07	1.82767e-06	hypothetical protein
HPNK_10101	-2.49488	6.67431	2.01177e-05	0.000166635	restriction enzyme
HPNK_05924	2.4936	3.66226	0.000191563	0.00117126	phage major capsid protein, HK97 family
HPNK_10201	2.49352	10.1582	3.16217e-07	4.20664e-06	DNA polymerase III subunit delta'
HPNK_10777	-2.49064	8.0032	2.94873e-09	6.60455e-08	Fe-S oxidoreductase
HPNK_01069	-2.48941	9.40942	1.07286e-06	1.28684e-05	putative di- and tricarboxylate transporter
HPNK_11192	2.4866	7.97684	7.74507e-07	9.71453e-06	hypothetical protein
HPNK_06440	-2.48245	9.36079	1.53442e-08	2.80672e-07	SNF family Na+-dependent transporter
HPNK_08893	2.4808	7.29482	6.396e-07	8.16234e-06	iron(III) ABC transporter ATP-binding protein
HPNK_06800	2.47675	1.91469	0.0130705	0.0388902	hypothetical protein
HPNK_01334	2.47367	9.49545	7.50316e-08	1.21996e-06	GntP family gluconate/proton (H+) symporter
HPNK_11202	2.47203	2.41175	0.0273134	0.0711184	IS256 family transposase
HPNK_11197	2.4685	1.22266	0.0366867	0.0905819	IS256 family transposase
HPNK_08093	-2.4653	6.2325	0.000395871	0.0020689	hypothetical protein
HPNK_01574	-2.46392	6.2181	0.00927963	0.0295628	hypothetical protein
HPNK_03857	2.46347	8.73026	7.02694e-09	1.37743e-07	phosphoribosylformylglycinamidine synthase
HPNK_00532	-2.46065	7.46784	5.2435e-06	5.1612e-05	hypothetical protein
HPNK_00387	-2.45953	1.4909	0.0463432	0.107644	hypothetical protein
HPNK_08648	2.45183	2.62329	0.00194012	0.0080502	hypothetical protein
HPNK_01524	-2.44458	8.75221	1.18455e-07	1.78088e-06	beta-methylgalactoside transporter inner membrane component
HPNK_07138	2.43967	8.99703	1.10321e-07	1.67003e-06	exodeoxyribonuclease VII large subunit
HPNK_07598	-2.43516	10.5234	6.83563e-08	1.12814e-06	scaffold protein, NifU-like protein involved in Fe-S cluster formation
HPNK_03408	2.42761	2.51632	0.00352523	0.0131597	putative bacteriophage protein
HPNK_02657	2.42301	8.39724	3.20492e-06	3.41495e-05	magnesium/nickel/cobalt transporter CorA
HPNK_00210	2.41618	3.35814	0.00284262	0.0109658	Transposase, Mutator family protein
HPNK_02597	2.4141	10.6419	8.96626e-08	1.39581e-06	GTPase CgtA
HPNK_05980	-2.41331	8.53896	1.88016e-07	2.696e-06	PTS system ascorbate-specific transporter subunits IICB
HPNK_11207	-2.41325	7.74658	7.38715e-07	9.37271e-06	putative phage associated protein
HPNK_10306	2.40066	3.5267	0.000772806	0.00362459	hypothetical protein
HPNK_04362	2.3991	9.23231	2.82876e-07	3.80928e-06	sucrose operon repressor
HPNK_01579	-2.39003	6.5649	0.00258549	0.0102243	putative transcription regulator
HPNK_05959	2.38863	10.5696	1.99619e-05	0.000165971	glutamate synthase (NADPH) subunit beta
HPNK_04427	-2.38638	6.23512	4.46282e-05	0.000342514	para-aminobenzoate synthase component I
HPNK_11576	2.38557	5.70049	6.40572e-05	0.000456512	hypothetical protein
HPNK_03318	-2.38273	7.15516	4.81816e-05	0.000364685	hypothetical protein
HPNK_01793	-2.37643	7.67716	6.76637e-08	1.12517e-06	diacylglycerol kinase
HPNK_05094	2.37068	7.05507	1.39604e-05	0.000120642	chelated iron ABC transporter permease
HPNK_08723	-2.36089	5.68434	1.35135e-05	0.000118176	formate dehydrogenase accessory protein
HPNK_04372	-2.36008	8.01845	3.36494e-06	3.534e-05	fructose-1,6-bisphosphatase
HPNK_11406	-2.35533	8.58309	8.40386e-08	1.31761e-06	antimicrobial peptide ABC transporter ATPase
HPNK_09409	-2.35449	6.45718	1.71268e-06	1.94784e-05	glycerol-3-phosphate acyltransferase PlsY
HPNK_03443	2.34995	0.707011	0.288339	0.438907	hypothetical protein
HPNK_07348	-2.34971	7.97004	3.36294e-06	3.534e-05	fumarate reductase (anaerobic), membrane anchor subunit C
HPNK_04247	-2.34661	2.49872	0.0254069	0.0671907	hypothetical protein
HPNK_01798	-2.34413	10.05	2.21414e-07	3.11541e-06	bifunctional UDP-sugar hydrolase/5'-nucleotidase periplasmic precursor
HPNK_09754	-2.34305	8.15772	1.64836e-07	2.38037e-06	F0F1 ATP synthase subunit C
HPNK_06180	2.33276	4.80177	8.50746e-05	0.000583559	transcriptional regulator
HPNK_00352	-2.32309	4.60757	0.000718845	0.00346784	hypothetical protein
HPNK_01054	2.32183	8.41223	1.63239e-08	2.96124e-07	heme exporter protein B
HPNK_11666	2.31991	10.3256	1.28006e-07	1.89846e-06	transcription termination factor Rho
HPNK_03508	-2.31783	10.9053	8.31221e-07	1.03081e-05	bifunctional proline dehydrogenase/pyrroline-5-carboxylate dehydrogenase
HPNK_03083	-2.3168	5.17074	5.02609e-05	0.000377818	hypothetical protein
HPNK_02349	-2.31123	7.22861	1.69124e-06	1.93348e-05	autonomous glycyl radical cofactor GrcA
HPNK_08183	-2.30935	3.20125	0.00278594	0.0108233	tRNA/rRNA methyltransferase
HPNK_11756	-2.3018	5.75041	0.00691041	0.0231932	lipooligosaccharide biosynthesis protein lex-1
HPNK_05174	-2.29038	6.35827	3.27754e-05	0.000258784	hypothetical protein
HPNK_08888	2.28442	6.70249	6.26981e-05	0.000449746	formate-dependent nitrite reductase complex NrfG subunit, cytochrome c biogenesis factor
HPNK_02731	2.28138	1.57725	0.0433107	0.102451	IS256 family transposase
HPNK_03723	2.27931	5.60898	9.81176e-05	0.000662671	NrdG protein
HPNK_10667	2.27564	1.43107	0.0437479	0.103033	IS256 family transposase
HPNK_08238	-2.27348	8.33512	8.05332e-06	7.30456e-05	hypothetical protein
HPNK_06870	-2.26862	2.66374	0.00728757	0.0241635	ISHin1, family IS3
HPNK_08933	2.26655	8.57199	1.04692e-06	1.26264e-05	riboflavin synthase subunit alpha
HPNK_01254	-2.266	6.49781	1.08542e-05	9.60687e-05	preprotein translocase subunit YajC
HPNK_03213	2.26584	5.54337	0.000122304	0.000803761	phage small terminase subunit
HPNK_06565	2.26362	3.73662	0.000882865	0.00407977	Na+/H+ antiporter NhaC
HPNK_03658	2.25635	8.44403	9.66724e-08	1.48389e-06	YigP-like protein
HPNK_03807	-2.25257	5.70112	0.00299532	0.0114742	hypothetical protein
HPNK_06745	-2.24944	5.51088	0.000523912	0.00261956	hypothetical protein
HPNK_03238	-2.24355	7.60133	7.64527e-08	1.22944e-06	hypothetical protein
HPNK_03733	2.2426	6.02223	1.9932e-05	0.000165971	queuosine biosynthesis protein QueC
HPNK_08503	2.23806	8.73165	5.61219e-06	5.41915e-05	polyA polymerase
HPNK_05964	2.23136	13.3375	5.85345e-06	5.61062e-05	glutamate synthase (ferredoxin) subunit alpha
HPNK_03368	2.22551	0.721273	0.289414	0.440028	hypothetical protein
HPNK_11451	2.2255	8.2953	5.70523e-08	9.63306e-07	phage-like minor tail protein
HPNK_02527	2.21512	6.1006	2.81678e-05	0.000224122	iron-regulated outer membrane protein B
HPNK_08033	-2.20554	7.33107	9.61679e-07	1.17271e-05	uridylate kinase
HPNK_03548	-2.20541	11.7864	7.2917e-06	6.70198e-05	cysteine synthase
HPNK_05504	2.19873	4.11041	0.000726573	0.00348285	biopolymer transport ExbB protein
HPNK_10707	-2.19862	3.38378	0.00801895	0.0261428	hypothetical protein
HPNK_03158	-2.19654	4.08932	0.00125191	0.00559662	phosphoribosylformylglycinamidine synthase
HPNK_05309	-2.19287	6.21739	0.00136811	0.00599402	heme/hemopexin-binding protein A
HPNK_03663	2.19136	10.0141	1.56602e-06	1.81874e-05	ubiquinone biosynthesis protein ubiB
HPNK_02334	2.18924	7.0773	2.28824e-06	2.52396e-05	3-dehydroquinate dehydratase
HPNK_05739	-2.18802	9.79348	5.41219e-05	0.000399411	hypothetical protein
HPNK_03168	-2.1812	5.98238	0.000392156	0.00206423	bifunctional methionine sulfoxide reductase A/B protein
HPNK_11456	-2.17941	6.31098	2.33193e-05	0.000190282	hypothetical protein
HPNK_05119	2.17731	4.44228	0.000458924	0.0023318	hypothetical protein
HPNK_08878	2.17674	6.22707	0.000245123	0.00143479	thiol:disulfide interchange protein DsbE
HPNK_08978	-2.17574	7.98228	1.62809e-07	2.36666e-06	phage integrase
HPNK_08198	2.17382	8.99528	1.30435e-06	1.54759e-05	S-adenosyl-L-methionine-dependent methyltransferase
HPNK_06770	-2.1678	1.18175	0.0945165	0.18775	hypothetical protein
HPNK_04467	2.16645	6.69205	2.81811e-05	0.000224122	hypothetical protein
HPNK_06685	2.16527	4.18795	0.000321128	0.0017845	bacteriophage Mu I protein GP32
HPNK_10932	-2.16358	8.01363	1.19257e-05	0.000105128	hypothetical protein
HPNK_04267	-2.163	10.1284	7.95582e-07	9.92217e-06	purine nucleoside phosphorylase
HPNK_08983	-2.15917	5.88778	0.000202739	0.00122931	hypothetical protein
HPNK_08583	-2.15908	6.89456	5.3665e-05	0.000399022	putative macrophage infectivity potentiator-like protein, peroxidase/antioxidase
HPNK_03533	2.15544	8.69654	4.49127e-07	5.79902e-06	holliday junction DNA helicase motor protein
HPNK_06725	2.15322	1.06569	0.0798933	0.164242	hypothetical protein
HPNK_04037	-2.1472	7.84678	2.73635e-07	3.70759e-06	hypothetical protein
HPNK_08753	2.14089	5.51468	0.000328816	0.00181801	hypothetical protein
HPNK_03847	-2.1397	4.11361	0.000735668	0.00351806	protoporphyrinogen oxidase
HPNK_06505	-2.138	9.15751	0.000211272	0.00127052	50S ribosomal protein L35
HPNK_06070	-2.13622	7.45872	1.6741e-05	0.000141333	ribulose-phosphate 3-epimerase
HPNK_05719	2.13163	4.61722	0.00106413	0.00483594	IS1016C2 transposase, family IS1595
HPNK_06080	-2.12157	8.12981	1.41988e-06	1.67561e-05	putative transporter
HPNK_02354	2.12049	8.10824	1.59039e-06	1.83732e-05	uracil-DNA glycosylase
HPNK_05484	2.11137	6.97554	4.06838e-06	4.17294e-05	rod shape-determining protein MreD
HPNK_05864	-2.10674	8.13552	8.54806e-07	1.0541e-05	thioredoxin
HPNK_03093	-2.10472	3.57178	0.00499736	0.0176071	hypothetical protein
HPNK_03503	-2.10076	10.0588	2.93115e-06	3.15386e-05	sodium/proline symporter, proline permease
HPNK_01389	-2.10041	4.38556	0.000745939	0.00352115	hypothetical protein
HPNK_02736	-2.10037	2.16227	0.0426535	0.101325	putative anti-termination protein Q, phage associated
HPNK_04477	2.09823	10.2019	6.72948e-05	0.00047649	ATP-dependent helicase HepA
HPNK_00292	2.09822	4.97026	0.00148224	0.00642989	hypothetical protein
HPNK_04794	-2.09505	5.09779	0.000306511	0.00172496	transposase, IS4 family protein
HPNK_05244	-2.09241	8.90459	2.72403e-06	2.94544e-05	outer membrane protein
HPNK_03568	2.08029	9.38285	1.9528e-06	2.19815e-05	5-methyltetrahydropteroyltriglutamate-- homocysteine S-methyltransferase
HPNK_07708	-2.07669	11.4638	4.6398e-06	4.67173e-05	18K peptidoglycan-associated outer membrane lipoprotein PalA
HPNK_04232	2.07641	11.7077	2.54491e-05	0.00020537	30S ribosomal protein S7
HPNK_11297	-2.0723	7.35672	5.19496e-05	0.000389179	hypothetical protein
HPNK_06205	2.06939	3.41086	0.00932117	0.0296521	hypothetical protein
HPNK_01748	-2.06905	3.57386	0.00314601	0.0119679	anaerobic dimethyl sulfoxide reductase subunit ynfH
HPNK_01184	-2.06744	8.15909	7.36011e-05	0.000514505	nucleoside triphosphate pyrophosphohydrolase
HPNK_11002	-2.06627	6.64845	0.00214212	0.00878868	type I restriction-modification system specificity protein
HPNK_09364	-2.06494	5.00503	0.000393712	0.00206746	L-fucose operon activator
HPNK_08008	2.05849	8.41932	7.57989e-07	9.56199e-06	DNA repair protein RecO
HPNK_04227	2.05715	11.4516	0.000155414	0.000977871	30S ribosomal protein S12
HPNK_04617	-2.05427	11.291	0.000777326	0.00363802	outer membrane protein 26
HPNK_09504	2.05325	7.72408	6.27291e-06	5.96062e-05	Cof-like, HAD superfamily hydrolase
HPNK_11581	-2.0532	0.773114	0.281155	0.430961	putative anti-termination protein Q, phage associated
HPNK_09454	2.05203	8.61798	0.000155995	0.00097831	putative Mg2+ and Co2+ transporter CorB
HPNK_01119	2.05046	7.50418	4.237e-06	4.29046e-05	fimbrial biogenesis and twitching motility protein PilF-like protein
HPNK_08928	2.0489	8.97219	3.2877e-06	3.48623e-05	riboflavin biosynthesis protein RibD
HPNK_02497	-2.04572	5.79005	9.41617e-05	0.000639892	deoxyuridine 5'-triphosphate nucleotidohydrolase
HPNK_11561	2.0371	2.19298	0.0177599	0.0507591	glycoside hydrolase family protein/phage lysozyme
HPNK_10281	-2.02744	8.27647	1.22213e-06	1.45792e-05	D-ribose ABC transporter substrate-binding component RbsB
HPNK_07223	-2.02677	7.88532	5.49588e-05	0.00040346	hypothetical protein
HPNK_03483	2.02558	2.21479	0.0702588	0.149147	phage baseplate-like protein
HPNK_08843	2.02357	11.4069	3.34432e-05	0.000261489	oligopeptide ABC transporter permease
HPNK_05149	-2.01872	8.39962	5.61129e-07	7.20279e-06	aspartate ammonia-lyase
HPNK_03363	2.01734	0.594026	0.430045	0.577692	hypothetical protein
HPNK_04352	2.01255	8.90922	2.76008e-05	0.000221108	peptide transport periplasmic protein SapA
HPNK_11187	2.01123	9.78982	3.60053e-06	3.74558e-05	lipoprotein releasing system transmembrane permease
HPNK_08323	-2.01097	9.07841	0.000357563	0.00194752	tagatose-6-phosphate ketose/aldose isomerase
HPNK_08298	-2.00766	6.3241	0.000319581	0.00178041	PTS system transporter subunit IIA
HPNK_06105	-2.00183	8.85197	6.40348e-06	6.03246e-05	Thiol:disulfide interchange protein dsbA
HPNK_09344	-1.99895	8.00192	2.13664e-06	2.38068e-05	L-fucose isomerase
HPNK_00512	1.99845	2.28698	0.0395806	0.0957424	prophage antirepressor protein 1/putative DNA-binding protein (Roi)
HPNK_05099	1.99756	6.60919	0.00319953	0.0121295	chelated iron ABC transporter permease
HPNK_07028	1.997	10.8159	7.91424e-06	7.23823e-05	phosphoenolpyruvate carboxylase
HPNK_09444	-1.99678	8.54798	1.44367e-05	0.000123783	FMN-binding protein MioC
HPNK_10712	-1.98951	10.0638	0.000488784	0.00246073	putative SAM-dependent methyltransferase
HPNK_00817	1.98848	5.46181	0.00134491	0.00591601	FMN-dependent NADH-azoreductase
HPNK_03233	-1.98771	7.51887	5.11417e-06	5.05658e-05	hypothetical protein
HPNK_09779	-1.98756	10.9745	0.000214937	0.00128903	F0F1 ATP synthase subunit beta/H(+)-transporting two-sector ATPase, F(1) subunit beta
HPNK_01369	-1.97852	7.88911	2.18454e-06	2.42175e-05	hypothetical protein
HPNK_11746	-1.97673	6.93436	0.00321204	0.012135	hypothetical protein
HPNK_08373	-1.97611	3.35259	0.00980456	0.0307909	transposase, IS4 family protein
HPNK_04262	-1.97525	8.64507	0.00127636	0.00567125	hypothetical protein
HPNK_08408	1.97364	7.42631	1.61193e-05	0.00013671	GTP cyclohydrolase I
HPNK_05975	-1.9719	6.53703	0.00161646	0.00690575	ascorbate-specific phosphotransferase protein IIA component protein
HPNK_06145	-1.96524	7.83654	1.55271e-06	1.81287e-05	hypothetical protein
HPNK_08758	1.96285	4.66277	0.00342091	0.012792	iron dependent peroxidase
HPNK_11546	1.96252	0.979566	0.12367	0.233812	putative lytic protein Rz1, bacteriophage protein
HPNK_01384	-1.9619	4.23711	0.00223944	0.0091198	hypothetical protein
HPNK_04312	1.96106	9.42626	0.000818399	0.0038221	GTP-binding protein hflX
HPNK_02642	-1.95926	9.97868	1.35985e-05	0.000118448	sodium/panthothenate symporter
HPNK_04974	-1.95672	6.98033	1.88625e-05	0.000158633	periplasmic lipoprotein
HPNK_04709	1.95522	0.977442	0.131856	0.246464	intrrupted gp229 phage-associated protein
HPNK_11212	1.94001	7.81468	5.38145e-06	5.2499e-05	prophage integrase
HPNK_02329	1.93522	8.63103	3.98647e-06	4.1275e-05	biotin synthase
HPNK_11446	1.93318	3.31101	0.00582861	0.0200216	putative phage minor tail protein
HPNK_04077	1.92896	3.85683	0.00453826	0.016306	hypothetical protein
HPNK_04984	1.92847	3.58456	0.0246418	0.0653245	ISAs1 family transposase
HPNK_11311	1.92427	8.34232	1.93594e-05	0.00016219	23S rRNA m(5)U1939 methyltransferase
HPNK_09619	-1.92066	10.7244	1.61312e-05	0.00013671	periplasmic serine protease do/hhoA-like protein
HPNK_03738	1.91961	5.7335	0.000447259	0.00229377	Pirin-like protein
HPNK_05934	1.91881	6.39247	0.00021813	0.00130107	Prophage CP4-57 integrase
HPNK_01379	-1.91169	8.29509	0.000177845	0.00109347	DNA repair ATPase
HPNK_09029	-1.90924	6.37981	0.000105466	0.000707944	hypothetical protein
HPNK_06265	-1.90868	0.693734	0.281997	0.431648	hypothetical protein
HPNK_08823	1.90469	0.608408	0.43059	0.57807	IS256 family transposase
HPNK_05839	-1.90324	2.45564	0.028787	0.0742507	competence protein E/type II secretory pathway, component HofQ
HPNK_06350	1.90221	6.94252	0.00027758	0.00159083	ribonuclease P
HPNK_05479	1.90189	8.91076	7.02185e-06	6.50336e-05	rod shape-determining protein MreC
HPNK_01044	1.90133	9.32059	1.33951e-05	0.000117609	DNA replication initiation factor
HPNK_04237	1.90128	13.1531	0.000293743	0.00167038	elongation factor G
HPNK_10937	-1.90025	9.90031	3.34753e-05	0.000261489	hypothetical protein
HPNK_10922	1.89827	6.4715	0.000835575	0.00388578	hypothetical protein
HPNK_05234	1.89637	4.03347	0.0027572	0.0107306	ron chelate uptake ABC transporter ATP-binding protein
HPNK_10797	-1.89468	6.92586	5.74851e-05	0.000415065	putative permease
HPNK_06185	1.89407	6.81943	0.000174478	0.00107753	HipA protein, co-regulate with HipB
HPNK_00487	-1.89317	5.57753	0.00173237	0.00729855	putative helix-turn-helix containing protein
HPNK_04662	1.89248	7.10475	2.03707e-05	0.000168097	dissimilatory sulfite reductase subunit gamma
HPNK_08163	-1.89211	9.85092	0.000161406	0.00100365	50S ribosomal protein L13
HPNK_00887	1.89028	8.59144	1.38333e-05	0.000120016	putative DNA-binding transcriptional regulator
HPNK_11671	-1.88975	5.08016	0.00185996	0.0077764	heat shock-like protein 15
HPNK_09439	1.88718	8.48363	2.5963e-05	0.00020875	VtaA1
HPNK_09509	-1.88674	8.98949	9.16818e-06	8.18055e-05	biotin biosynthesis protein BioY
HPNK_10111	-1.88633	2.7079	0.0216666	0.0592995	putative ATPase
HPNK_01823	1.88613	9.7806	6.57653e-05	0.000467168	lipoprotein NlpI
HPNK_09774	-1.88603	9.84295	0.000231932	0.00136486	F0F1 ATP synthase subunit gamma
HPNK_04744	1.88501	6.14775	0.001312	0.00579445	DoxX family protein membrane protein
HPNK_03273	-1.88265	6.62817	0.000269459	0.00156059	hypothetical protein
HPNK_10551	1.87967	7.35622	1.55002e-05	0.000132385	ADP-ribose pyrophosphatase
HPNK_00592	1.87697	3.14065	0.0320884	0.0811452	hypothetical protein
HPNK_00632	1.87483	5.38107	0.00187699	0.00781781	hypothetical protein
HPNK_02537	1.87437	8.06899	6.69231e-06	6.27762e-05	two component transcriptional-response regulator
HPNK_02194	-1.86494	7.80864	8.0062e-06	7.29195e-05	small-conductance mechanosensitive channel
HPNK_09919	-1.86451	7.93883	5.00094e-06	4.967e-05	SPFH domain-containing protein
HPNK_03208	1.86116	3.48685	0.0480402	0.110417	hypothetical protein
HPNK_09459	1.85877	7.56316	6.7345e-06	6.29031e-05	putative ABC-transport permease
HPNK_07838	-1.85682	7.70657	0.000302417	0.00170644	hypothetical protein
HPNK_03313	1.85665	2.2155	0.0612656	0.134076	hypothetical protein
HPNK_00150	-1.856	3.07231	0.0155397	0.0451185	hypothetical protein
HPNK_07103	1.85581	6.49968	0.000143963	0.000921278	ATPase ATPase (AAA+ superfamily) protein
HPNK_05089	1.85439	7.37294	0.000129865	0.000843352	chelated iron ABC transporter ATP-binding protein
HPNK_10987	-1.84897	4.16644	0.00521631	0.0182904	hypothetical protein
HPNK_02881	-1.84884	4.89291	0.00337749	0.0126945	hypothetical protein
HPNK_04854	1.8471	10.3557	4.43193e-05	0.000341337	CTP synthetase
HPNK_10346	-1.84636	8.1533	4.02296e-06	4.14573e-05	type I restriction-modification system, M subunit
HPNK_02908	1.84296	0.991177	0.273143	0.421837	putative bacteriophage protein
HPNK_03523	1.84265	9.84193	2.89551e-05	0.000229445	spermidine/putrescine-binding periplasmic protein (SPBP)
HPNK_01907	-1.84181	6.66826	0.000547057	0.00271672	dATP pyrophosphohydrolase
HPNK_03223	1.84166	4.45498	0.0103494	0.0322227	phage-like lysozyme
HPNK_04657	1.83927	7.95554	7.11009e-05	0.000498615	ADP-heptose:LPS heptosyltransferase I
HPNK_09539	1.83811	5.00249	0.00097996	0.00449063	hypothetical protein
HPNK_02567	1.83413	4.77218	0.00140396	0.0061193	ISHin1, family IS3
HPNK_10587	1.83194	1.21717	0.131934	0.246464	hypothetical protein
HPNK_04652	1.83019	8.09291	2.42411e-05	0.000197072	phospho-2-dehydro-3-deoxyheptonate aldolase
HPNK_08858	1.82601	7.22606	0.000159541	0.000997702	formyltetrahydrofolate deformylase
HPNK_10106	-1.82241	6.99631	0.00129707	0.00575164	restriction enzyme subunit alpha/N-6 DNA methylase
HPNK_01892	1.81897	8.03309	8.46654e-05	0.000582573	Holliday junction resolvase
HPNK_07158	-1.8125	8.16756	5.26804e-06	5.16221e-05	replication initiation regulator SeqA
HPNK_04869	-1.81236	5.6351	0.00183845	0.00770116	pseudouridylate synthase
HPNK_06765	-1.80699	4.16554	0.00237806	0.00952527	hypothetical protein
HPNK_04192	-1.80486	5.19691	0.00106	0.00482717	insertion element IS1016 transposase
HPNK_04964	1.80172	6.18542	0.000323398	0.00179257	metabolite transport protein
HPNK_09549	1.79975	4.9615	0.00268617	0.0105288	branched-chain amino acid transport
HPNK_10927	1.79482	7.69902	3.33529e-05	0.000261489	tRNA pseudouridine synthase C
HPNK_00492	-1.79359	4.44842	0.0306951	0.077881	hypothetical protein
HPNK_05709	1.79273	9.48593	6.95588e-05	0.000490937	mce-related protein
HPNK_10822	1.79234	6.6675	0.000443769	0.0022812	SH3 domain protein
HPNK_10662	-1.7922	9.24365	6.35219e-05	0.000454171	succinyl-CoA synthetase subunit alpha
HPNK_04979	-1.78974	7.03339	5.36961e-05	0.000399022	diadenosine tetraphosphate (Ap4A) hydrolase
HPNK_01049	1.78389	8.9491	2.45658e-05	0.000198974	cytochrome c biogenesis protein CcmA
HPNK_10226	-1.78147	3.38428	0.0379237	0.0931124	addiction module killer protein
HPNK_04402	1.77867	11.2903	0.000184498	0.00113121	RNA polymerase sigma factor RpoD
HPNK_10582	1.77841	4.51829	0.00553834	0.0192421	putative prophage antirepressor
HPNK_03668	1.77815	7.82911	5.61993e-05	0.000409826	hypothetical protein
HPNK_01194	1.77785	7.0734	0.000449024	0.00229745	two-component sensor protein
HPNK_05319	-1.7771	5.24532	0.00150125	0.00649951	phosphohistidine phosphatase
HPNK_07308	1.77545	6.57307	0.000155479	0.000977871	phage-like minor tail protein
HPNK_09294	-1.77544	7.01273	0.000128324	0.000838306	alpha-L-fucosidase
HPNK_00872	1.7752	10.4826	8.31849e-05	0.000574185	ATP-dependent protease ATP-binding subunit HslU
HPNK_01144	1.77477	8.92037	7.03243e-05	0.00049475	copper-transporting P-type ATPase
HPNK_02923	1.77311	2.86836	0.0140641	0.0413817	PBSX family phage terminase large subunit
HPNK_05894	1.77303	2.95631	0.0202571	0.0561418	bacteriophage protein
HPNK_00055	1.77179	1.39275	0.250156	0.396171	hypothetical protein
HPNK_06075	-1.77081	7.57914	8.8731e-05	0.000604859	arylsulfatase A
HPNK_08068	-1.77007	5.74884	0.000640806	0.00312212	FxsA protein affecting phage T7 exclusion by the F plasmid
HPNK_08543	-1.76947	4.15293	0.00546407	0.0190981	hypothetical protein
HPNK_01419	-1.76806	7.37988	4.75028e-05	0.000360791	carbon storage regulator
HPNK_11242	1.76766	1.0093	0.44026	0.586877	hypothetical protein
HPNK_10637	1.76615	6.31327	0.000391992	0.00206423	lysine exporter protein LysE/YggA
HPNK_01902	-1.76435	8.69076	0.000340753	0.00186522	hypothetical protein
HPNK_11461	1.7594	4.16221	0.0354779	0.0880927	hypothetical protein
HPNK_08793	1.75764	6.71673	0.000745556	0.00352115	exopolysaccharide biosynthesis protein
HPNK_02487	-1.75557	4.05865	0.00765105	0.0252542	hypothetical protein
HPNK_08568	-1.75352	7.97941	5.65075e-05	0.000410708	nitrate/sulfonate/bicarbonate ABC transporter periplasmic protein
HPNK_11032	-1.75271	8.13561	3.67643e-05	0.000286162	hypothetical protein
HPNK_02397	1.75099	3.40851	0.00969967	0.0306839	putative transposase
HPNK_09424	-1.75084	8.95725	4.57788e-05	0.00035012	two-component response regulator
HPNK_11696	-1.7501	1.11636	0.185403	0.314099	IS110 family transposase
HPNK_11731	-1.74861	6.77462	0.000128925	0.000839736	tRNA mo(5)U34 methyltransferase
HPNK_11441	1.74741	3.85504	0.00559306	0.0193335	phage-like minor tail protein L
HPNK_04472	1.74725	9.97099	4.07282e-05	0.000315895	glucose-6-phosphate isomerase
HPNK_06015	1.74717	7.12862	0.000388792	0.00205983	decarboxylase
HPNK_03488	1.74269	3.08818	0.0160588	0.0464415	phage baseplate-like protein
HPNK_07398	-1.73956	1.27267	0.165045	0.291686	hypothetical protein
HPNK_01952	-1.73674	2.38327	0.036501	0.0902248	transcriptional regulator
HPNK_01204	1.73639	7.08446	0.000101042	0.000680327	bicyclomycin/multidrug efflux system
HPNK_04027	-1.73222	3.7815	0.0130756	0.0388902	hypothetical protein
HPNK_04814	1.73153	7.5713	0.000149338	0.000952896	potassium-tellurite ethidium and proflavin transporter
HPNK_08203	1.72492	9.85185	0.000307271	0.00172496	replicative DNA helicase
HPNK_06500	-1.72388	10.0409	0.00274294	0.0106941	50S ribosomal protein L20
HPNK_09744	-1.71976	7.36325	7.54874e-05	0.00052435	F0F1 ATP synthase subunit I
HPNK_05574	-1.71792	10.2336	0.000283423	0.00162008	enolase
HPNK_09234	-1.7156	9.62645	0.000258546	0.00150933	FKBP-type peptidyl-prolyl cis-trans isomerase FkpA
HPNK_10026	-1.71532	6.78562	0.0003313	0.00182714	3-keto-L-gulonate-6-phosphate decarboxylase
HPNK_04844	1.7137	7.5404	0.000110392	0.000732268	ribose-5-phosphate isomerase A
HPNK_04187	-1.71338	4.0011	0.0330398	0.0832633	hypothetical protein
HPNK_04714	1.70785	7.67737	0.000222504	0.00131999	hypothetical protein
HPNK_03438	-1.70759	3.98524	0.00727094	0.0241448	Phage tail tube protein FII
HPNK_01374	-1.70707	9.2135	5.73571e-05	0.000415065	methyl-accepting chemotaxis protein
HPNK_04522	-1.70701	6.55642	0.000336091	0.00184892	cell division protein zapA
HPNK_09764	-1.70691	8.72513	0.000598761	0.00294022	F0F1 ATP synthase subunit delta
HPNK_05854	1.7059	6.41413	0.00151584	0.00654973	phosphatidylglycerophosphatase A
HPNK_02359	-1.70573	7.30226	7.537e-05	0.00052435	bifunctional prephenate dehydratase/chorismate mutase
HPNK_07033	1.70566	9.03137	5.89448e-05	0.00042421	3-phosphoshikimate 1-carboxyvinyltransferase
HPNK_03528	1.70521	8.87376	4.64067e-05	0.00035369	permease
HPNK_09249	1.70108	6.3715	0.00170023	0.00719075	putative sulfur oxidation protein DsrF
HPNK_00974	-1.69411	7.86648	8.5539e-05	0.000584916	branched-chain amino acid aminotransferase
HPNK_01654	1.69121	2.4459	0.0395819	0.0957424	hypothetical protein
HPNK_02502	-1.68936	5.01766	0.00190912	0.0079366	hypothetical protein
HPNK_04357	1.68666	9.58734	0.000375194	0.00199891	transcriptional regulatory protein TyrR
HPNK_08963	-1.67066	6.49476	0.0108184	0.0333518	hypothetical protein
HPNK_03308	-1.66707	2.91783	0.0384573	0.0940495	hypothetical protein
HPNK_09254	1.66473	5.99289	0.00130454	0.0057731	protein involved in oxidation of intracellular sulfur
HPNK_09064	1.6575	13.7105	0.000221685	0.0013187	DNA-directed RNA polymerase subunit beta
HPNK_07658	-1.65662	8.47373	0.00657428	0.0222008	hypothetical protein
HPNK_06295	1.65525	9.84751	0.000153071	0.000971071	3-octaprenyl-4-hydroxybenzoate carboxy-lyase
HPNK_09894	-1.65327	7.82231	4.24022e-05	0.000327721	hypothetical protein
HPNK_09334	-1.65138	4.97765	0.018792	0.0528148	L-fucose mutarotase
HPNK_05584	1.64549	9.85734	0.000110424	0.000732268	DNA topoisomerase IV subunit B
HPNK_10461	1.64367	4.89237	0.0142935	0.0419442	hypothetical protein
HPNK_08828	1.64201	6.98626	0.00138686	0.00606407	dihydrofolate reductase
HPNK_04824	-1.63855	8.22522	0.000115712	0.000762729	hypothetical protein
HPNK_11012	-1.6372	6.44695	0.00553572	0.0192421	anticodon nuclease PrrC
HPNK_04457	1.63266	7.04078	0.000439366	0.00226387	SUA5 protein translation factor
HPNK_08293	-1.63143	8.03703	0.00084108	0.00390311	tagatose 1,6-diphosphate aldolase
HPNK_11117	1.63092	8.80778	0.000154158	0.000975147	resistance to organic solvents ABC transporter permease
HPNK_00557	-1.62857	3.88907	0.0169932	0.0489501	hypothetical protein
HPNK_04739	1.62827	4.19686	0.0116714	0.0355817	hypothetical protein
HPNK_11421	1.62735	2.07223	0.0538245	0.121299	bacteriophage lambda tail assembly I
HPNK_08223	-1.62719	7.59025	0.000109676	0.00073173	hypothetical protein
HPNK_09324	-1.62525	8.33671	0.000292866	0.00166971	RpiR family transcriptional regulator
HPNK_09924	-1.62462	7.1435	0.000843226	0.00390481	regulator of membrane protease activity
HPNK_09309	-1.62425	7.55802	0.000463792	0.00234568	myoinositol catabolism protein with xylose isomerase domain (2-keto-myo-inositol dehydratase)
HPNK_05589	-1.62342	12.7951	0.000428238	0.00221172	catalase
HPNK_04422	-1.62267	6.13694	0.00588359	0.0201474	CzcD protein
HPNK_01134	1.61954	6.29676	0.00851087	0.0274521	hypothetical protein
HPNK_03338	-1.6178	5.51344	0.00251062	0.00998334	phage protein
HPNK_01818	1.61613	11.986	0.000452377	0.00230387	polynucleotide phosphorylase/polyadenylase
HPNK_01708	-1.6156	5.84422	0.00269844	0.0105581	peptidyl-prolyl cis-trans isomerase B
HPNK_05084	-1.61439	9.42863	0.000460071	0.00233223	chelated iron ABC transporter periplasmic-binding protein
HPNK_02652	-1.61371	6.58504	0.00159089	0.00684707	transcriptional repressor protein MetJ
HPNK_10561	1.61251	8.10079	5.38089e-05	0.000399022	site-specific tyrosine recombinase XerD
HPNK_10491	-1.61223	7.20865	0.000150904	0.000960102	multifunctional aminopeptidase A
HPNK_03633	-1.60896	6.80446	0.000600315	0.00294128	Thiosulfate sulfurtransferase glpE
HPNK_06290	1.60735	9.08176	0.000275867	0.00158515	tryptophanyl-tRNA synthetase
HPNK_05654	1.60685	8.02747	0.000131933	0.000854259	phosphate/phosphonate ABC transport system periplasmic phosphonate-binding protein
HPNK_03068	-1.6066	3.39094	0.0212332	0.0584778	putative tail fiber assembly protein
HPNK_04382	1.60587	11.5976	0.00366087	0.0135966	ribonuclease E
HPNK_04647	1.6054	8.30402	0.000294527	0.00167051	bifunctional chorismate mutase/prephenate dehydrogenase
HPNK_03872	1.60414	2.33925	0.046999	0.108822	IS256 family transposase
HPNK_08283	1.60284	5.186	0.00467625	0.0167172	high-affinity zinc uptake system membrane protein
HPNK_06035	1.60218	8.88128	0.000658876	0.00319257	quinol dehydrogenase membrane component
HPNK_01698	1.60151	8.15789	0.000372429	0.00199639	VtaA2
HPNK_10917	1.59661	8.55763	0.000167787	0.00104038	N-acetylmuramic acid-6-phosphate etherase
HPNK_08153	-1.59488	6.4012	0.00250923	0.00998334	dithiobiotin synthetase
HPNK_04884	-1.59064	9.75944	0.000228859	0.00135039	transaldolase B
HPNK_07193	1.58891	8.18177	0.000538917	0.00268236	ribonuclease D
HPNK_01079	-1.58878	10.2286	0.000296296	0.00167621	fructose-bisphosphate aldolase
HPNK_00497	1.58805	8.45454	0.000450457	0.00229943	exoribonuclease II
HPNK_06795	1.5868	2.63172	0.124064	0.234153	phage transposase
HPNK_08378	1.58651	8.54743	0.000271415	0.00156778	VtaA13
HPNK_02542	1.58401	8.99901	0.000266295	0.00154634	sensor protein QseC/integral membrane sensor signal transduction histidine kinase
HPNK_09609	-1.58373	7.18508	0.00140507	0.0061193	ribosomal protein L11 methyltransferase
HPNK_03108	-1.58289	4.35027	0.0578965	0.128108	hypothetical protein
HPNK_05594	1.58235	6.92901	0.00053138	0.00265086	phosphohydrolase
HPNK_01224	1.58096	4.16383	0.0100946	0.0315732	hypothetical protein
HPNK_09264	-1.5772	6.69733	0.00236158	0.00949391	myo-inositol catabolism IolB domain-containing protein
HPNK_11182	-1.57494	11.0292	0.000373806	0.00199639	superoxide dismutase
HPNK_04082	1.57459	4.87358	0.00666735	0.0224805	hypothetical protein
HPNK_09929	-1.57343	7.03925	0.000744334	0.00352115	uracil permease
HPNK_08733	-1.57232	9.93292	0.000243622	0.00142982	transcriptional formate dehydrogenase
HPNK_06615	1.57219	4.38496	0.00754219	0.0249671	hypothetical protein
HPNK_04537	-1.57089	3.5723	0.0407603	0.0978872	colicin import membrane protein
HPNK_01624	-1.57052	4.52816	0.0104495	0.0324421	hypothetical protein
HPNK_08423	1.57032	7.33578	0.000337269	0.00185076	periplasmic negative regulator of sigmaE
HPNK_08838	1.56994	12.272	0.00448771	0.0162251	oligopeptide ABC transporter ATP-binding/permease protein
HPNK_05134	-1.56947	5.12347	0.00397809	0.0146263	hypothetical protein
HPNK_08178	-1.56849	13.5733	0.000368184	0.00198079	outer membrane protein P2 (OMP P2)
HPNK_09199	1.5673	7.15541	0.000367203	0.00198079	hypothetical protein
HPNK_10381	1.567	5.04765	0.00388266	0.0143234	hemolysin activation/secretion protein
HPNK_05489	1.56187	9.03624	0.000363135	0.00197297	recombination factor protein RarA
HPNK_03343	-1.56126	4.29625	0.00793294	0.0259505	hypothetical protein
HPNK_07318	-1.55608	10.0699	0.000260931	0.00151921	glyceraldehyde-3-phosphate dehydrogenase
HPNK_04894	1.54605	4.11028	0.0178492	0.0508258	glycerol uptake facilitator protein
HPNK_01059	1.54472	7.87336	0.000373812	0.00199639	cytochrome c-type biogenesis protein/heme exporter protein C
HPNK_02189	-1.54403	8.30684	0.00237547	0.00952527	Zn-dependent protease with chaperone function
HPNK_03278	-1.5427	5.94332	0.0026122	0.0102742	hypothetical protein
HPNK_04527	1.54178	7.54528	0.000309808	0.00173477	5-formyltetrahydrofolate cyclo-ligase
HPNK_09154	-1.54101	6.24558	0.00166161	0.00705729	hypothetical protein
HPNK_08703	1.53675	10.1905	0.000641493	0.00312212	lysyl-tRNA synthetase
HPNK_10426	1.5363	2.2094	0.185455	0.314099	oxidoreductase
HPNK_05744	-1.53557	8.97458	0.00110329	0.00499325	glyoxalase II family protein
HPNK_06820	1.53514	2.93957	0.0473538	0.109142	hypothetical protein
HPNK_03028	-1.53344	1.36274	0.250726	0.396501	hypothetical protein
HPNK_00307	-1.5324	4.00909	0.0123665	0.0372863	hypothetical protein
HPNK_06815	-1.52988	7.19181	0.00478648	0.0169731	transcriptional regulator
HPNK_09749	-1.52873	8.93576	0.000990858	0.00452545	F0F1 ATP synthase subunit A
HPNK_10241	-1.52579	7.28521	0.000405471	0.00210903	protoheme ferro-lyase
HPNK_07978	1.52532	9.83615	0.00126777	0.00565602	serine/threonine transporter SstT
HPNK_06040	1.52315	9.90479	0.00339263	0.0127296	quinol dehydrogenase periplasmic component
HPNK_06750	-1.52245	2.68791	0.038779	0.0946156	hypothetical protein
HPNK_07098	-1.52185	8.02562	0.000132732	0.00085439	single-strand DNA-binding protein
HPNK_11426	1.51991	2.52714	0.0605938	0.133003	phage-like tail assembly protein K
HPNK_06220	1.51582	2.61233	0.0677689	0.145117	LysR family transcriptional regulator
HPNK_10722	1.51316	8.34409	0.000494117	0.00248189	S-adenosylmethionine:tRNA ribosyltransferase-isomerase
HPNK_11037	1.51152	3.97498	0.049261	0.112516	putative transposase
HPNK_08958	-1.51084	5.6481	0.00789751	0.0259119	L-lactate dehydrogenase
HPNK_09849	1.5106	2.69252	0.0488065	0.111747	pyruvate kinase
HPNK_08518	-1.50966	8.02532	0.00027237	0.00156916	maltose transporter permease
HPNK_01843	1.50725	7.71285	0.000192535	0.00117393	hypothetical protein
HPNK_01634	-1.50423	6.36619	0.00333421	0.0125533	putative integrase/recombinase
HPNK_01703	-1.50264	6.85651	0.0017621	0.00739543	bifunctional 3-demethylubiquinone-9 3-methyltransferase/ 2-octaprenyl-6-hydroxy phenol methylase
HPNK_08998	1.5014	5.54709	0.00712342	0.0237628	hypothetical protein
HPNK_09244	1.49866	6.40343	0.0062494	0.0212673	sulfur transfer complex subunit TusD
HPNK_00932	1.49653	8.44322	0.00161798	0.00690575	lipoate-protein ligase B
HPNK_11316	-1.49448	7.59499	0.000208864	0.0012595	deoxyguanosinetriphosphate triphosphohydrolase-like protein
HPNK_06010	1.48951	4.22722	0.0268593	0.0703535	hypothetical protein
HPNK_04602	1.48885	9.21638	0.000399207	0.00208138	CDP-diglyceride pyrophosphorylase
HPNK_06950	1.48676	2.93314	0.0373918	0.0920124	IS110 family transposase
HPNK_00867	1.48473	10.7285	0.00231863	0.00937274	2-succinyl-5-enolpyruvyl-6-hydroxy-3- cyclohexene-1-carboxylate synthase
HPNK_02998	1.48101	1.06003	0.26161	0.408708	hypothetical protein
HPNK_06305	1.48046	7.84187	0.00140944	0.00612616	virulence-associated protein D
HPNK_04452	1.47806	6.08022	0.00768339	0.0253229	DNA topoisomerase I-like protein
HPNK_04512	1.47655	6.34895	0.00201406	0.00831476	anaerobic ribonucleoside triphosphate reductase
HPNK_03263	-1.4754	6.5084	0.00450163	0.0162251	hypothetical protein
HPNK_06270	1.47442	11.1055	0.00107447	0.00487284	D-lactate dehydrogenase
HPNK_07593	-1.47289	11.9441	0.000753526	0.00354173	cysteine desulfurase
HPNK_11861	1.47289	8.987	0.000394824	0.00206835	oligopeptide ABC transporter periplasmic protein
HPNK_03867	-1.47204	3.94331	0.118281	0.226564	hypothetical protein
HPNK_06380	-1.47197	5.32976	0.0119874	0.0363432	DNA polymerase beta-like protein
HPNK_10336	-1.46853	5.76176	0.00433	0.0157879	restriction modification system DNA specificity domain-containing protein
HPNK_11436	-1.46773	6.7974	0.00227856	0.0092448	hypothetical protein
HPNK_07808	1.46537	4.28339	0.0563755	0.125723	ferrichrome transport ATP-binding protein fhuC
HPNK_07713	1.46176	7.81528	0.00063218	0.0030905	Dna-J like membrane chaperone protein
HPNK_00662	1.4604	6.35109	0.00367374	0.0136214	rRNA methyltransferase
HPNK_04012	-1.4568	9.14533	0.000585498	0.00288802	aminoacyl-histidine dipeptidase
HPNK_00287	-1.45603	2.50722	0.0592541	0.130454	putative anti-termination protein Q, phage associated
HPNK_04507	1.45597	3.73828	0.0189281	0.0530602	anaerobic ribonucleoside triphosphate reductase-activating protein
HPNK_01124	1.45501	9.39416	0.000498128	0.00249633	ribosomal RNA large subunit methyltransferase N
HPNK_06030	1.455	8.1919	0.000887856	0.00409421	diheme cytochrome c550
HPNK_00457	-1.45265	6.92572	0.00161479	0.00690575	ABC transporter ATP-binding protein
HPNK_11656	-1.44867	6.5794	0.00557448	0.0192996	orotate phosphoribosyltransferase
HPNK_10912	1.44605	8.71713	0.000367811	0.00198079	anhydro-N-acetylmuramic acid kinase
HPNK_06125	-1.44545	7.87555	0.000411852	0.00213715	2,3-diketo-L-gulonate reductase
HPNK_07853	-1.44451	6.41815	0.00341681	0.012792	fatty acid metabolism regulator
HPNK_10486	1.44372	8.606	0.000578677	0.0028608	putative protease
HPNK_09304	-1.44162	8.24971	0.00553472	0.0192421	myoinositol 2-dehydrogenase
HPNK_09769	-1.44134	10.8164	0.00556281	0.0192897	F0F1 ATP synthase subunit alpha
HPNK_05899	1.44101	3.0294	0.0409238	0.0981723	phage associated protein
HPNK_00572	1.44025	3.18185	0.141207	0.25893	hypothetical protein
HPNK_05724	-1.43765	8.30535	0.00474932	0.0169233	ProP expression regulator
HPNK_09889	-1.43684	8.41877	0.000741771	0.00352115	heat shock protein GrpE
HPNK_08063	-1.43549	7.87361	0.000343487	0.00187551	aspartate-semialdehyde dehydrogenase
HPNK_10301	1.43504	6.69615	0.00363866	0.0135371	HxlR family transcriptional regulator
HPNK_02134	1.43422	1.56093	0.208135	0.343759	hypothetical protein
HPNK_09194	1.43201	8.59393	0.000389445	0.00205983	putative nuclease
HPNK_09634	1.43144	9.42238	0.00293068	0.0112857	DNA mismatch repair protein MutS
HPNK_09514	1.42837	6.58095	0.00554031	0.0192421	biotin apo-protein ligase
HPNK_02938	1.42284	3.34345	0.0422252	0.100634	hypothetical protein
HPNK_01264	1.42234	9.25521	0.000744843	0.00352115	queuine tRNA-ribosyltransferase
HPNK_00877	1.4197	8.99469	0.00124951	0.00559662	ATP-dependent protease subunit HslV
HPNK_02831	1.4193	7.43465	0.00210973	0.00867201	4-hydroxybenzoate octaprenyltransferase
HPNK_11791	1.41789	12.4048	0.00226188	0.0091941	ATP-dependent protease LA
HPNK_01872	1.41494	9.29544	0.00089016	0.00409623	dipeptide transport system permease DppB
HPNK_10401	1.41462	9.23164	0.000751643	0.00354046	lipoprotein
HPNK_03907	1.41062	9.40069	0.000726207	0.00348285	galactokinase
HPNK_03163	-1.41021	4.29793	0.0236819	0.0633152	cytochrome c-type biogenesis protein CcdA
HPNK_06330	1.40788	6.3872	0.00360447	0.0134326	carbamoyl phosphate synthase small subunit
HPNK_05799	1.40235	6.84047	0.0028044	0.0108757	DNA adenine methylase
HPNK_07248	-1.40116	8.613	0.000573666	0.00284243	aromatic amino acid aminotransferase
HPNK_05990	1.40082	7.38678	0.00215272	0.00879938	transcriptional repressor UlaR
HPNK_10942	1.39932	5.08056	0.00977245	0.0307909	hypothetical protein
HPNK_05754	1.39706	6.65914	0.011052	0.0339288	SOS-response transcriptional repressor
HPNK_03333	-1.39299	4.93948	0.00946859	0.0300775	hypothetical protein
HPNK_11017	-1.39236	8.19894	0.00134336	0.00591601	type I site-specific restriction-modification system, R (restriction) subunit
HPNK_03902	1.38375	4.96708	0.0396055	0.0957424	ISHin1, family IS3
HPNK_10526	-1.38291	7.09073	0.00313568	0.0119493	phosphopantetheine adenylyltransferase
HPNK_09289	-1.38282	7.83877	0.00115342	0.00520939	dehydrogenase
HPNK_05749	-1.37822	8.97413	0.00790948	0.0259124	VacJ lipoprotein
HPNK_08248	1.3776	7.61255	0.000739825	0.00352115	2-deoxyglucose-6-phosphatase
HPNK_04367	-1.3765	12.4177	0.00440426	0.0159527	heme-binding protein A
HPNK_00265	-1.37233	2.80208	0.0715982	0.151072	transposase, IS4 family protein
HPNK_05995	1.37113	7.80151	0.00293953	0.0112999	putative L-xylulose 5-phosphate 3-epimerase
HPNK_11646	1.36997	5.4086	0.0172677	0.0496107	N-acetyl-anhydromuranmyl-L-alanine amidase
HPNK_05304	1.36848	3.04237	0.0940802	0.187053	heme/hemopexin-binding protein B, hemolysin activation/secretion protein
HPNK_04547	-1.36661	7.43485	0.0013659	0.00599402	phosphate starvation-inducible protein PhoH
HPNK_07243	-1.36309	5.54215	0.028519	0.0738198	antitoxin ChpS/ transcriptional regulator/antitoxin
HPNK_05399	-1.36176	6.30939	0.00724334	0.0240896	succinyl-diaminopimelate desuccinylase
HPNK_03897	1.35934	5.53744	0.012502	0.0375588	ISHin1, family IS3
HPNK_02344	1.3581	10.4554	0.00158819	0.00684707	acetyl-CoA carboxylase biotin carboxylase subunit
HPNK_03957	1.35471	5.62023	0.00975855	0.0307909	IS3 family transposase
HPNK_07298	1.35438	8.20623	0.000726718	0.00348285	plasmid maintenance system antidote protein
HPNK_10977	-1.35176	10.5599	0.0107547	0.033202	sigma-E factor negative regulatory protein
HPNK_02057	-1.35138	11.3982	0.00187097	0.00780756	transketolase
HPNK_06920	1.35135	1.06727	0.445591	0.592004	Tfp pilus assembly pathway, fimbrial leader peptidase PilD
HPNK_07373	1.34998	8.97636	0.00117505	0.00528534	ATP-dependent DNA helicase RecQ, superfamily II
HPNK_08513	-1.34668	9.48532	0.00411892	0.0150684	4-alpha-glucanotransferase
HPNK_10146	1.34427	8.66852	0.00167517	0.00709847	VtaA4
HPNK_07003	1.34162	5.11831	0.0160372	0.0464403	hypothetical protein
HPNK_00337	1.34032	2.97219	0.0570254	0.126691	PBSX family phage terminase large subunit
HPNK_05514	1.33921	5.68239	0.021948	0.0597715	transferrin-binding protein
HPNK_02492	-1.33806	6.02224	0.00865828	0.0278256	division inhibitor protein
HPNK_02582	1.33477	8.1284	0.00509843	0.0179057	VtaA7
HPNK_06280	1.33429	7.15735	0.00218596	0.00891855	4-hydroxybenzoate synthetase
HPNK_08563	-1.33394	6.81684	0.00436209	0.0158786	nitrate/sulfonate/bicarbonate ABC transporter permease
HPNK_11766	1.33317	7.13641	0.00371637	0.0137562	DNA-binding transcriptional regulator IlvY
HPNK_07843	-1.33247	8.40965	0.000991682	0.00452545	disulfide bond formation protein B
HPNK_10331	-1.33208	6.54842	0.00481305	0.0170397	type I restriction modification DNA specificity domain-containing protein
HPNK_04122	1.32956	7.82976	0.0144032	0.0422093	hypothetical protein
HPNK_06625	-1.32608	4.38856	0.0284496	0.0737272	phage baseplate assembly protein V
HPNK_00702	1.32398	5	0.0141309	0.0415225	hypothetical protein
HPNK_01858	-1.32379	7.62068	0.00259655	0.0102324	YciI-like protein
HPNK_00582	1.32169	2.5539	0.136	0.251887	hypothetical protein
HPNK_01359	-1.31911	6.72846	0.0167313	0.0482591	hypothetical protein
HPNK_02522	-1.31906	7.6383	0.0301101	0.0768118	50S ribosomal protein L33
HPNK_05284	-1.31717	10.2065	0.00175705	0.00738835	bifunctional malic enzyme oxidoreductase/phosphotransacetylase
HPNK_00230	1.31699	7.13998	0.0044017	0.0159527	cell wall biosynthesis glycosyltransferase
HPNK_05985	1.30835	7.6546	0.0201639	0.0559543	putative L-ascorbate 6-phosphate lactonase
HPNK_11856	1.30826	8.91227	0.00414153	0.0151259	oligopeptide ABC transporter permease
HPNK_01249	-1.3081	3.98263	0.0457005	0.106716	SirA protein/redox protein, regulator of disulfide bond formation
HPNK_06120	-1.30252	5.38704	0.0127846	0.0381797	transcriptional regulator IclR
HPNK_04317	-1.30233	9.017	0.00201524	0.00831476	RNA-binding protein Hfq
HPNK_00462	1.30214	6.87498	0.00392842	0.0144679	hypothetical protein
HPNK_05324	-1.30089	7.32384	0.00460987	0.0165338	sugar phosphate antiporter
HPNK_02891	-1.30075	4.06456	0.0691777	0.147279	hypothetical protein
HPNK_01614	1.29872	6.92679	0.00890174	0.0285462	integrase
HPNK_06660	1.29871	1.6632	0.205976	0.341996	hypothetical protein
HPNK_01199	1.29818	7.02475	0.00449913	0.0162251	ribosomal small subunit pseudouridine synthase A
HPNK_01454	1.2977	8.6289	0.00124236	0.00557664	tetratricopeptide repeat protein
HPNK_06465	-1.29722	7.50677	0.00320744	0.012135	peptidase T
HPNK_03862	-1.29645	5.65927	0.0341456	0.0856568	hypothetical protein
HPNK_01972	1.29586	9.4788	0.00271035	0.0105858	(dimethylallyl)adenosine tRNA methylthiotransferase
HPNK_05454	1.29583	8.96088	0.00166224	0.00705729	cytochrome c-type biogenesis protein CcmF
HPNK_06600	-1.29199	3.37846	0.0646251	0.139618	putative tail fiber assembly protein
HPNK_00642	-1.2907	6.15824	0.00862286	0.0277525	opacity associated protein B
HPNK_06665	1.29056	3.76417	0.0450243	0.105361	hypothetical protein
HPNK_10141	-1.28395	8.60092	0.00229971	0.00931341	ribonuclease activity regulator protein RraA
HPNK_03543	-1.28272	6.67691	0.00802745	0.0261428	ribonuclease
HPNK_05859	1.28206	6.14713	0.0129384	0.0385867	threonine efflux protein, RhtB family homoserine/threonine resistance transporter
HPNK_11282	-1.28185	5.66035	0.0178527	0.0508258	hypothetical protein
HPNK_04062	1.2813	6.46965	0.00655649	0.0221749	Nickel transport system permease protein nikC
HPNK_01344	-1.2787	2.3315	0.177971	0.30687	XRE family transcriptional regulator
HPNK_03638	-1.27644	8.40122	0.00261653	0.0102742	putative inner membrane peptidase
HPNK_01219	1.27411	4.52826	0.0512519	0.116337	LacI family transcriptional regulator
HPNK_07363	1.27088	8.62445	0.00324909	0.0122539	cell division protein ZipA
HPNK_01504	-1.27066	6.66931	0.01324	0.0392957	D-methionine transport system permease protein MetI
HPNK_07018	-1.26957	6.65896	0.00807599	0.0262619	iron-regulated outer membrane protein/TonB-dependent receptor
HPNK_07723	1.26931	7.69879	0.00304824	0.0116566	tRNA-dihydrouridine synthase C
HPNK_06865	1.26915	3.79357	0.04158	0.0995291	ISHin1, family IS3
HPNK_08288	-1.26887	6.72622	0.00594227	0.0203166	putative glutamine amidotransferase class-II
HPNK_06345	-1.26644	7.9123	0.00610494	0.0208404	50S ribosomal protein L34
HPNK_01414	-1.26597	11.493	0.00382752	0.0141438	alanyl-tRNA synthetase
HPNK_01977	-1.2655	9.24146	0.0043999	0.0159527	PTS system glucose-specific transporter subunit
HPNK_00075	1.26547	5.34703	0.0290649	0.0747042	hypothetical protein
HPNK_04699	1.26528	2.32226	0.143332	0.26109	hypothetical protein
HPNK_07408	-1.26474	1.56064	0.26282	0.410305	Sel1 domain protein, repeat-containing protein
HPNK_09449	-1.26423	8.7645	0.00170463	0.00719551	signal recognition particle protein
HPNK_10657	-1.26418	9.60968	0.00281563	0.0109	succinyl-CoA synthetase subunit beta
HPNK_06110	-1.26337	5.44376	0.0209189	0.0577573	hypothetical protein
HPNK_06680	1.26233	4.12994	0.0633453	0.137394	bacteriophage mu T protein
HPNK_03138	-1.26034	4.89472	0.0207984	0.0574967	hypothetical protein
HPNK_09809	-1.25844	9.02708	0.00407785	0.014943	D-ribose transporter subunit RbsB
HPNK_02766	-1.25463	8.86645	0.00568841	0.0196013	putrescine/spermidine ABC transporter ATPase protein
HPNK_08413	1.25262	8.49403	0.00257401	0.0101985	tRNA s(4)U8 sulfurtransferase
HPNK_02751	-1.25195	10.0397	0.00469817	0.0167683	histidyl-tRNA synthetase
HPNK_00060	1.2514	3.39804	0.234761	0.376317	hypothetical protein
HPNK_08748	-1.25091	9.0386	0.00650291	0.0220616	formate dehydrogenase cytochrome B556 subunit subunit gamma
HPNK_03578	-1.2505	9.62739	0.00584111	0.0200332	outer membrane lipoprotein A
HPNK_08338	1.24866	8.5293	0.00234875	0.00945962	Fe3+ ABC transporter permease
HPNK_01064	1.24861	6.44529	0.010719	0.0331384	heme exporter protein D
HPNK_09099	-1.24462	7.78892	0.00215274	0.00879938	peptide deformylase
HPNK_00792	1.2426	11.7081	0.0171335	0.0492897	30S ribosomal protein S4
HPNK_09189	1.24106	6.33541	0.0135278	0.0400181	hypothetical protein
HPNK_05889	1.23389	4.27592	0.0962233	0.190968	terminase large subunit
HPNK_04487	-1.23174	6.33286	0.0110357	0.0339262	cAMP-binding protein
HPNK_09904	1.23117	9.8911	0.00453892	0.016306	ATP-dependent RNA helicase HrpA
HPNK_10231	1.22858	7.73563	0.00283675	0.0109624	2-octaprenyl-3-methyl-6-methoxy-1,4-benzoquinol hydroxylase
HPNK_02672	-1.22673	7.89697	0.00209222	0.00861619	threonine synthase
HPNK_09204	1.22637	7.18837	0.00686038	0.0230606	glutaredoxin-related protein
HPNK_07778	1.22624	7.13648	0.0100977	0.0315732	lipoprotein HlpB, chromosome segregation ATPase
HPNK_09339	-1.22245	7.03651	0.00755268	0.0249671	L-fuculokinase
HPNK_03937	-1.22173	9.71891	0.00495887	0.0174996	BmaA4
HPNK_08743	-1.21765	10.3429	0.0124115	0.0373706	formate dehydrogenase iron-sulfur subunit protein
HPNK_08078	1.21426	2.55397	0.129979	0.243433	acetolactate synthase 2 regulatory subunit
HPNK_09464	1.21407	6.6345	0.00980538	0.0307909	hypothetical protein
HPNK_07233	-1.21336	9.37271	0.00826773	0.026806	acetyl-CoA carboxylase subunit beta
HPNK_05124	1.21113	2.00968	0.261107	0.408213	XRE family transcriptional regulator
HPNK_06900	-1.20544	5.58354	0.0215236	0.0591293	SufE protein probably involved in Fe-S center assembly
HPNK_04057	1.20348	7.22229	0.00463283	0.016589	ABC transporter permease
HPNK_09859	1.19856	1.86691	0.267177	0.414748	ISHin1, family IS3
HPNK_00477	-1.19847	9.01537	0.00536931	0.0187969	enoyl-[acyl-carrier-protein] reductase (NADH)
HPNK_11846	-1.19833	7.81314	0.00252485	0.0100218	ABC transporter ATPase component
HPNK_06735	1.19351	0.692253	0.431838	0.578684	N-acetylmuramoyl-L-alanine amidase
HPNK_10004	1.19309	5.90218	0.0165899	0.0479141	membrane protein, yadS protein
HPNK_00452	1.19142	8.26266	0.00296846	0.0113912	multiple antibiotic resistance (MarC)-like protein
HPNK_07253	1.18949	2.66785	0.113519	0.218766	drug/metabolite exporter family transporter
HPNK_01649	1.18949	1.21668	0.326709	0.477447	hypothetical protein
HPNK_10802	-1.18848	6.59655	0.0115834	0.0354115	endonuclease III
HPNK_06610	1.18719	2.74517	0.132439	0.247198	hypothetical protein
HPNK_05294	-1.18579	6.28984	0.0174586	0.0500281	ATP-dependent exonuclease V subunit alpha
HPNK_00637	-1.17649	8.42494	0.00565729	0.0195248	opacity associated protein A
HPNK_10196	1.17485	6.6233	0.0147623	0.0430323	hypothetical protein
HPNK_09239	1.17346	8.23421	0.0065511	0.0221749	YheO domain-containing protein
HPNK_01479	1.17335	7.77915	0.00477314	0.0169731	VtaA11
HPNK_04839	1.169	10.0951	0.00705709	0.0236133	phosphoglucosamine mutase
HPNK_03852	-1.16784	6.38048	0.0145935	0.0425967	acid phosphatase/phosphotransferase
HPNK_02637	1.16718	8.45366	0.00315856	0.0119949	anaerobic C4-dicarboxylate transporter
HPNK_06690	-1.16686	3.16576	0.101236	0.198697	Phage virion morphogenesis family protein
HPNK_04622	1.16678	9.55153	0.00818532	0.0265781	UDP-3-O-[3-hydroxymyristoyl] glucosamine N-acyltransferase
HPNK_04307	1.16507	8.0386	0.0120152	0.036377	phosphoglycolate phosphatase
HPNK_00667	-1.16304	8.52555	0.00851704	0.0274521	octaprenyl-diphosphate synthase
HPNK_10351	1.16009	4.66711	0.0706098	0.149747	hypothetical protein
HPNK_01564	-1.15841	7.74128	0.00708119	0.0236579	molybdenum cofactor biosynthesis protein A
HPNK_00917	-1.15825	8.81227	0.0243903	0.0648929	rare lipoprotein A
HPNK_10982	-1.15771	9.17615	0.0345396	0.086296	RNA polymerase sigma factor RpoE
HPNK_04849	1.15758	8.17649	0.00507723	0.0178598	D-3-phosphoglycerate dehydrogenase
HPNK_09854	1.15732	5.65338	0.0268335	0.0703535	LysR family transcriptional regulator
HPNK_04412	1.15671	6.68526	0.01252	0.0375588	tRNA-dihydrouridine synthase A
HPNK_08913	-1.15599	9.5091	0.0188559	0.0529268	30S ribosomal protein S15
HPNK_07848	-1.15575	7.39363	0.00716599	0.0238685	sodium/proton antiporter
HPNK_08208	1.15511	6.75532	0.0150921	0.0439352	hypothetical protein
HPNK_07058	1.15433	8.55558	0.00577749	0.0198771	putative soluble lytic murein transglycosylase
HPNK_06670	1.15249	3.49526	0.0818064	0.167349	hypothetical protein
HPNK_10356	-1.15176	5.84909	0.0264356	0.0694093	protein PotD
HPNK_04642	-1.15089	10.0955	0.0106877	0.0330881	homoserine kinase
HPNK_11631	-1.1507	10.2863	0.00643938	0.0218799	heat shock protein HtpX
HPNK_04637	-1.14999	11.0697	0.0118814	0.0360715	bifunctional aspartokinase I/homoserine dehydrogenase I
HPNK_06285	1.14947	7.86024	0.00401105	0.0147228	N-acylneuraminate cytidylyltransferase/lysophospholipase L1-like protein
HPNK_00692	1.14686	6.10907	0.0345577	0.086296	formamidopyrimidine/5-formyluracil/ 5-hydroxymethyluracil DNA glycosylase
HPNK_02592	1.14679	8.34841	0.0113818	0.0348439	iron-sulfur cluster insertion protein ErpA
HPNK_03218	1.14531	1.63149	0.184809	0.313768	hypothetical protein
HPNK_00417	-1.13868	4.39605	0.0398695	0.0962745	hypothetical protein
HPNK_09824	-1.13726	3.69006	0.0665988	0.142989	IS1016C2 transposase, family IS1595
HPNK_11162	1.1372	5.10967	0.0553111	0.123633	hypothetical protein
HPNK_04819	-1.13715	10.6226	0.0138407	0.0407791	periplasmic/secreted protein
HPNK_04729	1.13489	7.61227	0.011751	0.0357744	phage-like endonuclease protein
HPNK_07663	-1.13323	10.6775	0.00953944	0.0302588	cytochrome D ubiquinol oxidase subunit I
HPNK_04799	1.1332	8.22683	0.00697821	0.023385	tetraacyldisaccharide 4'-kinase
HPNK_07083	-1.13217	5.60303	0.151408	0.272785	putative HTH-type transcriptional regulator
HPNK_07268	-1.13191	7.92329	0.00478362	0.0169731	N-acetylneuraminate lyase
HPNK_05314	-1.13163	9.06202	0.00781009	0.0256634	pyruvate kinase
HPNK_10847	-1.12981	7.68872	0.0113358	0.0347514	integration host factor subunit alpha
HPNK_01269	1.12959	5.80089	0.0323582	0.0816392	cytolethal distending toxin protein A
HPNK_05794	1.12896	6.84531	0.0272794	0.0711184	putative Na+-dependent transporters of the SNF family protein
HPNK_04277	-1.12828	11.0003	0.00925828	0.0295628	transport system nucleoside permease
HPNK_03743	-1.12807	8.26701	0.00491592	0.0173759	aminopeptidase B
HPNK_02841	-1.12777	7.17874	0.0593637	0.130565	hypothetical protein
HPNK_10742	-1.12719	5.1314	0.0433695	0.102471	exodeoxyribonuclease VII small subunit
HPNK_06495	1.12626	6.58104	0.0262889	0.0692726	family 1 extracellular solute-binding protein
HPNK_09534	-1.12553	7.94585	0.00683612	0.0230142	putative outer membrane protein
HPNK_03353	-1.12398	5.44488	0.0503749	0.114941	hypothetical protein
HPNK_06400	1.12315	3.68804	0.0839368	0.170752	hypothetical protein
HPNK_02102	-1.12111	6.14007	0.0216506	0.0592995	UDP-glucose-- lipooligosaccharideglucosyltransferase involved in cell wall biogenesis
HPNK_10622	1.12015	11.1575	0.00979929	0.0307909	BmaA1
HPNK_10296	-1.11799	4.41015	0.0427497	0.101444	hypothetical protein
HPNK_07648	1.11761	10.4774	0.0184912	0.0522371	GTP-binding protein/membrane GTPase involved in stress response
HPNK_04759	-1.11732	11.2154	0.0321494	0.0812059	50S ribosomal protein L1
HPNK_01927	1.11629	8.85637	0.0101714	0.0317135	dephospho-CoA kinase
HPNK_04347	1.11396	7.13817	0.0296314	0.0760029	peptide transport system permease protein SapB
HPNK_09299	-1.11349	6.62376	0.0195957	0.0544464	PTS system cellobiose-specific transporter subunit IIC
HPNK_09414	1.11027	5.42529	0.0401584	0.0967593	dihydroneopterin aldolase
HPNK_05254	-1.10837	6.07927	0.0240066	0.0641053	lactoylglutathione lyase
HPNK_08388	1.10829	11.3392	0.012708	0.0380028	DNA topoisomerase I subunit omega
HPNK_07568	1.10824	9.85286	0.00830454	0.0268856	polysaccharide biosynthesis protein CapD
HPNK_01838	-1.1075	6.00676	0.0264085	0.0694093	membrane protein
HPNK_09039	-1.10482	7.42691	0.00801631	0.0261428	3-oxoacyl-ACP synthase
HPNK_06945	1.10421	7.19981	0.0103847	0.0322868	guanylate kinase
HPNK_05054	-1.0977	8.36674	0.019322	0.0538903	nitrate reductase, transmembrane protein
HPNK_03118	-1.09754	10.333	0.0132478	0.0392957	VtaA6
HPNK_10396	1.09491	2.5371	0.212969	0.3499	ISAs1 family transposase
HPNK_09659	-1.09187	7.87103	0.00613525	0.0209113	fumarate hydratase
HPNK_08788	1.09115	9.24747	0.0240632	0.0641783	inosine 5'-monophosphate dehydrogenase
HPNK_02557	1.09064	8.12107	0.00780643	0.0256634	galactose-1-phosphate uridylyltransferase
HPNK_00652	-1.0902	7.29017	0.0194282	0.054118	azoreductase/NAD(P)H dehydrogenase (quinone)
HPNK_08233	-1.08905	4.6432	0.0721839	0.151621	putative cell division protein zapB
HPNK_08523	-1.08814	8.22213	0.018252	0.0516279	maltose transporter membrane protein
HPNK_04597	1.08792	8.96845	0.0092181	0.0294952	undecaprenyl pyrophosphate synthetase
HPNK_04667	1.08734	7.80869	0.0216999	0.0593167	bifunctional 2',3'-cyclic nucleotide 2'-phosphodiesterase/3'-nucleotidase periplasmic precursor protein
HPNK_01957	1.08711	9.72031	0.0192443	0.0537419	threonyl-tRNA synthetase
HPNK_06755	-1.08708	3.04553	0.121662	0.23101	hypothetical protein
HPNK_07798	-1.08627	11.2227	0.0116442	0.035548	heme-binding protein A
HPNK_02726	1.08273	5.16879	0.0657647	0.141662	hypothetical protein
HPNK_01683	1.08105	7.36656	0.0335569	0.0843728	bifunctional tRNA (mnm(5)s(2)U34)-methyltransferase/FAD-dependent cmnm(5)s(2)U34 oxidoreductase
HPNK_05184	1.07922	1.5518	0.329348	0.480983	IS256 family transposase
HPNK_02577	1.07891	3.44361	0.120752	0.229879	IS256 family transposase
HPNK_06025	1.07793	8.15173	0.00927182	0.0295628	nitrate/TMAO reductase, membrane-bound tetraheme cytochrome c subunit
HPNK_00797	1.07524	12.5681	0.0354652	0.0880927	DNA-directed RNA polymerase subunit alpha
HPNK_02289	-1.07248	7.01189	0.0181126	0.0514322	ribonuclease PH
HPNK_03058	-1.07201	2.28485	0.189711	0.320567	hypothetical protein
HPNK_06780	-1.07127	3.6002	0.180746	0.30971	host-nuclease inhibitor protein
HPNK_07728	1.07111	7.95135	0.0100042	0.0313704	hypothetical protein
HPNK_06620	1.07067	3.0054	0.180084	0.309668	phage GP46 family protein
HPNK_09789	1.06974	6.93841	0.0133449	0.0395305	ribose operon repressor
HPNK_05029	1.0695	6.85767	0.0195359	0.054349	DNA polymerase subunit beta
HPNK_02037	-1.06837	8.95705	0.0244501	0.0649732	phosphoglyceromutase
HPNK_11686	-1.06819	8.97983	0.00970144	0.0306839	6-phosphogluconate dehydrogenase
HPNK_02761	-1.06758	7.84804	0.0118759	0.0360715	spermidine/putrescine ABC transporter membrane protein
HPNK_10536	-1.06743	9.99425	0.0179361	0.050997	50S ribosomal protein L7/L12
HPNK_07668	-1.06503	10.4263	0.0156816	0.0454703	cytochrome D ubiquinol oxidase, subunit II
HPNK_04834	1.06417	10.2786	0.017795	0.0507933	threonine dehydratase
HPNK_11371	-1.06157	3.56684	0.135657	0.251493	phosphoribosylaminoimidazole synthetase
HPNK_03972	1.06067	8.44758	0.0144713	0.0422963	tRNA(Ile)-lysidine synthase
HPNK_06785	-1.06051	1.88543	0.223816	0.364334	sulfate transport protein CysZ
HPNK_10892	-1.05945	3.2993	0.159596	0.284576	putative ABC-type transporter
HPNK_11292	-1.05666	6.9905	0.0845804	0.171743	ABC transporter substrate-binding protein
HPNK_06880	-1.05231	1.93782	0.2653	0.412537	IS110 family transposase
HPNK_08588	-1.05145	6.75225	0.0185623	0.0523032	ribosomal protein S6 modification protein
HPNK_00342	-1.05011	5.18747	0.0544297	0.122411	hypothetical protein
HPNK_03413	1.04475	2.73048	0.182846	0.31209	hypothetical protein
HPNK_05239	1.04444	4.68152	0.0821297	0.167854	putative iron compound ABC transporter permease
HPNK_05494	-1.04442	5.84111	0.0384495	0.0940495	putative outer membrane protein
HPNK_11521	-1.04365	6.20089	0.0311866	0.0789557	Clp protease-like protein
HPNK_04704	1.04325	2.69407	0.1654	0.291976	hypothetical protein
HPNK_00422	-1.04209	6.44293	0.0368157	0.0907982	hypothetical protein
HPNK_00937	1.04005	9.14047	0.0231184	0.0622635	lipoyl synthase
HPNK_07183	1.03906	7.06295	0.0229374	0.0618521	plasmid maintenance system antidote protein
HPNK_11471	-1.03739	0.797254	0.517732	0.661094	IS256 family transposase
HPNK_11007	-1.03531	5.38074	0.0869167	0.175836	Type I restriction enzyme specificity protein HsdS
HPNK_09279	-1.03288	7.31535	0.0232418	0.0624242	fused D-ribose ABC transporter ATP-binding protein
HPNK_09104	-1.03223	5.85715	0.0696369	0.147975	prophage antirepressor
HPNK_03837	-1.03185	8.18138	0.00833672	0.0269501	bifunctional DNA-binding transcriptional repressor/ NMN adenylyltransferase
HPNK_00250	1.0289	6.39054	0.0388461	0.0946362	N-acetyltransferase GCN5
HPNK_01004	-1.02853	8.10223	0.0105367	0.0326666	D-lactate dehydrogenase
HPNK_09564	-1.02843	8.48869	0.0210132	0.0579446	methionine aminopeptidase
HPNK_10902	-1.02819	6.54446	0.026964	0.0704595	nucleoid-associated protein NdpA
HPNK_00402	-1.02611	4.51755	0.0730293	0.152666	ISHin1, family IS3
HPNK_06365	-1.02418	8.96146	0.0126689	0.0379376	TRAP transporter solute receptor TAXI family protein
HPNK_01659	-1.02235	7.17893	0.138363	0.255103	hypothetical protein
HPNK_08213	1.02225	7.99696	0.0459278	0.107132	transcriptional repressor NrdR
HPNK_04217	-1.02211	8.16134	0.0109496	0.0337087	hypothetical protein
HPNK_04532	1.01818	5.07868	0.0591463	0.130347	putative outer membrane protein
HPNK_08383	-1.01745	6.5703	0.0390806	0.0949966	putative HTH-type transcriptional regulator
HPNK_00407	-1.01713	5.8376	0.0461845	0.107451	sortase-like acyltransferase
HPNK_00327	1.01691	0.884657	0.52041	0.662708	putative lytic protein Rz1, bacteriophage protein
HPNK_09369	-1.01569	0.732739	0.539431	0.675058	hypothetical protein
HPNK_04162	1.0156	2.59488	0.234489	0.376246	PBSX family phage terminase large subunit
HPNK_03473	-1.01527	3.99261	0.124642	0.235042	putative bacteriophage regulatory protein
HPNK_02017	1.01389	10.5445	0.0221394	0.0601434	preprotein translocase subunit SecD
HPNK_03538	-1.01237	5.27629	0.0662045	0.14233	hypothetical protein
HPNK_03942	1.01202	3.6039	0.15949	0.284576	ISAs1 family transposase
HPNK_00577	1.01019	2.9307	0.449606	0.595586	hypothetical protein
HPNK_03023	-1.00986	5.09084	0.0622453	0.135544	CopG family DNA-binding protein, antitoxin
HPNK_11341	-1.00864	5.42639	0.0632848	0.137394	stress-induced morphogen
HPNK_11636	1.00618	7.51238	0.0202959	0.0561783	DNA polymerase IV
HPNK_11247	1.00549	2.74185	0.184899	0.313768	putative fimbrial usher protein
HPNK_01299	1.00495	10.6734	0.0176026	0.0503752	DNA translocase FtsK involved in cell division, DNA segregation ATPase FtsK
HPNK_05769	-1.00482	5.12213	0.0717896	0.151227	5,10-methylenetetrahydrofolate reductase
HPNK_04392	1.00414	9.36999	0.0144223	0.0422093	30S ribosomal protein S21
HPNK_10211	-1.00345	4.04416	0.100914	0.198311	HicB-like protein
HPNK_05434	-1.0021	6.60375	0.0343972	0.086091	acylneuraminate cytidylyltransferase/CMP-N-acetylneuraminic acid synthetase
HPNK_02097	-1.002	8.37435	0.0122998	0.0371363	thioredoxin reductase
HPNK_06875	1.00193	8.85337	0.0138078	0.0407383	ribosomal large subunit pseudouridine synthase B
HPNK_00837	-1.00108	1.79639	0.472993	0.619832	hypothetical protein
HPNK_08803	1.00068	5.31023	0.072929	0.152602	hypothetical protein
HPNK_08903	-1.00004	9.65479	0.0191754	0.0536177	periplasmic iron-binding protein
HPNK_00927	0.99962	7.2195	0.0346599	0.0864527	hypothetical protein
HPNK_11796	-0.998658	4.92057	0.0938823	0.186998	putative lysogenization regulator
HPNK_07678	0.998141	5.92252	0.0621936	0.135544	cyd operon protein YbgE
HPNK_05019	-0.997028	10.6798	0.0489441	0.111909	Na(+)-translocating NADH-quinone reductase subunit F
HPNK_09479	0.996674	10.1808	0.0218771	0.0597009	chromosomal replication initiation protein
HPNK_03098	0.99579	0.725087	1	1	IS256 family transposase
HPNK_05289	-0.994458	7.12149	0.0343494	0.0860696	monothiol glutaredoxin-like protein
HPNK_10061	-0.991906	9.33568	0.0263877	0.0694093	thiol:disulfide interchange protein precursor
HPNK_04492	-0.98985	6.37825	0.047226	0.109117	delta-aminolevulinic acid dehydratase
HPNK_04864	-0.988876	7.19179	0.0298216	0.0762918	hypothetical protein
HPNK_07113	0.988743	9.57957	0.0182083	0.0516279	ATP-dependent RNA helicase RhlB
HPNK_04197	-0.988411	1.32392	0.486371	0.633958	hypothetical protein
HPNK_10456	0.988194	0.364093	1	1	IS256 family transposase
HPNK_10702	-0.987175	8.27497	0.0151266	0.0439774	selenophosphate synthase
HPNK_09794	0.984098	5.41986	0.0911784	0.18244	D-ribose pyranase
HPNK_11152	-0.984003	5.98978	0.0574649	0.127409	putative methyltransferase
HPNK_05529	0.983169	4.57406	0.0831157	0.169395	hypothetical protein
HPNK_05759	-0.982357	7.75402	0.0138083	0.0407383	cystathionine gamma-synthase
HPNK_09964	-0.981634	4.23891	0.0799135	0.164242	hypothetical protein
HPNK_07743	-0.981522	10.6629	0.0218949	0.0597009	spermidine/putrescine-binding periplasmic protein 1
HPNK_00412	-0.980384	5.82164	0.0544945	0.122431	Acetyltransferase
HPNK_05164	-0.979817	7.31354	0.0506476	0.115443	transcription elongation factor GreA
HPNK_05409	-0.976972	6.58205	0.0400316	0.0965598	oligoribonuclease
HPNK_11811	0.973442	7.1034	0.0516204	0.116811	Na+/alanine symporter
HPNK_01439	-0.971669	12.2813	0.0678685	0.145117	30S ribosomal protein S1
HPNK_09939	-0.970226	5.13653	0.0642396	0.138922	IS1016 transposase
HPNK_01489	0.970186	8.85392	0.017374	0.049851	putative oligopeptide transporter, periplasmic-binding protein, OppA
HPNK_02507	-0.969623	7.50533	0.0228894	0.0617987	bifunctional phosphopantothenoylcysteine decarboxylase/phosphopantothenate synthase
HPNK_10887	-0.969162	6.89179	0.0336336	0.0844688	putative translation initiation inhibitor, yjgF family protein
HPNK_11077	0.966241	9.81791	0.0216389	0.0592995	bifunctional heptose 7-phosphate kinase/heptose 1-phosphate adenyltransferase
HPNK_00095	0.965793	2.54215	0.265061	0.412537	replication protein P/putative bacteriophage replication protein
HPNK_07893	-0.965676	7.5567	0.0189518	0.0530602	cell division protein MraZ
HPNK_11287	-0.964037	6.19925	0.0771143	0.159534	sigma 54 interacting domain-containing protein
HPNK_09899	0.961457	5.95942	0.0571954	0.12694	hypothetical protein
HPNK_00822	-0.959223	3.95023	0.149445	0.269763	transposase
HPNK_07683	0.958394	7.06322	0.0289757	0.0745622	Pol-Pal system-associated acyl-CoA thioesterase
HPNK_06360	-0.958376	4.52497	0.088027	0.177428	cell developmental protein SirA
HPNK_00562	-0.954942	8.83685	0.0304776	0.0774286	hypothetical protein
HPNK_09179	0.953739	7.04933	0.036339	0.0900272	adenosylmethionine--8-amino-7-oxononanoate transaminase
HPNK_06175	0.953653	7.05484	0.0734233	0.153198	putative hydrolase of the alpha/beta superfamily protein
HPNK_00025	-0.953646	8.10874	0.0269192	0.0704262	hypothetical protein
HPNK_09049	-0.952734	5.6402	0.0653829	0.140978	hypothetical protein
HPNK_07473	-0.951996	5.94988	0.0551774	0.12346	3-isopropylmalate dehydrogenase
HPNK_08368	0.950074	6.4158	0.0696393	0.147975	putative phage associated protein
HPNK_11137	-0.949447	8.6462	0.0212635	0.058488	phosphoheptose isomerase
HPNK_09314	-0.949235	8.69953	0.0720219	0.151425	myoinositol catabolism protein, acetolactate synthase
HPNK_10326	-0.946368	6.93759	0.0281723	0.0730949	prophage protein
HPNK_10086	-0.944482	7.43632	0.0286624	0.0740164	glutamate-1-semialdehyde aminotransferase
HPNK_04934	0.943896	6.59374	0.265377	0.412537	arginine transporter ATP-binding subunit
HPNK_09019	0.943566	6.72607	0.04391	0.103193	calcium-binding domain-containing protein
HPNK_09209	0.943052	9.43005	0.0231615	0.0623033	glycyl-tRNA synthetase subunit alpha
HPNK_05519	0.942548	6.98542	0.0279027	0.072481	transferrin-binding protein 1 Tbp1
HPNK_04272	-0.939937	9.57758	0.0258979	0.0684065	deoxyribose-phosphate aldolase
HPNK_07518	-0.938723	9.03871	0.0224363	0.0607996	hypothetical protein
HPNK_03043	-0.938668	1.87817	0.35137	0.502776	phage P2 baseplate assembly protein GPV
HPNK_09499	0.938075	4.16065	0.175016	0.303925	competence protein F
HPNK_02512	-0.93556	2.76005	0.225152	0.364998	DNA repair protein RadC
HPNK_01469	0.935417	7.74009	0.022881	0.0617987	molybdopterin biosynthesis protein MoeB
HPNK_04222	0.935005	8.35597	0.0182291	0.0516279	tRNA (uracil-5-)-methyltransferase
HPNK_05459	0.934919	8.35115	0.018616	0.0523874	cytochrome c-type biogenesis protein CcmE
HPNK_09109	-0.934621	6.89586	0.0363991	0.0900743	Smf protein, Rossmann fold nucleotide-binding protein involved in DNA uptake
HPNK_05039	-0.933846	6.86393	0.0371072	0.0914144	cytochrome c nitrite reductase subunit c552
HPNK_07463	-0.932625	5.00525	0.0901497	0.181042	acetolactate synthase 3 regulatory subunit
HPNK_04607	0.928482	10.3772	0.0285658	0.0738539	putative zinc metalloprotease
HPNK_10907	-0.928208	8.00466	0.0185366	0.0522979	SmpA/OmlA domain-containing protein
HPNK_04994	-0.927225	10.4788	0.0433141	0.102451	Na(+)-translocating NADH-quinone reductase subunit A
HPNK_01877	0.925987	8.5121	0.0235098	0.0629317	dipeptide transport system permease DppC
HPNK_11321	0.925867	7.47274	0.0438981	0.103193	Holliday junction resolvase-like protein
HPNK_04919	0.925764	6.71456	0.141486	0.259018	arginine transporter permease subunit ArtM
HPNK_01364	-0.925517	7.72385	0.0250628	0.0663605	hypothetical protein
HPNK_05349	-0.925318	6.72695	0.0469089	0.108822	cysteine desulfurase
HPNK_03198	0.923144	0.898515	0.766625	0.857561	Terminase, ATPase subunit
HPNK_07203	-0.922562	9.45296	0.0428086	0.101474	phosphate acetyltransferase
HPNK_06335	0.921183	7.67515	0.0226864	0.0614015	carbamoyl phosphate synthase large subunit
HPNK_09944	-0.919768	7.08812	0.066653	0.142989	NADP-dependent dehydrogenase
HPNK_00617	-0.916176	10.6202	0.0418354	0.0999223	hypothetical protein
HPNK_07458	0.916037	7.52351	0.03005	0.0767868	metal-dependent phosphoesterase
HPNK_10271	0.915956	7.64246	0.0242977	0.0647252	D-ribose ABC transporter ATP binding protein RbsA
HPNK_11681	0.91523	7.82362	0.0233709	0.0626364	DNA polymerase III subunit epsilon
HPNK_00225	0.913735	9.48199	0.0303013	0.07707	guanosine polyphosphate pyrophosphohydrolase/synthetase
HPNK_10867	0.913101	7.942	0.0222054	0.0602484	amidophosphoribosyltransferase
HPNK_07998	0.912545	9.03623	0.0288474	0.0743193	ribonuclease III
HPNK_10091	-0.910881	5.35743	0.0868122	0.175787	glutamate-1-semialdehyde 2,1-aminomutase
HPNK_04482	-0.909758	6.92958	0.039249	0.0951951	arylsulfatase regulator
HPNK_00070	-0.909593	2.39602	0.362992	0.513713	single-stranded DNA binding protein
HPNK_05249	-0.909502	7.12686	0.0447906	0.104926	ribonuclease T
HPNK_01783	0.907242	9.57769	0.0420672	0.100367	LPS assembly outer membrane complex protein LptD
HPNK_05599	-0.905911	6.47105	0.0510953	0.116197	Ter macrodomain organizer matS-binding protein
HPNK_08278	0.905265	5.10459	0.0918798	0.183509	high-affinity zinc uptake system ATP-binding protein ZnuC
HPNK_01673	0.903799	9.40286	0.0347646	0.0866157	molybdopterin biosynthesis protein MoeA
HPNK_06340	0.901851	6.76174	0.0472145	0.109117	pH-dependent sodium/proton antiporter
HPNK_06390	-0.901563	6.57179	0.0871117	0.176056	hypothetical protein
HPNK_02702	-0.900461	9.4672	0.0302952	0.07707	acetyl-CoA carboxylase carboxyltransferase subunit alpha
HPNK_01154	0.898882	4.31084	0.159014	0.283999	hypothetical protein
HPNK_01644	0.897452	1.97868	0.504332	0.649273	hypothetical protein
HPNK_09819	0.896667	10.9879	0.0455521	0.106482	glutamine synthetase
HPNK_03063	-0.896408	3.13891	0.192587	0.324677	putative phage-like tail fiber protein
HPNK_11351	-0.896307	9.51337	0.0825141	0.168326	DNA uptake lipoprotein, TPR repeat-containing protein
HPNK_06905	-0.895761	7.60623	0.0261216	0.0689146	ATP-dependent Clp protease proteolytic subunit
HPNK_03243	-0.895173	8.25017	0.0546535	0.122663	hypothetical protein
HPNK_08418	0.894445	8.27918	0.0384768	0.0940495	bifunctional N-acetylglucosamine-1-phosphate uridyltransferase/glucosamine-1-phosphate acetyltransferase
HPNK_03768	-0.892062	9.02009	0.0413041	0.0989766	membrane protein insertase
HPNK_02369	-0.890843	8.21362	0.0220621	0.0600077	nickel/cobalt ABC transporter periplasmic component
HPNK_07468	-0.890174	6.65714	0.0510285	0.11619	acetolactate synthase 3 catalytic subunit
HPNK_10341	-0.888836	5.75401	0.103586	0.202648	anticodon nuclease
HPNK_00502	0.888399	6.56734	0.072883	0.152602	murein transglycosylase A
HPNK_01324	-0.887896	6.32566	0.0636528	0.137925	aromatic acid decarboxylase
HPNK_09639	0.886255	7.37242	0.0390579	0.0949966	tryptophan-specific transport protein
HPNK_09594	-0.88608	9.97101	0.0423755	0.100883	trigger factor
HPNK_05539	0.883481	6.12381	0.0911569	0.18244	dITP/XTP pyrophosphatase
HPNK_05849	0.882364	8.1136	0.0272882	0.0711184	thiamine-monophosphate kinase
HPNK_08473	0.882326	5.29135	0.12619	0.237758	mutator mutT protein, NTP pyrophosphohydrolase
HPNK_04889	0.881864	3.21445	0.203591	0.339576	ISAs1 family transposase
HPNK_11331	0.881791	8.08823	0.0334871	0.0842938	16S ribosomal RNA methyltransferase RsmE
HPNK_03178	-0.878953	5.90052	0.100577	0.197998	RNA polymerase sigma-70 factor
HPNK_03013	-0.877211	4.57087	0.218824	0.358179	hypothetical protein
HPNK_05729	-0.875139	9.95801	0.0475963	0.109511	carboxy-terminal protease
HPNK_11776	0.871607	9.02103	0.0361535	0.0896689	putative ATP-dependent helicase
HPNK_10642	-0.871149	10.9567	0.0407271	0.0978872	2-oxoglutarate dehydrogenase E1 component
HPNK_03763	-0.871066	7.47601	0.0387946	0.0946156	twin arginine translocase protein A
HPNK_01429	0.870515	7.79295	0.0296394	0.0760029	protease DegS
HPNK_08303	-0.870371	8.12786	0.0424849	0.101034	beta-galactosidase
HPNK_10361	-0.869659	1.26033	0.501147	0.64649	IS256 family transposase
HPNK_08678	0.868559	9.85518	0.0378648	0.0930719	single-stranded-DNA-specific exonuclease RecJ
HPNK_03688	-0.865418	7.2145	0.0582257	0.128706	BmaA5
HPNK_10872	0.863553	5.83658	0.0903572	0.181293	colicin V production protein
HPNK_03088	0.861719	4.1409	0.160297	0.285362	putative transposase
HPNK_06310	0.861553	11.521	0.0460175	0.107228	molecular chaperone DnaK
HPNK_11551	-0.860789	1.86846	0.444038	0.591004	putative lytic protein Rz1, bacteriophage protein
HPNK_01848	0.860458	7.47897	0.0586192	0.129446	intracellular septation protein A
HPNK_04939	0.859943	8.78254	0.0488225	0.111747	DNA-dependent helicase II
HPNK_01314	0.858447	8.46089	0.0307266	0.077881	bifunctional glutamine-synthetase adenylyltransferase/deadenyltransferase
HPNK_10531	-0.856565	10.7945	0.0838051	0.170642	50S ribosomal protein L10
HPNK_03608	-0.856145	7.38304	0.0711229	0.150545	cell division protein FtsN, sporulation domain-containing protein
HPNK_03493	0.856043	2.48767	0.299422	0.44985	putative bacteriophage tail fiber protein
HPNK_08243	0.855133	7.50293	0.0515906	0.116811	thymidine kinase
HPNK_10466	-0.85358	4.97594	0.149144	0.269557	hypothetical protein
HPNK_06675	0.852302	3.06917	0.281415	0.431058	hypothetical protein
HPNK_07303	-0.851486	4.70411	0.143753	0.26164	phage-like minor tail protein L
HPNK_02746	-0.851343	8.70172	0.0391925	0.0951632	hypothetical protein
HPNK_02717	-0.8505	8.87412	0.182416	0.311598	hypothetical protein
HPNK_02517	-0.849936	9.39785	0.040728	0.0978872	50S ribosomal protein L28
HPNK_11516	-0.848878	2.94139	0.335842	0.487549	putative RecA/RadA recombinase
HPNK_04809	-0.848364	5.11373	0.100491	0.197998	1,4-dihydroxy-2-naphthoate octaprenyltransferase
HPNK_07438	-0.848214	5.90771	0.111167	0.214988	putative plasmid stability protein StbD, antitoxin of toxin-antitoxin stability system
HPNK_04437	-0.84739	9.7786	0.0558978	0.124817	recombinase A
HPNK_07023	0.847288	9.25886	0.0481194	0.110483	exopolyphosphatase
HPNK_10451	0.847005	1.17455	0.825646	0.900295	IS256 family transposase
HPNK_11831	-0.841561	9.26363	0.0440941	0.103405	HemY protein
HPNK_03423	0.841413	2.38009	0.310333	0.460749	putative bacteriophage protein
HPNK_01922	0.839983	8.05754	0.0380552	0.093331	arsenate reductase
HPNK_10116	-0.839489	6.62745	0.0882015	0.177617	MarR family transcriptional regulator
HPNK_07938	0.838866	7.60993	0.057791	0.128003	cell division protein FtsW
HPNK_09834	-0.838586	4.09593	0.1554	0.279135	short-chain dehydrogenase/reductase SDR
HPNK_02612	-0.837501	9.93213	0.0667063	0.142989	50S ribosomal protein L27
HPNK_07228	0.837055	8.10609	0.076837	0.159111	folylpolyglutamate synthase/dihydrofolate synthase
HPNK_06060	-0.836679	3.46635	0.329637	0.481086	50S ribosomal protein L36
HPNK_02124	-0.835938	2.99551	0.244841	0.388876	transposase, IS4 family protein
HPNK_10792	-0.835317	7.2348	0.0794026	0.163651	gamma-glutamyl kinase
HPNK_04592	0.833504	5.5924	0.106489	0.206864	hydroxyacylglutathione hydrolase
HPNK_05014	-0.832675	8.82138	0.0716474	0.151072	Na(+)-translocating NADH-quinone reductase subunit E
HPNK_08628	-0.831734	6.11692	0.0851705	0.172781	tRNA-dihydrouridine synthase A
HPNK_09094	-0.830666	8.71275	0.0440003	0.103295	ADP-L-glycero-D-mannoheptose-6-epimerase
HPNK_03797	0.830502	7.5297	0.0473861	0.109142	hypothetical protein
HPNK_11147	-0.82997	9.74273	0.0462114	0.107451	lipoprotein C/GS60 antigen
HPNK_02662	-0.829781	9.45824	0.109033	0.211234	transcription-repair coupling factor
HPNK_10556	0.829039	5.76474	0.138846	0.255677	hypothetical protein
HPNK_11336	-0.828612	8.47745	0.0417246	0.0997664	pyruvate formate lyase-activating enzyme 1 lipoprotein
HPNK_05449	-0.828126	6.2955	0.130865	0.244883	putative UDP-galactose--lipooligosaccharide galactosyltransferase
HPNK_00687	0.827236	9.20838	0.0436131	0.102936	branched-chain amino acid carrier protein
HPNK_08738	-0.826933	11.7266	0.0728276	0.152602	transcriptional formate dehydrogenase
HPNK_10071	0.826369	7.22544	0.0648182	0.139898	UDP-N-acetylglucosamine 2-epimerase
HPNK_01559	-0.825612	6.75621	0.0639189	0.138365	molybdenum cofactor biosynthesis protein C
HPNK_10316	-0.825163	9.46099	0.0522712	0.118162	HsdR family type I site-specific deoxyribonuclease
HPNK_09384	0.825077	8.69965	0.0469758	0.108822	type I restriction enzyme EcoKI subunit R
HPNK_07493	-0.823417	3.70977	0.238867	0.381041	bifunctional phosphoribosylaminoimidazolecarboxamide formyltransferase/IMP cyclohydrolase
HPNK_11042	-0.821992	8.05783	0.0437147	0.103033	1-deoxy-D-xylulose 5-phosphate reductoisomerase
HPNK_01763	0.818563	7.86263	0.0537391	0.121231	SanA protein, membrane protein
HPNK_08608	0.817475	6.70478	0.0916853	0.183287	hypothetical protein
HPNK_06575	0.815646	3.05716	0.374512	0.524268	hypothetical protein
HPNK_09124	0.815361	5.53823	0.141651	0.259104	hemin importer ATP-binding subunit
HPNK_08668	0.813464	9.83732	0.0615623	0.134457	glutaminyl-tRNA synthetase
HPNK_06915	-0.812965	6.73323	0.0855929	0.173478	succinyl-diaminopimelate desuccinylase
HPNK_11491	0.812957	0.910297	0.768273	0.858635	phage protein
HPNK_03758	-0.812544	8.93411	0.0679312	0.145117	sec-independent translocase
HPNK_11556	0.811265	1.94856	0.390653	0.540317	putative bacteriophage protein
HPNK_04909	-0.809769	5.92033	0.100917	0.198311	4-alpha-L-fucosyltransferase
HPNK_02314	-0.809382	9.00844	0.0992186	0.196026	50S ribosomal protein L32
HPNK_09079	-0.808773	8.2143	0.0473054	0.109142	selenocysteine synthase
HPNK_09184	0.808152	10.4385	0.0564668	0.125723	glycyl-tRNA synthetase subunit beta
HPNK_03348	-0.806429	5.48853	0.134839	0.250399	hypothetical protein
HPNK_04292	-0.806093	5.71799	0.135116	0.250702	indigoidine synthase A-like protein
HPNK_08908	-0.804068	9.04704	0.0515544	0.116811	cytochrome c peroxidase
HPNK_11736	-0.802207	8.13278	0.0486665	0.111623	50S ribosomal protein L31
HPNK_05684	0.801464	9.4889	0.0723989	0.151927	permease
HPNK_09694	0.797901	10.5739	0.136099	0.251887	30S ribosomal protein S19
HPNK_09999	0.79774	7.23378	0.0737063	0.153496	electron transport complex protein RnfD
HPNK_00787	0.796812	11.0924	0.0760214	0.15757	30S ribosomal protein S11
HPNK_07148	-0.795151	3.86805	0.303759	0.453881	hypothetical protein
HPNK_07328	0.793786	10.3593	0.0713268	0.150686	DNA gyrase subunit A
HPNK_02129	-0.793278	1.78253	0.414861	0.564901	hypothetical protein
HPNK_03912	0.791565	8.8973	0.0605151	0.132964	aldose 1-epimerase
HPNK_03038	0.791265	2.27709	0.354336	0.506359	hypothetical protein
HPNK_04874	-0.79032	9.19482	0.0551722	0.12346	UDP-glucose 4-epimerase
HPNK_01474	-0.790209	6.26101	0.10478	0.204437	acetylornithine deacetylase
HPNK_02447	0.789379	7.38383	0.0609295	0.133607	outer membrane lipoprotein LolB
HPNK_01084	0.788533	7.08025	0.0792675	0.163526	peptide transport system ATP-binding protein SapF
HPNK_03917	0.78835	7.8211	0.0564753	0.125723	copper homeostasis protein
HPNK_01604	0.788321	7.7959	0.0615585	0.134457	DNA topoisomerase III
HPNK_11781	0.787852	7.11311	0.0905138	0.181441	beta-hexosaminidase
HPNK_06090	-0.78679	7.2263	0.0746825	0.155382	DNA-binding transcriptional regulator OxyR
HPNK_07388	-0.786405	2.23185	0.418649	0.566544	pyruvate kinase
HPNK_03113	-0.783618	3.89468	0.366963	0.517163	hypothetical protein
HPNK_07748	-0.783404	8.34841	0.146026	0.265118	hypothetical protein
HPNK_06020	-0.783288	4.26743	0.176103	0.304847	nucleotide pyrophosphohydrolase
HPNK_07238	-0.783041	5.54555	0.166777	0.293329	PemK-like growth inhibitor
HPNK_07128	-0.782577	7.49802	0.0814404	0.166755	ornithine carbamoyltransferase
HPNK_05129	-0.782101	8.99655	0.0679635	0.145117	sucrose-6-phosphate hydrolase
HPNK_02012	0.781502	9.08293	0.0883824	0.177818	preprotein translocase subunit SecF
HPNK_04627	0.781324	8.2821	0.071882	0.151276	(3R)-hydroxymyristoyl-ACP dehydratase
HPNK_11082	-0.781087	10.0303	0.0759989	0.15757	peptidyl-prolyl cis-trans isomerase SurA
HPNK_01309	0.781006	7.35087	0.106481	0.206864	7-cyano-7-deazaguanine reductase
HPNK_05299	-0.777893	3.95232	0.229761	0.370283	heme/hemopexin utilization protein C/outer membrane receptor protein
HPNK_03378	-0.777463	1.21093	0.624924	0.74794	putative bacteriophage protein
HPNK_01778	0.776117	9.32593	0.0620878	0.13547	coproporphyrinogen III oxidase
HPNK_01882	0.774253	9.05696	0.0628215	0.136528	dipeptide transporter ATP-binding subunit
HPNK_09969	-0.774138	7.18358	0.0711973	0.150557	molybdopterin/thiamine biosynthesis dinucleotide-utilizing protein
HPNK_09024	0.774	3.14275	0.299907	0.45013	hypothetical protein
HPNK_00090	0.772332	3.38662	0.230738	0.37157	putative phage DNA replication protein O
HPNK_09044	-0.770061	7.29953	0.104422	0.203937	tRNA (guanine-N(7)-)-methyltransferase
HPNK_07278	-0.769874	5.85041	0.181098	0.309933	hypothetical protein
HPNK_02164	0.768946	7.67617	0.0998614	0.197118	type III restriction protein, res subunit
HPNK_10832	-0.768552	8.62009	0.0871859	0.176056	phosphate transport regulator
HPNK_09379	0.768126	7.3071	0.069007	0.147059	restriction endonuclease S subunit
HPNK_06790	0.767947	1.60718	0.612864	0.737223	hypothetical protein
HPNK_06480	0.766726	2.02553	0.398749	0.548404	IS256 family transposase
HPNK_02562	0.765852	2.75053	0.300018	0.45013	ISHin1, family IS3
HPNK_07523	-0.765844	8.73514	0.0623762	0.135694	acylneuraminate cytidylyltransferase
HPNK_03703	-0.765669	8.5991	0.0569933	0.126691	BmaA6
HPNK_01758	0.764859	7.2439	0.0897475	0.180399	transporter, drug/metabolite exporter family protein
HPNK_00527	-0.764123	8.07183	0.0775083	0.160198	hypothetical protein
HPNK_01509	-0.763524	7.19384	0.141321	0.25893	metal ion ABC transporter periplasmic component/outer membrane lipoprotein 1
HPNK_00205	0.762649	5.90152	0.142795	0.260746	hypothetical protein
HPNK_00537	-0.762637	4.23067	0.206483	0.342177	hypothetical protein
HPNK_07063	0.761992	6.04909	0.118772	0.226626	ATPases of ABC transporters with duplicated ATPase domains-containing protein
HPNK_05354	-0.758526	5.43711	0.150908	0.272179	putative micrococcal nuclease (thermonuclease)-like protein
HPNK_10216	-0.758447	3.99314	0.227626	0.367653	hypothetical protein
HPNK_02547	-0.758016	8.12582	0.0548134	0.122896	co-chaperonin GroES (HSP10)
HPNK_11232	0.756871	2.10533	0.418256	0.566544	fimbrial assembly chaperone
HPNK_01274	0.756427	8.14199	0.0709232	0.150267	cytolethal distending toxin subunit CdtB
HPNK_07073	0.755019	6.79822	0.14108	0.258922	O-succinylbenzoate synthase
HPNK_00647	-0.754633	7.87593	0.0610875	0.133819	ADP-heptose:LPS heptosyltransferase II
HPNK_07178	0.75264	6.6116	0.106495	0.206864	plasmid maintenance system killer/proteic protein
HPNK_06740	-0.752027	3.26895	0.257705	0.404622	hypothetical protein
HPNK_06455	-0.750473	6.15753	0.128415	0.240915	putative haloacid dehalogenase-like hydrolase
HPNK_11511	0.750351	2.75577	0.324762	0.475552	putative bacteriophage tail protein
HPNK_10471	-0.750135	6.61109	0.111727	0.215691	IS1016C2 transposase, family IS1595
HPNK_10321	-0.748842	6.41785	0.127483	0.239782	putative prophage protein
HPNK_06595	-0.748519	2.87786	0.322306	0.473348	enoyl-CoA hydratase/carnithine racemase-like protein
HPNK_09484	-0.748447	6.10706	0.159849	0.284796	anaerobic C4-dicarboxylate transporter
HPNK_05679	0.747202	9.48904	0.143293	0.26109	RNA pyrophosphohydrolase
HPNK_02032	-0.747155	9.63852	0.0873604	0.176246	argininosuccinate synthase
HPNK_09839	-0.746484	4.51966	0.224046	0.364334	AraC family transcriptional regulator
HPNK_01129	0.744559	7.06216	0.162313	0.287784	virulence gene repressor RsaL
HPNK_04567	0.743205	7.64356	0.0928826	0.185343	DMT superfamily drug/metabolite transporter
HPNK_07833	0.743168	9.87834	0.134394	0.250207	glucan phosphorylase
HPNK_07068	0.743163	6.51292	0.117138	0.224951	cation-efflux pump FieF Co/Zn/Cd cation transporter
HPNK_09059	0.743011	13.0204	0.0982506	0.194639	DNA-directed RNA polymerase subunit beta'
HPNK_11851	0.742118	9.91585	0.166943	0.293387	ABC transporter ATP-binding protein
HPNK_08073	0.741869	5.88475	0.134648	0.250256	acetolactate synthase 2 large subunit, biosynthetic type
HPNK_05404	-0.74032	6.23625	0.122375	0.231563	3-deoxy-D-manno-octulosonate 8-phosphate phosphatase
HPNK_08433	-0.736911	9.0723	0.0802397	0.164758	long-chain-fatty-acid--CoA ligase
HPNK_01967	0.736855	7.45867	0.0986747	0.195303	VtaA8
HPNK_05869	0.735515	1.07946	0.797212	0.881997	hypothetical protein
HPNK_05339	0.735101	5.48119	0.16733	0.293832	regulatory protein UhpC
HPNK_04672	0.734622	11.3229	0.101295	0.198697	Na+/alanine symporter
HPNK_08923	-0.734507	9.5959	0.101464	0.198852	peptidyl-prolyl cis-trans isomerase D
HPNK_01863	-0.733146	5.06973	0.22439	0.364334	recombination protein 2
HPNK_03133	0.73024	8.0494	0.07492	0.155729	N5-glutamine S-adenosyl-L-methionine-dependent methyltransferase
HPNK_11087	0.728683	8.57567	0.0758039	0.157417	16S ribosomal RNA methyltransferase KsgA/Dim1 family protein
HPNK_08853	-0.727443	7.98762	0.0683969	0.1459	ribonuclease H
HPNK_07443	-0.725028	5.84032	0.212441	0.349295	putative plasmid stability protein StbE, addiction module antitoxin
HPNK_11721	0.723066	9.0488	0.0804702	0.165077	3'-phosphoadenosine 5'-phosphosulfate (PAPS) 3'-phosphatase
HPNK_00517	0.722421	0.600023	1	1	hypothetical protein
HPNK_09069	-0.721971	5.24666	0.198783	0.332713	XRE family transcriptional regulator
HPNK_05544	0.721236	3.38215	0.300473	0.450505	hypothetical protein
HPNK_05439	-0.721097	5.4988	0.181159	0.309933	hypothetical protein
HPNK_09689	0.721069	11.9619	0.168672	0.295715	50S ribosomal protein L2
HPNK_06050	-0.719354	6.76077	0.128828	0.241484	periplasmic nitrate reductase subunit NapD
HPNK_03598	0.719154	3.5406	0.272087	0.420585	putative effector of murein hydrolase LrgA
HPNK_08848	-0.715593	13.8552	0.127042	0.239157	oligopeptide ABC transporter periplasmic binding protein
HPNK_07043	0.713623	6.61323	0.17078	0.298694	thioredoxin-dependent thiol peroxidase
HPNK_05444	-0.710957	6.48857	0.218634	0.358179	putative lipooligosaccharide galactosyltransferase involved in cell wall biogenesis
HPNK_02092	-0.710203	7.90293	0.0824281	0.168307	thioredoxin domain-containing protein
HPNK_05614	0.710101	3.95458	0.250544	0.396499	Type II secretory pathway, pseudopilin PulG
HPNK_10056	-0.709901	7.67916	0.122267	0.231558	dehydrogenase
HPNK_04042	-0.708236	3.98135	0.238196	0.380247	molybdate-binding periplasmic protein, ABC transporter
HPNK_03778	-0.707968	6.66129	0.156296	0.280285	outer membrane protein 18/16
HPNK_09799	0.707433	7.15347	0.106688	0.206872	D-ribose transporter ATP binding protein
HPNK_00657	-0.70446	8.78849	0.0782931	0.161668	phosphomannomutase
HPNK_04072	-0.703652	5.47031	0.190483	0.321623	peptidase M15B
HPNK_02953	0.702321	1.62178	0.610228	0.736771	hypothetical protein
HPNK_10371	-0.702218	3.24611	0.295593	0.445012	hypothetical protein
HPNK_00994	0.701917	7.06911	0.117257	0.224981	putative outer membrane protein
HPNK_05429	-0.701234	6.20249	0.156222	0.280285	hypothetical protein
HPNK_02943	0.700052	1.64737	0.593632	0.721497	hypothetical protein
HPNK_01189	-0.698137	9.10853	0.133184	0.248166	transcriptional regulatory protein CpxR response regulator
HPNK_06540	0.697232	7.1323	0.118702	0.226626	UBA/THIF-type NAD/FAD binding protein, bacteriocin biosynthesis protein
HPNK_04632	0.696271	9.23712	0.112552	0.217092	UDP-N-acetylglucosamine acyltransferase
HPNK_10206	-0.695709	5.94271	0.177459	0.306228	competence protein M
HPNK_03513	0.693841	9.65149	0.142905	0.260746	ribonucleotide reductase
HPNK_05789	-0.692842	7.01866	0.106263	0.206864	adenylate kinase
HPNK_01917	0.691896	9.67323	0.0991761	0.196026	dihydropteroate synthase
HPNK_02319	-0.690693	11.0934	0.20864	0.344076	hypothetical protein
HPNK_03618	-0.68922	6.32497	0.188718	0.319135	TobB energy transducing protein
HPNK_06385	0.685419	5.48858	0.203773	0.339622	hypothetical protein
HPNK_07078	0.684749	9.89669	0.138418	0.255103	VtaA12
HPNK_04332	-0.684569	6.28441	0.16441	0.290798	cytochrome C-type biogenesis protein
HPNK_09644	0.683396	8.15244	0.081331	0.166687	diaminopimelate decarboxylase
HPNK_11881	0.683321	8.83426	0.10443	0.203937	adenylate cyclase
HPNK_02224	0.682681	5.34585	0.265903	0.413063	sn-glycerol-3-phosphate dehydrogenase subunit C
HPNK_04542	0.681838	0.595614	1	1	IS256 family transposase
HPNK_08018	0.681756	6.38611	0.144065	0.261991	homoserine O-acetyltransferase
HPNK_09664	-0.681471	4.71412	0.280634	0.430764	DNA transformation protein
HPNK_00722	-0.681464	11.1325	0.161116	0.286125	50S ribosomal protein L14
HPNK_05689	0.680878	9.67413	0.118288	0.226564	prolipoprotein diacylglyceryl transferase
HPNK_11876	0.67872	9.87843	0.118734	0.226626	glutathione-regulated potassium-efflux system protein
HPNK_11801	-0.677829	13.3667	0.151541	0.272785	protease3
HPNK_01234	0.676032	7.83244	0.106634	0.206872	antibiotic maturation factor PmbA
HPNK_00947	-0.675327	5.89263	0.17117	0.298901	pantothenate kinase
HPNK_10176	-0.675234	8.54069	0.14774	0.267565	triosephosphate isomerase
HPNK_01519	0.674731	3.74961	0.366149	0.516514	DL-methionine transporter substrate-binding subunit/outer membrane lipoprotein 3 (PLP3)
HPNK_09604	-0.67468	8.0595	0.0940727	0.187053	preprotein translocase subunit SecB
HPNK_03678	-0.673568	6.33006	0.162799	0.28818	D-tyrosyl-tRNA(Tyr) deacylase
HPNK_00602	-0.67058	2.3406	0.397679	0.54762	hypothetical protein
HPNK_03817	-0.67048	2.8952	0.396276	0.546717	hypothetical protein
HPNK_09259	0.668178	3.44591	0.399458	0.549036	D-ribose ABC transporter ATP binding protein RbsA
HPNK_05024	0.667333	7.09303	0.17162	0.299248	nucleotidyltransferase, inorganic polyphosphate/ATP-NAD kinase
HPNK_04924	0.665853	6.56399	0.336765	0.48792	arginine transporter permease subunit ArtQ
HPNK_09419	-0.665401	7.0586	0.175851	0.304847	cytidine deaminase
HPNK_04202	0.664035	5.98685	0.180578	0.309668	asparagine synthetase AsnA
HPNK_10476	-0.663589	8.59484	0.100195	0.197599	dihydroxynaphthoic acid synthetase
HPNK_10516	0.663579	9.90036	0.142782	0.260746	DNA polymerase III subunit alpha
HPNK_00547	-0.663541	3.05946	0.440315	0.586877	hypothetical protein
HPNK_09149	-0.662435	7.84628	0.0931956	0.185799	putative site-specific tyrosine recombinase XerC
HPNK_05389	-0.661227	7.5773	0.118836	0.226626	hypothetical protein
HPNK_10416	0.660488	6.45182	0.182133	0.311357	putative anaerobic dehydrogenase TorD
HPNK_05764	-0.657728	7.41596	0.121385	0.230684	dihydrodipicolinate reductase
HPNK_00922	-0.656746	10.079	0.138088	0.254922	D-alanyl-D-alanine carboxypeptidase
HPNK_05644	0.656534	7.66096	0.109781	0.212495	Drug:Na+ antiporter (norfloxacin, ethidium, kanamycin, ciprofloxin, streptomycin efflux pump)
HPNK_01114	0.655777	8.46834	0.0965391	0.191421	arabinose-5-phosphate isomerase
HPNK_08188	-0.654881	11.6936	0.134634	0.250256	iron (Fe3+) ABC superfamily ATP binding cassette transporter, binding protein
HPNK_04557	-0.653923	9.24112	0.121972	0.2312	primosome assembly protein PriA
HPNK_06640	-0.653126	4.68163	0.242945	0.386703	tail length tape measure protein
HPNK_00989	0.651126	8.98894	0.162787	0.28818	transcriptional regulator CysB
HPNK_09529	0.65088	9.5873	0.121261	0.230648	ATP-dependent DNA helicase RecG
HPNK_11107	-0.650751	9.75015	0.128305	0.240915	resistance to organic solvents ABC transporter auxiliary component
HPNK_01987	-0.64798	7.54809	0.136506	0.252427	phosphotransferase system, phosphocarrier protein HPr
HPNK_07718	0.647273	7.65267	0.115536	0.222262	inner membrane protein
HPNK_08693	0.645441	8.5315	0.102689	0.201073	sortase
HPNK_01354	-0.644804	6.30404	0.21867	0.358179	hypothetical protein
HPNK_08728	-0.644512	7.14539	0.19743	0.331062	hypothetical protein
HPNK_04032	-0.644495	7.50404	0.121829	0.231127	thymidylate synthase
HPNK_03987	0.643584	6.59148	0.158087	0.282804	electron transport complex protein RsxA
HPNK_04142	-0.642919	1.30937	0.551397	0.685732	glycoside hydrolase family protein/phage lysozyme
HPNK_03992	0.641527	7.41208	0.132932	0.247906	electron transport complex protein RnfB
HPNK_09284	-0.64147	7.43869	0.161741	0.287002	monosaccharide-transporting ATPase
HPNK_06375	-0.641149	5.73832	0.207756	0.343562	universal stress protein A
HPNK_07293	0.640212	7.4427	0.139969	0.257313	plasmid maintenance system killer/proteic protein
HPNK_07323	-0.639998	2.43268	0.400009	0.549449	site-specific recombinase, phage integrase family protein
HPNK_05074	-0.638149	7.06497	0.171642	0.299248	translation initiation factor IF-1
HPNK_11262	0.63404	6.44268	0.195609	0.32851	hypothetical protein
HPNK_00235	0.632056	7.54978	0.149208	0.269557	UDP-2,3-diacylglucosamine hydrolase
HPNK_09669	0.631708	10.8946	0.194615	0.327091	30S ribosomal protein S10
HPNK_02948	0.630134	3.61229	0.303685	0.453881	hypothetical protein
HPNK_02339	0.629166	9.3215	0.173406	0.301845	biotin carboxyl carrier protein of acetyl-CoA carboxylase (BCCP)
HPNK_08168	-0.627841	10.3897	0.248259	0.393734	30S ribosomal protein S9
HPNK_05559	-0.627839	7.90282	0.118465	0.226626	PII uridylyl-transferase
HPNK_08618	0.627809	7.85708	0.120485	0.229569	multifunctional tRNA nucleotidyl transferase/2'3'-cyclic phosphodiesterase/2'nucleotidase/phosphatase
HPNK_01209	0.627211	7.86062	0.116079	0.223111	isopropylmalate isomerase large subunit
HPNK_02169	0.626884	6.3909	0.259159	0.405744	filamentation induced by cAMP protein fic
HPNK_04502	0.62684	5.51769	0.22441	0.364334	putative anthranilate synthase component II
HPNK_01494	0.626488	7.60697	0.115475	0.222262	hypothetical protein
HPNK_11142	-0.624884	6.95401	0.171151	0.298901	hypothetical protein
HPNK_06150	-0.624108	6.92597	0.157938	0.282768	L-xylulose kinase
HPNK_05344	-0.623941	7.80792	0.111669	0.215691	6-phosphofructokinase
HPNK_09174	0.623615	7.03737	0.151616	0.272785	8-amino-7-oxononanoate synthase
HPNK_10752	-0.620005	8.96392	0.139827	0.257267	hypothetical protein
HPNK_02622	0.619297	8.73787	0.165475	0.291976	N-acetylglucosamine-6-phosphate deacetylase
HPNK_07088	-0.618593	6.22807	0.253821	0.400531	hypothetical protein
HPNK_04117	-0.616919	2.25923	0.495404	0.642466	putative anti-termination protein Q, phage associated
HPNK_09649	0.613388	8.4299	0.137006	0.253138	putative esterase
HPNK_08993	0.613098	6.32489	0.280879	0.430838	putative phage associated protein
HPNK_11701	-0.61208	6.80982	0.193768	0.326122	integral membrane protein
HPNK_05394	-0.610735	10.5659	0.19887	0.332713	aminopeptidase N
HPNK_09909	-0.610719	8.36775	0.127825	0.240218	tyrosyl-tRNA synthetase
HPNK_09559	-0.607439	9.39848	0.147965	0.267752	glucosamine--fructose-6-phosphate aminotransferase
HPNK_00200	-0.607046	8.94165	0.183985	0.313303	FAD/FMN-containing dehydrogenase
HPNK_08633	-0.606465	3.78168	0.362771	0.513713	histidine kinase
HPNK_04779	0.60502	6.73056	0.225623	0.365492	glycerol kinase
HPNK_04047	-0.602195	6.69912	0.234877	0.376317	molybdenum transport protein
HPNK_02627	0.601206	7.93786	0.176944	0.30558	glucosamine-6-phosphate deaminase
HPNK_11122	0.601172	9.33094	0.145369	0.264143	ABC transporter ATP-binding protein
HPNK_08538	-0.60106	7.42489	0.147077	0.266585	HemN family oxidoreductase
HPNK_07048	0.600144	6.95074	0.184973	0.313768	D,D-heptose 1,7-bisphosphate phosphatase
HPNK_08003	0.599662	9.40474	0.245631	0.389849	GTPase Era
HPNK_06300	0.598658	9.8757	0.152746	0.274592	chaperone protein DnaJ
HPNK_07118	0.596352	6.86811	0.265207	0.412537	plasmid maintenance system antidote protein
HPNK_00802	0.595394	10.5654	0.209217	0.344509	50S ribosomal protein L17
HPNK_08938	0.595287	8.86939	0.140277	0.257664	riboflavin biosynthesis protein ribA
HPNK_03288	0.594966	0.799449	1	1	hypothetical protein
HPNK_11726	0.593674	6.77731	0.205309	0.341404	peptide chain release factor 2
HPNK_02552	-0.593249	11.3416	0.166203	0.292555	chaperonin GroEL (HSP60 family) protein
HPNK_05214	0.591001	6.3459	0.224802	0.364701	TDP-fucosamine acetyltransferase
HPNK_07643	-0.590606	6.65517	0.219249	0.35834	S-ribosylhomocysteinase
HPNK_02072	-0.590484	7.75109	0.157688	0.282551	dTDP-glucose 4,6-dehydratase
HPNK_00697	0.590203	6.04707	0.234198	0.376054	protein-S-isoprenylcysteine methyltransferase
HPNK_02477	0.589902	6.12867	0.268138	0.415659	hypothetical protein
HPNK_08558	0.589703	7.17901	0.184763	0.313768	monofunctional biosynthetic peptidoglycan transglycosylase
HPNK_04587	-0.5889	7.0198	0.180581	0.309668	N-acetyl-D-glucosamine kinase
HPNK_08253	0.588625	10.1294	0.165671	0.292087	DNA polymerase I
HPNK_09134	0.588601	2.16679	0.675894	0.788723	putative transposase
HPNK_09008	0.585869	0.612229	1	1	intrrupted gp229 phage-associated protein
HPNK_03997	0.584977	9.04065	0.183534	0.31302	electron transport complex protein RnfC
HPNK_09474	0.58287	9.99581	0.160888	0.286125	DNA polymerase III subunit beta
HPNK_00677	-0.582036	8.52508	0.146344	0.265475	malonyl CoA-acyl carrier protein transacylase
HPNK_01244	0.581688	5.96379	0.254413	0.400888	hypothetical protein
HPNK_06460	-0.5808	6.08399	0.256388	0.403132	2-isopropylmalate synthase
HPNK_11072	0.5797	9.41129	0.161005	0.286125	GTP-binding protein Der
HPNK_06590	-0.578583	4.87231	0.310665	0.460749	hypothetical protein
HPNK_11871	0.57734	9.34274	0.210298	0.34603	Holliday junction DNA helicase RuvB
HPNK_00245	0.576771	7.56306	0.219004	0.358208	putative Mg-dependent DNAse
HPNK_08103	-0.57677	7.37926	0.179731	0.309419	nucleoside diphosphate kinase
HPNK_01459	0.575188	8.29433	0.170621	0.298654	orotidine 5'-phosphate decarboxylase
HPNK_11816	-0.574818	9.06675	0.183909	0.313303	porphobilinogen deaminase
HPNK_06245	0.572937	7.42688	0.176531	0.305347	cell division ATP-binding protein
HPNK_06930	0.572601	3.30868	0.417242	0.566386	Tfp pilus assembly pathway, ATPase PilB
HPNK_08688	0.572225	9.03981	0.168525	0.295693	cof protein, hydrolases of the HAD superfamily protein
HPNK_06910	-0.571596	9.31056	0.175822	0.304847	ATP-dependent protease ATP-binding subunit ClpX
HPNK_06710	0.571309	1.77654	0.649723	0.768042	DNA-binding protein
HPNK_03802	-0.568494	4.66792	0.368907	0.519072	putative transcriptional regulator
HPNK_06695	-0.568082	3.93026	0.361168	0.512453	SPP1 family phage head morphogenesis protein
HPNK_06650	-0.56803	3.27306	0.379202	0.528476	hypothetical protein
HPNK_04929	0.567932	6.80995	0.420262	0.568376	amino acid ABC transporter/signal transduction system
HPNK_05624	0.567698	3.28129	0.591716	0.720364	hypothetical protein
HPNK_03882	0.565578	10.674	0.180422	0.309668	long chain fatty acid CoA ligase
HPNK_10421	0.565182	5.40653	0.28676	0.437413	penicillin-binding protein 1B
HPNK_02239	0.564486	8.63409	0.166174	0.292555	A/G-specific DNA-adenine glycosylase
HPNK_11496	-0.564477	3.9941	0.336581	0.48792	phage protein
HPNK_01094	-0.562699	5.97304	0.27433	0.422862	hypothetical protein
HPNK_01813	0.562626	5.18329	0.294223	0.443558	ABC transporter ATP-binding protein
HPNK_08968	-0.561442	9.06196	0.217053	0.356078	membrane-bound lytic transglycosylase F
HPNK_01289	0.56022	7.62194	0.169411	0.296774	putative M22-like peptidase
HPNK_10276	-0.56016	7.30128	0.184737	0.313768	D-ribose ABC transporter permease protein RbsC
HPNK_01304	0.559988	7.48583	0.173996	0.302632	leucine-responsive transcriptional regulator
HPNK_07213	-0.55824	7.02968	0.280065	0.430191	ClpXP protease specificity-enhancing factor
HPNK_10136	0.557536	8.46648	0.174163	0.302682	paraquat-inducible protein A, PqiA
HPNK_11826	-0.557373	9.41405	0.178796	0.308052	putative uroporphyrin-III C-methyltransferase
HPNK_01029	0.555167	8.45151	0.158582	0.283459	protease IV, signal peptide peptidase
HPNK_09739	0.554938	6.9445	0.201738	0.336741	di- and tricarboxylate transporter/DASS family divalent anion:sodium (Na+) symporter
HPNK_03628	-0.554501	5.13816	0.333887	0.485674	biopolymer transport protein ExbB
HPNK_09974	-0.554051	7.7407	0.173036	0.30144	NADH dehydrogenase
HPNK_01239	-0.553849	7.15487	0.207769	0.343562	hypothetical protein
HPNK_03268	0.552248	6.0817	0.312463	0.46279	bacteriophage tail protein GPT
HPNK_10732	0.552231	9.96198	0.199988	0.334329	phosphoglycerol transferase-like protein
HPNK_07973	-0.552016	10.3427	0.223091	0.363537	UDP-3-O-[3-hydroxymyristoyl] N-acetylglucosamine deacetylase
HPNK_08798	0.551248	7.68386	0.201646	0.336741	hypothetical protein
HPNK_11062	-0.551093	9.17758	0.180434	0.309668	GTP pyrophosphokinase
HPNK_07013	0.549937	8.88578	0.187718	0.317688	asparaginyl-tRNA synthetase
HPNK_00782	0.548313	11.271	0.208525	0.344076	30S ribosomal protein S13
HPNK_04462	0.545025	7.57293	0.193538	0.326029	shikimate 5-dehydrogenase
HPNK_01668	0.543842	6.52522	0.331159	0.482665	IS110 family transposase
HPNK_00907	0.543001	9.54594	0.19862	0.332713	penicillin-binding protein 2
HPNK_06250	0.541787	7.57706	0.176041	0.304847	cell division ABC transporter subunit FtsX
HPNK_06065	-0.541645	5.52996	0.376379	0.526211	50S ribosomal protein L31 type B
HPNK_00627	-0.540065	9.34031	0.263647	0.411013	hypothetical protein
HPNK_02324	0.539328	9.40157	0.196933	0.33048	2,3,4,5-tetrahydropyridine-2,6-carboxylate N-succinyltransferase
HPNK_08673	0.539233	9.44469	0.19389	0.326122	fructose 1,6-bisphosphatase II
HPNK_08053	0.537822	6.14135	0.282956	0.432814	putative xanthine/uracil permease
HPNK_06655	0.536325	5.3155	0.316503	0.46657	bacteriophage Mu tail sheath family protein
HPNK_06160	0.534806	9.41933	0.207859	0.343562	transcription antitermination protein NusG
HPNK_11606	-0.533927	10.9007	0.224215	0.364334	manganese superoxide dismutase
HPNK_05209	-0.533852	9.34301	0.206396	0.342177	protein HflK/membrane protease subunit, stomatin/prohibitin-like protein
HPNK_07783	0.533554	9.91876	0.243639	0.387527	cysteinyl-tRNA synthetase
HPNK_02402	-0.533241	6.42013	0.255954	0.402737	putative tRNA/rRNA methyltransferase
HPNK_04297	-0.531737	6.08212	0.3067	0.456412	N-acetylmannosamine-6-phosphate 2-epimerase
HPNK_00302	0.531193	7.96808	0.249499	0.395415	putative antirepressor protein
HPNK_04954	0.530847	10.0749	0.306966	0.456497	primosomal replication protein N
HPNK_02572	0.530601	3.08204	0.424801	0.572951	IS256 family transposase
HPNK_11102	0.530132	8.21948	0.229252	0.369735	putative anti-sigma factor B antagonist
HPNK_01499	-0.529472	6.76941	0.237017	0.378917	DL-methionine transporter ATP-binding subunit
HPNK_03008	-0.529236	4.39064	0.335787	0.487549	LysM domain-containing protein
HPNK_02269	0.528894	5.64172	0.3105	0.460749	hypothetical protein
HPNK_08778	-0.527971	7.62256	0.205043	0.341221	glucose-1-phosphate adenylyltransferase
HPNK_03183	-0.527775	4.09642	0.385734	0.534525	hypothetical protein
HPNK_06470	0.527631	2.99369	0.599084	0.726142	putative transposase
HPNK_08683	-0.527254	10.8162	0.222893	0.363484	lipoprotein Plp4
HPNK_07908	0.526728	8.42233	0.176853	0.30558	cell division protein FtsI
HPNK_10221	-0.526401	3.51941	0.477407	0.623681	putative transcriptional regulator
HPNK_06410	-0.52577	3.53485	0.431343	0.578374	plasmid stability-like protein
HPNK_04447	0.52564	6.18786	0.291246	0.440885	hypothetical protein
HPNK_07543	-0.522867	7.54078	0.239149	0.381215	glycosyltransferase/capsular polysaccharide phosphotransferase WcwK
HPNK_06315	0.522634	7.08975	0.227061	0.367009	calcium/proton antiporter
HPNK_05814	-0.522633	9.34062	0.226254	0.366244	penicillin-binding protein 1A
HPNK_11481	-0.522583	5.5296	0.377002	0.526747	DNA-damage-inducible protein J
HPNK_09959	0.522352	7.29673	0.230898	0.37157	outer membrane-specific lipoprotein transporter subunit LolE
HPNK_02781	0.521902	8.8234	0.220872	0.360724	uroporphyrinogen decarboxylase
HPNK_03433	-0.521888	4.90816	0.32548	0.476286	bacteriophage tail sheath protein
HPNK_03787	-0.520832	6.48193	0.279221	0.429195	phage repressor
HPNK_06225	-0.520322	2.81952	0.499557	0.645115	pyruvate kinase
HPNK_03588	-0.520247	6.26466	0.317553	0.467805	DNA mismatch repair protein
HPNK_09469	0.520118	8.38466	0.191648	0.323342	integral membrane protein
HPNK_09119	0.519927	5.86921	0.291015	0.440885	hemin transport system permease HmuU
HPNK_01159	-0.51912	2.8076	0.526308	0.667508	hypothetical protein
HPNK_09869	-0.517391	8.45942	0.206553	0.342177	exodeoxyribonuclease V, beta subunit
HPNK_07583	0.516641	10.5699	0.23156	0.372362	tyrosine kinase, chain length regulator in capsular polysaccharide biosynthesis
HPNK_01544	-0.515965	6.67935	0.303282	0.453881	metal-binding heat shock protein
HPNK_07653	0.515642	6.28542	0.342076	0.493661	glutaredoxin 1
HPNK_02457	-0.514558	9.31439	0.235394	0.376871	ribose-phosphate pyrophosphokinase
HPNK_00382	-0.513761	5.24449	0.356399	0.507655	hypothetical protein
HPNK_00732	-0.513483	11.7425	0.258451	0.405138	50S ribosomal protein L5
HPNK_06420	-0.512641	8.77464	0.208853	0.344169	methionyl-tRNA formyltransferase
HPNK_10041	-0.511547	4.07454	0.382306	0.531451	hypothetical protein
HPNK_10687	0.509687	7.31789	0.293005	0.442343	SsrA-binding protein
HPNK_07773	0.509136	8.71387	0.205781	0.341931	FAD-dependent monooxygenase
HPNK_11386	-0.508771	7.8329	0.35364	0.505694	antitoxin/toxin system zeta toxin, signal recognition particle GTPase
HPNK_10852	0.50832	7.23605	0.232928	0.374288	lipoprotein/cell wall-associated hydrolases (invasion-associated proteins), NLP/P60 protein
HPNK_10066	-0.508172	8.04057	0.204362	0.340345	UDP-N-acetyl-D-mannosamine dehydrogenase
HPNK_09949	-0.508079	6.7493	0.368498	0.518828	carbonic anhydrase
HPNK_10376	0.507662	4.42981	0.39188	0.541673	hemolysin
HPNK_08343	0.507364	7.48885	0.315789	0.466389	ferric transporter ATP-binding subunit
HPNK_01743	0.50672	10.4321	0.242519	0.386305	transcriptional accessory protein
HPNK_07803	0.504637	5.75682	0.380713	0.529908	L-serine dehydratase
HPNK_11257	0.504268	6.13493	0.316132	0.466389	transposase, IS4 family protein
HPNK_00085	0.503927	3.61921	0.444262	0.591004	prophage antirepressor DNA-binding protein (Roi)
HPNK_07763	0.503396	7.46995	0.334469	0.486199	PTS system, nitrogen regulatory IIA-like protein
HPNK_00727	-0.502525	10.6768	0.268143	0.415659	50S ribosomal protein L24
HPNK_04999	-0.502148	10.1374	0.273474	0.421837	Na(+)-translocating NADH-quinone reductase subunit B
HPNK_08813	-0.501774	6.46649	0.304597	0.454514	phage integrase family site-specific recombinase
HPNK_04764	-0.501735	10.6755	0.306148	0.455899	50S ribosomal protein L11
HPNK_04342	-0.501675	8.05191	0.214667	0.352427	phosphatidylserine decarboxylase
HPNK_05139	-0.498394	5.41357	0.349239	0.501033	alkylphosphonate uptake protein
HPNK_02861	-0.497571	8.3387	0.441004	0.587381	hypothetical protein
HPNK_01279	0.494972	7.15408	0.292117	0.4419	cytolethal distending toxin protein C
HPNK_03922	0.494741	7.82439	0.258378	0.405138	aminoimidazole riboside kinase
HPNK_01449	0.493301	7.27462	0.236081	0.377695	putative membrane protein
HPNK_04774	0.491713	3.58756	0.464111	0.610014	glycerol uptake facilitator protein
HPNK_05144	0.491287	6.71522	0.278234	0.427977	phosphoribosylglycinamide formyltransferase
HPNK_05374	-0.491098	8.3486	0.237861	0.379989	methyltransferase type 11
HPNK_00377	-0.490853	4.16425	0.473721	0.620416	enoyl-CoA hydratase/carnithine racemase-like protein
HPNK_04969	0.490593	6.35404	0.305573	0.455539	putative choline kinase involved in LPS biosynthesis
HPNK_06405	-0.490057	5.52719	0.347083	0.499572	restriction enzyme
HPNK_11691	0.489093	5.5569	0.396824	0.547128	hypothetical protein
HPNK_01349	-0.486134	8.59881	0.226425	0.366251	transcriptional regulator-like protein, helix-turn-helix domain-containing protein
HPNK_09434	-0.485867	7.70926	0.2575	0.40459	serine acetyltransferase
HPNK_10682	0.485552	9.77049	0.269596	0.417053	seryl-tRNA synthetase
HPNK_10366	0.484971	5.87558	0.360484	0.511813	hemolysin
HPNK_10857	0.484885	7.90926	0.222792	0.363484	uridine kinase
HPNK_11836	0.484625	6.9736	0.338043	0.489126	dsDNA-mimic protein
HPNK_05049	-0.484219	5.75037	0.35566	0.507261	nitrate reductase
HPNK_01718	-0.481904	5.82709	0.348028	0.499949	L-asparaginase
HPNK_05549	-0.480746	6.02704	0.35544	0.507261	hypothetical protein
HPNK_07273	-0.480329	6.8171	0.288308	0.438907	putative transcriptional regulator
HPNK_01554	-0.47956	5.13183	0.365443	0.515934	molybdopterin synthase small subunit
HPNK_04007	-0.479044	7.41023	0.290768	0.440885	xanthine-guanine phosphoribosyltransferase
HPNK_08443	-0.478812	9.27901	0.291177	0.440885	divergent polysaccharide deacetylase superfamily
HPNK_01139	-0.476193	8.27725	0.227817	0.367689	glutamyl-tRNA synthetase
HPNK_00607	0.475901	3.87691	0.462109	0.608476	hypothetical protein
HPNK_07423	0.47534	9.95078	0.254177	0.400803	DNA polymerase III subunits gamma and tau
HPNK_07153	-0.475192	5.88356	0.385729	0.534525	putative esterase
HPNK_09844	0.47359	4.79547	0.418283	0.566544	AraC family transcriptional regulator
HPNK_07413	0.473509	9.8334	0.255606	0.402479	glycerol-3-phosphate acyltransferase
HPNK_06235	-0.472982	5.15913	0.388264	0.537351	N6-adenine-specific methylase
HPNK_10126	-0.472509	8.47819	0.24471	0.388876	putative GCV family glycine cleavage complex aminomethyltransferase
HPNK_08128	-0.472147	11.0475	0.30444	0.454514	pyruvate-formate lyase
HPNK_00522	-0.471965	7.64412	0.269612	0.417053	LexA repressor
HPNK_04944	0.471506	10.8403	0.37081	0.52108	50S ribosomal protein L9
HPNK_10156	-0.471409	7.27336	0.268417	0.415791	lipoprotein
HPNK_10897	-0.470368	4.67048	0.42179	0.569798	GNAT family acetyltransferase
HPNK_07478	0.470006	11.6073	0.323946	0.474675	acriflavine resistance protein, cation/multidrug efflux pump
HPNK_00240	-0.469924	7.78194	0.259907	0.406626	hypothetical protein
HPNK_01997	0.469207	6.96903	0.409719	0.559635	hypothetical protein
HPNK_04282	-0.468189	5.46659	0.434136	0.5807	IunH protein
HPNK_11591	0.466843	7.29119	0.284748	0.434646	pyrroline-5-carboxylate reductase
HPNK_05844	0.466416	6.77269	0.298701	0.449075	transcription antitermination protein NusB
HPNK_07198	-0.466384	9.86799	0.273379	0.421837	acetate kinase
HPNK_10036	0.466252	5.81292	0.36708	0.517163	integral membrane protein
HPNK_02756	-0.465172	7.90972	0.303622	0.453881	spermidine/putrescine ABC transporter membrane protein
HPNK_01214	0.465133	6.13751	0.333723	0.485674	isopropylmalate isomerase small subunit
HPNK_05334	0.464673	5.02977	0.527354	0.667557	sensory histidine kinase UhpB/signal transduction histidine kinase, glucose-6-phosphate specific
HPNK_11611	0.464562	9.25211	0.263014	0.410317	molybdate transporter ATP-binding protein
HPNK_10717	0.464547	8.70911	0.321457	0.472921	putative permease, PerM family protein
HPNK_07428	0.464032	7.16355	0.297633	0.447776	multidrug ABC transporter ATPase
HPNK_02412	0.463988	6.84646	0.305699	0.455539	16S ribosomal RNA m2G1207 methyltransferase
HPNK_07688	0.462995	8.55342	0.258587	0.405138	colicin/biopolymer transport protein
HPNK_03373	-0.462489	1.069	0.804217	0.888403	Mu-like phage gp25
HPNK_07378	-0.461147	7.35889	0.337431	0.488563	frataxin-like protein
HPNK_03718	-0.460408	9.28671	0.28402	0.433837	hypothetical protein
HPNK_04302	-0.458532	6.54741	0.32197	0.473348	N-acetylmannosamine kinase
HPNK_04322	0.455274	7.4078	0.322394	0.473348	tRNA delta(2)-isopentenylpyrophosphate transferase
HPNK_03153	-0.454969	1.79951	0.585359	0.714607	IS256 family transposase
HPNK_05604	0.452129	7.46018	0.293149	0.442343	putative S16 family lon protease, ATP-dependent protease
HPNK_03842	-0.450819	5.2676	0.436376	0.58334	hypothetical protein
HPNK_05954	-0.450415	7.24903	0.377417	0.526974	hypothetical protein
HPNK_07143	0.450121	9.60882	0.313793	0.464448	DNA topoisomerase IV subunit A
HPNK_07163	0.449617	7.825	0.252884	0.399525	O-succinylbenzoic acid--CoA ligase
HPNK_03388	-0.448483	2.3615	0.572386	0.703464	prophage MuMc02, terminase, ATPase subunit /putative DNA packaging protein Gp17
HPNK_00322	0.448127	2.7881	0.541523	0.676903	putative bacteriophage protein
HPNK_03463	-0.446465	4.17102	0.466372	0.612252	putative bacteriophage V tail protein
HPNK_06998	-0.445085	8.032	0.253002	0.399525	histidinol-phosphate aminotransferase
HPNK_03428	-0.444464	2.41314	0.612932	0.737223	putative bacteriophage protein
HPNK_07333	-0.443118	8.83552	0.315596	0.466389	VtaA5
HPNK_05694	0.441107	8.22168	0.294473	0.443629	LexA regulated protein
HPNK_00432	-0.440434	11.4993	0.307502	0.456985	valyl-tRNA synthetase
HPNK_07608	0.439822	8.90834	0.292446	0.442093	co-chaperone HscB
HPNK_06095	-0.434367	6.06718	0.372824	0.522906	DNA-binding transcriptional repressor FabR
HPNK_08833	0.433902	10.5489	0.381639	0.53086	oligopeptide ABC transporter ATP-binding subunit
HPNK_11711	0.43385	8.80203	0.326293	0.477157	6-phosphogluconolactonase
HPNK_11047	-0.433098	4.20662	0.470612	0.61745	hypothetical protein
HPNK_02801	0.432702	7.75611	0.275885	0.424661	cytosine specific DNA methyltransferase (BSP6IM)
HPNK_09319	0.432639	9.13383	0.344374	0.49665	myoinositol catabolism protein, sugar kinase
HPNK_01992	-0.431627	8.10414	0.275601	0.424522	aspartate-semialdehyde dehydrogenase
HPNK_09519	-0.431037	4.4391	0.421832	0.569798	exodeoxyribonuclease VII large subunit
HPNK_01229	-0.430682	4.53561	0.518445	0.661621	LacI family transcriptional regulator
HPNK_04572	-0.429227	9.75722	0.339467	0.490864	aminotransferase AlaT
HPNK_03753	0.428863	8.34497	0.288171	0.438907	Sec-independent protein translocase protein tatC
HPNK_07733	-0.428251	9.77837	0.311597	0.461821	tRNA pseudouridine synthase A
HPNK_05629	0.427837	3.23679	0.580174	0.709831	hypothetical protein
HPNK_04207	0.427564	4.2487	0.489335	0.637065	DNA-binding transcriptional regulator AsnC
HPNK_09269	-0.427518	9.40705	0.356861	0.507983	methylmalonate semialdehyde dehydrogenase
HPNK_07588	-0.426699	9.32495	0.303015	0.453881	BadM/Rrf2 family HTH-type transcriptional regulator
HPNK_09554	-0.425996	7.15918	0.316167	0.466389	sugar metabolism within DeoR family transcriptional regulator
HPNK_05699	0.424702	8.98973	0.378091	0.527261	flavodoxin FldA
HPNK_00762	0.424381	9.33787	0.49619	0.642823	50S ribosomal protein L30
HPNK_08038	-0.424283	7.7549	0.283517	0.433371	phosphoheptose isomerase
HPNK_08483	-0.42348	6.83606	0.358795	0.509962	hypothetical protein
HPNK_00065	0.423273	3.55996	0.618684	0.743601	hypothetical protein
HPNK_00827	-0.423215	6.08903	0.416356	0.565534	type III restriction enzyme
HPNK_10266	0.420906	7.95998	0.293216	0.442343	mannose-6-phosphate isomerase
HPNK_11057	-0.419751	4.2226	0.493491	0.640993	hypothetical protein
HPNK_02149	0.419637	7.24194	0.355457	0.507261	ketol-acid reductoisomerase
HPNK_03887	0.418486	8.79877	0.315376	0.466389	DNA polymerase III subunit chi
HPNK_08273	-0.417174	10.543	0.429179	0.577589	metalloprotease
HPNK_00220	-0.415393	6.52171	0.372642	0.522906	DNA-directed RNA polymerase subunit omega
HPNK_08133	-0.413153	6.07386	0.432818	0.57929	pyruvate formate lyase-activating enzyme 1
HPNK_08453	0.412375	10.2461	0.369917	0.520159	putative tubulin binding protein
HPNK_09934	0.40976	6.6053	0.374457	0.524268	xanthine/uracil/vitamin C permease
HPNK_08403	-0.408072	6.89713	0.347676	0.499771	3-deoxy-D-manno-octulosonic-acid kinase
HPNK_11661	-0.407896	4.95953	0.528057	0.66806	putative transposase
HPNK_01609	-0.407836	7.78017	0.323754	0.474675	preprotein translocase subunit SecG
HPNK_09524	-0.40596	9.21481	0.331527	0.482882	exodeoxyribonuclease VII large subunit
HPNK_11501	0.405554	2.53188	0.61263	0.737223	putative prophage tail component
HPNK_04689	0.405461	4.06107	0.511406	0.655304	hypothetical protein
HPNK_01464	0.404433	6.50838	0.402748	0.552175	translation initiation factor Sui1, translation initiation factor 1 (eIF-1/SUI1)
HPNK_05004	-0.403695	9.55211	0.341319	0.492891	Na(+)-translocating NADH-quinone reductase subunit C
HPNK_08663	0.402552	6.36321	0.405923	0.555834	cytolethal distending toxin protein A
HPNK_01319	0.400936	5.67783	0.430995	0.578261	hypothetical protein
HPNK_00332	-0.400504	1.83221	0.755284	0.850615	bacteriophage terminase small subunit
HPNK_09719	-0.400106	8.92095	0.409477	0.559635	30S ribosomal protein S17
HPNK_07923	0.399803	8.01274	0.331119	0.482665	phospho-N-acetylmuramoyl-pentapeptide- transferase
HPNK_11326	0.398435	7.98498	0.356152	0.507633	hypothetical protein
HPNK_04287	0.398268	5.20831	0.519873	0.662708	carbohydrate kinase-like protein
HPNK_03518	0.397143	10.653	0.440358	0.586877	ribonucleotide-diphosphate reductase subunit alpha
HPNK_04562	0.396731	6.31548	0.418538	0.566544	DMT superfamily drug/metabolite transporter
HPNK_10627	-0.395958	7.68791	0.347643	0.499771	50S ribosomal protein L25
HPNK_05704	-0.395853	8.73818	0.494724	0.642175	ferric uptake regulation protein
HPNK_02677	-0.395794	5.32768	0.445823	0.592004	glycerol-3-phosphate transporter
HPNK_00277	0.395466	1.69941	1	1	hypothetical protein
HPNK_11381	-0.394861	6.18402	0.432793	0.57929	hypothetical protein
HPNK_10081	0.3948	7.64113	0.320357	0.471618	undecaprenyl-phosphate alpha-N-acetylglucosaminyl 1-phosphate transferase
HPNK_08048	0.393606	9.50312	0.361977	0.513268	hypothetical protein
HPNK_04067	0.393558	7.63361	0.340923	0.492643	ABC transporter ATP-binding protein
HPNK_09394	-0.393525	4.57375	0.511271	0.655304	hypothetical protein
HPNK_08598	0.391822	7.31096	0.364028	0.514847	condesin subunit E
HPNK_10812	0.391384	7.54922	0.400458	0.549661	VtaA9
HPNK_11052	-0.390915	5.83577	0.519995	0.662708	hypothetical protein
HPNK_07768	0.390719	8.4073	0.350699	0.502152	putative P-loop-containing kinase
HPNK_07563	0.390568	7.82208	0.323595	0.474675	putative glycosyltransferase/lipopolysaccharide biosynthesis protein
HPNK_08718	-0.390412	9.92553	0.397279	0.547412	elongation factor Ts
HPNK_04327	-0.390072	7.58385	0.371997	0.522414	cytochrome C-type biogenesis protein, TPR repeat-containing protein
HPNK_05179	-0.389663	4.8055	0.501582	0.64649	hypothetical protein
HPNK_09054	-0.389017	6.64333	0.426932	0.57527	recombination protein F
HPNK_00902	-0.387042	8.99778	0.350706	0.502152	rRNA large subunit methyltransferase
HPNK_11621	-0.385001	7.86116	0.362963	0.513713	phosphatidylglycerophosphate synthetase
HPNK_02836	0.384452	7.90275	0.36534	0.515934	phage integrase
HPNK_09074	-0.383798	8.26241	0.348726	0.500623	selenocysteine-specific elongation factor
HPNK_07258	-0.383471	7.47791	0.423319	0.571454	VtaA3
HPNK_02771	0.381826	7.84404	0.357444	0.508483	argininosuccinate lyase
HPNK_10031	0.380772	5.8981	0.439938	0.586877	3-dehydroquinate dehydratase
HPNK_07618	0.38035	11.2935	0.386214	0.534851	chaperone protein HscA
HPNK_01089	-0.380349	6.46348	0.415148	0.564941	putative NAD(P)H nitroreductase
HPNK_11716	0.378299	9.90326	0.395271	0.545673	glucose-6-phosphate 1-dehydrogenase
HPNK_04784	-0.378034	5.00769	0.492088	0.639996	heme utilization protein
HPNK_06940	-0.37757	8.73902	0.375284	0.525015	DNA repair protein RadA
HPNK_09034	-0.377521	8.12788	0.345791	0.498039	ATP-dependent DNA helicase
HPNK_11222	0.376755	8.20748	0.345128	0.49741	GTP-binding protein YchF
HPNK_04147	-0.376595	2.2414	0.627164	0.749387	putative bacteriophage protein
HPNK_07548	-0.375218	8.22916	0.336398	0.48792	extracellular polysaccharide glycosyltransferase
HPNK_02983	0.374711	2.69517	0.651643	0.769836	hypothetical protein
HPNK_10842	0.374286	10.7252	0.385118	0.534345	phenylalanyl-tRNA synthetase subunit beta
HPNK_05199	-0.373715	8.9406	0.379542	0.528613	adenylosuccinate synthetase
HPNK_10947	0.373431	6.21612	0.501446	0.64649	oligoketide cyclase/lipid transport protein
HPNK_01484	0.373201	8.91695	0.358948	0.509962	antiporter inner membrane protein
HPNK_06993	0.372372	7.66227	0.350289	0.502152	Type I site-specific restriction-modification system, R (restriction) subunit
HPNK_01399	0.371556	1.00725	1	1	IS256 family transposase
HPNK_10171	-0.371547	4.38582	0.531589	0.671008	tRNA pseudouridine synthase D
HPNK_11821	0.371211	8.50889	0.365502	0.515934	uroporphyrinogen-III synthase
HPNK_03418	0.369811	1.65484	0.858956	0.92196	hypothetical protein
HPNK_02437	0.369497	5.21914	0.493521	0.640993	XRE family transcriptional regulator
HPNK_07283	0.369378	2.6292	0.639415	0.759077	hypothetical protein
HPNK_11596	0.368742	6.92186	0.398329	0.548171	putative 3-phenylpropionic acid transporter
HPNK_04577	-0.36852	6.86216	0.418481	0.566544	menaquinone-specific isochorismate synthase
HPNK_01329	0.368058	6.92247	0.409991	0.559658	putative ATPase
HPNK_07448	0.367111	8.67048	0.394542	0.545009	exonuclease I
HPNK_07573	0.366782	10.1047	0.374437	0.524268	polysaccharide export protein Wza
HPNK_06115	-0.36587	5.69409	0.484287	0.631616	putative bifunctional molybdopterin-guanine dinucleotide biosynthesis protein MobA/MobB
HPNK_04442	0.364031	6.70576	0.453943	0.599882	recombination regulator RecX
HPNK_02632	0.363026	7.63982	0.377645	0.526974	diaminopimelate epimerase
HPNK_01009	0.36279	7.35895	0.403608	0.553008	hypothetical protein
HPNK_01259	0.362035	10.0316	0.384312	0.533565	DNA gyrase subunit B
HPNK_07863	-0.361116	6.14436	0.459784	0.605777	hypothetical protein
HPNK_08058	-0.360447	6.07114	0.463198	0.609189	PerM protein permease
HPNK_02062	0.359015	7.3881	0.416188	0.565534	ADP-heptose--lipooligosaccharide heptosyltransferase III/heptosyltransferase-like protein
HPNK_01294	0.357896	9.38384	0.383823	0.533223	phospho-2-dehydro-3-deoxyheptonate aldolase
HPNK_00832	-0.352071	5.47749	0.531045	0.671008	adenine-specific DNA methylase
HPNK_07123	0.351103	6.44906	0.541337	0.676903	plasmid maintenance system killer/proteic protein
HPNK_07883	0.350931	10.3368	0.41572	0.565369	1-deoxy-D-xylulose-5-phosphate synthase
HPNK_09404	-0.349874	6.91862	0.465459	0.61142	16S rRNA methyltransferase GidB
HPNK_08393	0.348615	7.15981	0.439363	0.586877	putative sulfatase
HPNK_00777	-0.347967	8.04926	0.400664	0.549661	50S ribosomal protein L36
HPNK_01942	-0.346853	7.20386	0.455793	0.60149	rare lipoprotein B
HPNK_03982	0.346219	7.05752	0.429933	0.577692	acetyl-CoA carboxylase carboxyltransferase subunit alpha
HPNK_03298	-0.345968	1.27799	1	1	hypothetical protein
HPNK_08713	-0.344659	10.6291	0.506582	0.651405	30S ribosomal protein S2
HPNK_02199	0.344319	7.6325	0.408759	0.559019	23S rRNA pseudouridylate synthase C
HPNK_08258	0.342841	8.87634	0.407633	0.557827	integral membrane protein, transport protein
HPNK_05044	-0.342492	5.85437	0.533123	0.672145	cytochrome c nitrite reductase pentaheme subunit
HPNK_02259	-0.342272	5.63308	0.510179	0.655263	nitrogen regulatory protein P-II
HPNK_06700	-0.341049	4.467	0.526647	0.667508	hypothetical protein
HPNK_02928	0.33924	4.46594	0.555057	0.688333	hypothetical protein
HPNK_03792	-0.338943	7.44319	0.470912	0.617474	hypothetical protein
HPNK_06550	0.338685	10.9613	0.535904	0.673331	tRNA (guanine-N(1)-)-methyltransferase
HPNK_06430	-0.338035	8.61584	0.424949	0.572951	potassium transporter peripheral membrane component
HPNK_11541	0.337891	3.82538	0.646494	0.764989	hypothetical protein
HPNK_08943	-0.337156	6.90742	0.448205	0.594263	6,7-dimethyl-8-ribityllumazine synthase
HPNK_00140	-0.337107	1.56671	0.849264	0.91424	hypothetical protein
HPNK_03018	-0.336314	5.34464	0.535576	0.673305	toxin
HPNK_04612	-0.335883	11.4321	0.455981	0.60149	protective surface antigen D15
HPNK_09214	-0.335368	10.0777	0.450827	0.596843	ribosomal protein S12 methylthiotransferase
HPNK_10787	-0.333417	5.343	0.544022	0.679196	dihydrofolate reductase
HPNK_06045	0.333152	10.8757	0.463206	0.609189	nitrate reductase catalytic subunit
HPNK_10076	0.332919	5.08401	0.533647	0.67242	hypothetical protein
HPNK_08653	-0.332706	7.72699	0.410652	0.560212	cytolethal distending toxin protein C
HPNK_01569	-0.329921	0.821658	0.773313	0.861198	hypothetical protein
HPNK_06885	-0.32945	8.57035	0.411583	0.561133	putative translation factor
HPNK_11506	0.328965	3.24207	0.604578	0.731156	putative phage tail component
HPNK_04804	0.327901	4.93303	0.569498	0.701715	hypothetical protein
HPNK_03748	-0.327402	5.48453	0.568336	0.701235	transcriptional regulator
HPNK_06925	-0.326782	2.63277	0.725541	0.827912	Tfp pilus assembly pathway, component PilC
HPNK_01599	-0.326641	7.76272	0.413272	0.563086	penicillin-insensitive murein endopeptidase
HPNK_11092	0.326443	10.5755	0.477251	0.623681	UDP-N-acetylglucosamine 1-carboxyvinyltransferase
HPNK_02254	0.326028	6.47454	0.495533	0.642466	lipoprotein signal peptidase
HPNK_11526	-0.324301	6.11781	0.525666	0.667344	bacteriophage capsid protein
HPNK_03623	-0.323964	5.11307	0.632439	0.75323	biopolymer transport protein
HPNK_06000	0.322914	7.92447	0.504793	0.649485	L-ribulose-5-phosphate 4-epimerase
HPNK_02374	-0.322488	8.71832	0.427594	0.575809	nickel/cobalt ABC transporter permease
HPNK_00772	0.319961	11.7086	0.535519	0.673305	preprotein translocase subunit SecY
HPNK_07948	-0.319497	9.26295	0.445566	0.592004	UDP-N-acetylmuramate--L-alanine ligase
HPNK_07928	0.318773	3.4637	0.624765	0.74794	IS110 family transposase
HPNK_01549	-0.318476	6.28754	0.536651	0.673884	molybdopterin converting factor, large subunit
HPNK_07968	-0.31669	10.9629	0.454979	0.60089	cell division protein FtsZ
HPNK_02432	0.316477	8.35476	0.447436	0.593786	HipA domain-containing protein
HPNK_00979	0.315625	9.06553	0.477634	0.623681	DNA-binding transcriptional activator GcvA
HPNK_00737	-0.315602	10.5374	0.523296	0.66472	30S ribosomal protein S14
HPNK_04517	0.314804	5.87913	0.570505	0.702332	yecA family protein
HPNK_08508	-0.313757	8.30031	0.429518	0.577691	dosage-dependent DnaK suppressor protein
HPNK_08108	0.311481	5.81292	0.535168	0.673305	hypothetical protein
HPNK_10261	0.311433	5.93467	0.535204	0.673305	hypothetical protein
HPNK_09114	-0.310454	5.80039	0.537701	0.674431	hemin transport system periplasmic protein HmuT
HPNK_01773	0.309463	7.29382	0.480054	0.626468	ATP-dependent Lon protease
HPNK_03498	-0.309283	3.16352	0.652521	0.770459	putative phage-like tail fiber protein
HPNK_00100	-0.308639	1.36463	0.840092	0.910061	putative recombination protein NinB
HPNK_05169	0.308094	1.337	0.816856	0.895044	IS256 family transposase
HPNK_11167	-0.306725	8.59552	0.448337	0.594263	BmaA2
HPNK_11786	0.305049	6.33812	0.522894	0.664594	23S rRNA methyluridine methyltransferase
HPNK_09814	-0.304524	9.11462	0.477526	0.623681	ribokinase
HPNK_06560	0.304127	9.08584	0.578875	0.709096	30S ribosomal protein S16
HPNK_01738	-0.302521	11.3134	0.515202	0.659014	dihydrolipoamide dehydrogenase
HPNK_09169	0.301452	5.89623	0.549197	0.683383	dithiobiotin synthetase
HPNK_07858	-0.300151	8.68399	0.45328	0.599368	thiamine biosynthesis membrane-associated lipoprotein
HPNK_07533	0.299461	6.72637	0.568807	0.701422	lipopolysaccharide biosynthesis protein
HPNK_09699	0.299385	10.359	0.590933	0.71981	50S ribosomal protein L22
HPNK_00622	-0.299152	8.63262	0.458495	0.604442	hypothetical protein
HPNK_11531	-0.29798	3.72914	0.713872	0.818677	hypothetical protein
HPNK_08773	-0.297931	7.86729	0.451113	0.596861	glycogen operon protein GlgX
HPNK_10236	-0.297784	8.19243	0.511004	0.655304	exodeoxyribonuclease V, gamma subunit
HPNK_09989	0.297657	6.56192	0.5158	0.659395	electron transport complex protein RsxE
HPNK_08808	-0.296704	9.42542	0.544882	0.679196	GMP synthase
HPNK_07693	0.296639	8.07117	0.544291	0.679196	colicin uptake protein TolR
HPNK_10391	-0.296622	4.79748	0.631296	0.753009	hemolysin activation/secretion protein
HPNK_01932	0.296176	7.10807	0.499633	0.645115	putative zinc-binding protein
HPNK_10757	-0.295142	8.87792	0.47464	0.62125	fatty oxidation complex subunit alpha
HPNK_05619	0.295043	3.30252	0.820329	0.896278	hypothetical protein
HPNK_06515	-0.294751	6.95688	0.521177	0.663002	UGMP family protein
HPNK_06715	0.294715	0.825472	1	1	hypothetical protein
HPNK_06645	-0.294494	3.40017	0.732125	0.83265	hypothetical protein
HPNK_08448	0.294378	10.1931	0.496394	0.642823	outer membrane protein
HPNK_02617	-0.29391	9.74451	0.497942	0.643688	50S ribosomal protein L21
HPNK_03832	-0.292837	7.18068	0.497696	0.643688	diadenosine tetraphosphatase
HPNK_03673	-0.292152	7.08915	0.512409	0.656207	tRNA(Ile)-lysidine synthase
HPNK_07218	-0.288572	7.60305	0.50352	0.648607	stringent starvation protein A
HPNK_07903	0.288088	5.31729	0.618934	0.743601	cell division protein FtsL
HPNK_03398	-0.287745	4.566	0.66086	0.777795	Mu GP30-like protein/phage putative head morphogenesis protein, SPP1 gp7
HPNK_02364	0.287739	9.66385	0.49217	0.639996	oligopeptidase A
HPNK_11676	0.285774	8.68016	0.531609	0.671008	Hsp33-like chaperonin
HPNK_00612	0.284771	7.06963	0.603194	0.729885	hypothetical protein
HPNK_01149	0.283431	5.79962	0.575194	0.706125	cation transport ATPase
HPNK_05009	-0.2831	9.29174	0.592956	0.721073	Na(+)-translocating NADH-quinone reductase subunit D
HPNK_05034	-0.282266	6.6448	0.55566	0.688692	thiamine transporter membrane protein
HPNK_06555	0.281739	10.631	0.573939	0.704978	16S rRNA-processing protein RimM
HPNK_01424	-0.280848	8.43044	0.497228	0.643523	UTP-glucose-1-phosphate uridylyltransferase
HPNK_10632	0.278949	9.0658	0.513502	0.657223	glycogen phosphorylase
HPNK_03293	0.278915	1.15624	1	1	hypothetical protein
HPNK_05564	0.277988	6.46201	0.562549	0.696051	peptide transport system permease
HPNK_02082	0.276102	4.89894	0.725533	0.827912	arginine repressor
HPNK_00135	-0.275678	1.04402	1	1	hypothetical protein
HPNK_00942	0.274111	4.64266	0.625612	0.74794	phosphatidylserine synthase
HPNK_00130	-0.273188	1.42971	1	1	hypothetical protein
HPNK_02933	0.272657	4.1216	0.675769	0.788723	putative head morphogenesis protein SPP1 gp7
HPNK_08218	-0.272292	7.22859	0.51072	0.655304	lysine 2,3-aminomutase YodO family protein
HPNK_02442	0.271776	8.43143	0.48898	0.63698	ATP-dependent RNA helicase SrmB
HPNK_11097	0.269078	7.41862	0.576255	0.707032	morphology/transcription regulator BolA family protein
HPNK_04337	-0.268685	6.44157	0.56705	0.700436	thiol-disulfide interchange protein
HPNK_07133	-0.26836	9.98663	0.520505	0.662708	serine hydroxymethyltransferase
HPNK_06100	0.268307	5.61851	0.622357	0.746896	thioredoxin-like protein
HPNK_08918	-0.266732	7.97525	0.507872	0.65268	NhaP-type Na+/H+ and K+/H+ antiporter
HPNK_00467	0.266716	11.5432	0.538263	0.674751	cell division protein
HPNK_10692	0.265872	6.83588	0.571733	0.70345	hypothetical protein
HPNK_03683	-0.264999	6.85209	0.55333	0.686968	hypothetical protein
HPNK_11396	-0.263713	9.00481	0.530511	0.670778	phosphatidylserine synthase
HPNK_05154	0.26341	9.30738	0.52134	0.663002	heat shock protein 90
HPNK_00747	-0.260818	10.9902	0.602676	0.72966	50S ribosomal protein L6
HPNK_02427	0.260743	6.96679	0.559797	0.693428	ribosomal-protein-alanine N-acetyltransferase
HPNK_05944	-0.260541	7.66873	0.516815	0.660308	ArtM protein
HPNK_03468	0.259715	1.70562	0.872618	0.931613	phage tail fiber-like protein
HPNK_10882	-0.259109	7.93782	0.538678	0.674885	tRNA (5-methylaminomethyl-2-thiouridylate)-methyltransferase
HPNK_09704	0.258968	11.4701	0.64615	0.764989	30S ribosomal protein S3
HPNK_05819	-0.258512	1.50657	0.854958	0.918892	competence protein A
HPNK_02234	-0.257323	7.23259	0.54668	0.681023	oxidative damage protection protein
HPNK_04252	-0.257169	7.88354	0.526708	0.667508	arginyl-tRNA synthetase
HPNK_00952	-0.256464	7.46459	0.539258	0.675058	elongation factor Tu
HPNK_03053	-0.255759	1.86657	0.769713	0.859125	hypothetical protein
HPNK_07933	0.255661	8.71715	0.552792	0.686703	UDP-N-acetylmuramoyl-L-alanyl-D-glutamate synthetase
HPNK_02407	-0.252326	9.06716	0.552803	0.686703	23S rRNA m(2)G2445 methyltransferase
HPNK_03892	0.252194	6.84271	0.562231	0.69605	acetyltransferase
HPNK_07868	0.25176	7.18078	0.565784	0.699266	nucleotidyltransferase substrate binding protein
HPNK_06475	0.249182	1.18042	1	1	IS256 family transposase
HPNK_08783	-0.248884	7.72701	0.563988	0.697439	glycogen synthase
HPNK_10737	-0.248645	8.08542	0.532332	0.671534	putative 2Fe-2S cluster-containing protein
HPNK_01109	-0.2485	7.64592	0.537406	0.674431	transcription elongation factor GreB
HPNK_07878	-0.245882	9.29135	0.587691	0.716889	tRNA-specific 2-thiouridylase MnmA
HPNK_09219	-0.245771	8.95163	0.544904	0.679196	MTA/SAH nucleosidase
HPNK_10697	0.245362	7.34528	0.569684	0.701715	2-octaprenyl-6-methoxyphenol hydroxylase
HPNK_04724	0.24527	7.63476	0.572291	0.703464	phage recombination protein Bet
HPNK_04879	-0.244794	9.19195	0.578906	0.709096	permease
HPNK_02988	0.24463	5.30998	0.643637	0.762841	hypothetical protein
HPNK_01768	-0.244535	8.09413	0.542975	0.678333	Der GTPase activator
HPNK_05329	0.24376	5.59044	0.706159	0.811103	CitB protein
HPNK_10747	-0.243392	7.19224	0.599109	0.726142	geranyltranstransferase
HPNK_06055	-0.242498	7.0926	0.62401	0.74794	ferredoxin-type protein NapF
HPNK_07698	0.241881	10.4789	0.692556	0.803641	cell envelope integrity inner membrane protein TolA
HPNK_07578	0.240117	8.71312	0.547163	0.681238	cytoplasmic tyrosine phosphatase
HPNK_01024	0.239985	8.79042	0.581327	0.710475	hypothetical protein
HPNK_11866	-0.238059	10.9782	0.600008	0.726831	oligopeptide permease ABC transporter membrane protein
HPNK_05469	-0.238005	9.83866	0.579835	0.709831	NAD(P) transhydrogenase subunit alpha
HPNK_02958	-0.236887	1.91638	1	1	hypothetical protein
HPNK_00347	-0.235768	5.20884	0.662543	0.77894	hypothetical protein
HPNK_11022	0.235713	8.33469	0.592863	0.721073	apolipoprotein N-acyltransferase
HPNK_06230	-0.235464	2.96607	0.765616	0.857426	DSBA oxidoreductase
HPNK_08333	0.234619	7.38482	0.578338	0.709096	recombination associated protein
HPNK_05804	0.23405	8.28413	0.567942	0.701143	3-dehydroquinate synthase
HPNK_02284	-0.2338	7.45265	0.597124	0.724938	hypothetical protein
HPNK_04829	-0.2302	9.8354	0.593972	0.72151	FkbP-type peptidyl-prolyl cis-trans isomerase
HPNK_01014	0.229628	8.34255	0.554462	0.687985	DNA-cytosine methyltransferase/C-5 cytosine-specific DNA methylase
HPNK_06130	-0.229202	5.72226	0.657216	0.774752	EbgC protein
HPNK_00999	0.228298	8.2049	0.59833	0.726	cyclic 3',5'-adenosine monophosphate phosphodiesterase
HPNK_11172	-0.227813	8.61235	0.580477	0.709831	adenylosuccinate lyase
HPNK_07393	-0.227679	1.9804	0.776393	0.86419	pyruvate kinase
HPNK_03573	-0.227403	8.75772	0.612405	0.737223	DNA repair protein RecN
HPNK_02244	0.226074	6.6309	0.636452	0.756778	hypothetical protein
HPNK_00260	0.223614	8.48555	0.582937	0.712046	poxB regulator PoxA
HPNK_02052	-0.223467	6.84986	0.639423	0.759077	nitroreductase
HPNK_08148	0.222756	3.66369	0.766822	0.857561	sodium/glutamate symport carrier protein
HPNK_10161	0.222497	6.56813	0.63191	0.753009	membrane lipoprotein B
HPNK_06450	-0.221224	4.2959	0.734214	0.834161	transcriptional regulator
HPNK_05359	0.220594	6.56449	0.634746	0.755568	LysR family transcriptional regulator
HPNK_08428	-0.220202	6.26527	0.687667	0.800105	sigma-E factor regulatory protein
HPNK_02826	0.219131	7.74374	0.630456	0.752912	glycerol-3-phosphate regulon repressor
HPNK_08113	0.218788	6.65134	0.642827	0.762293	adenosine nucleotide hydrolase NudE
HPNK_10827	-0.217996	9.41532	0.669682	0.784393	phosphate permease
HPNK_01853	-0.217968	7.393	0.645679	0.764849	putative acyl-CoA thioester hydrolase
HPNK_02786	0.2161	7.0798	0.636029	0.756684	D-fructose-6-phosphate amidotransferase
HPNK_02973	0.215677	2.73557	0.892735	0.941188	hypothetical protein
HPNK_06630	-0.215058	4.72899	0.699229	0.806096	hypothetical protein
HPNK_03128	-0.214292	8.75348	0.5904	0.71956	DNA-binding transcriptional repressor PurR
HPNK_00437	0.213475	7.77669	0.625106	0.74794	arginine ABC transporter membrane protein
HPNK_01434	-0.212226	8.86178	0.610706	0.736943	cytidylate kinase
HPNK_07263	-0.211971	5.68207	0.697044	0.805629	flavoprotein
HPNK_07418	0.210819	8.29768	0.587881	0.716889	adenine phosphoribosyltransferase
HPNK_10121	-0.210522	5.2771	0.702391	0.808467	hypothetical protein
HPNK_07503	0.210444	4.50587	0.716274	0.821003	methylated-DNA--protein-cysteine methyltransferase
HPNK_09994	-0.209395	6.48772	0.662383	0.77894	electron transport complex protein RnfG
HPNK_02007	-0.209055	7.98877	0.612274	0.737223	lipid-A-disaccharide synthase
HPNK_07538	0.208963	6.85301	0.688255	0.800169	hypothetical protein
HPNK_03148	-0.20859	6.9335	0.637407	0.757503	tyrosine-specific transporter
HPNK_10837	0.20799	9.27091	0.612953	0.737223	phenylalanyl-tRNA synthetase subunit alpha
HPNK_05809	0.207276	7.0203	0.63128	0.753009	shikimate kinase
HPNK_06968	-0.206434	5.88286	0.698166	0.805862	prevent-host-death family protein, antitoxin of a toxin/antitoxin system, phd-like protein
HPNK_10481	-0.206345	9.8377	0.621864	0.746713	neutral endopeptidase
HPNK_05884	-0.205928	1.275	0.862308	0.92331	hypothetical protein
HPNK_10151	0.204404	8.14468	0.605689	0.732097	outer membrane antigenic lipoprotein B
HPNK_08398	0.204316	5.25886	0.770099	0.859125	hypothetical protein
HPNK_11771	-0.204032	7.93695	0.631734	0.753009	uracil phosphoribosyltransferase
HPNK_07963	-0.203322	8.79684	0.60966	0.736491	cell division protein FtsA
HPNK_11536	-0.203314	7.4346	0.679227	0.792191	bacteriophage tail assembly protein/phage terminase large subunit
HPNK_10131	-0.202777	7.54439	0.625503	0.74794	ribonuclease HII
HPNK_03932	-0.20184	8.9626	0.622824	0.747048	prolyl-tRNA synthetase
HPNK_05159	-0.199349	5.77515	0.694978	0.805001	D-alanyl-D-alanine carboxypeptidase
HPNK_09714	-0.199261	8.12103	0.717669	0.822173	50S ribosomal protein L29
HPNK_08548	-0.199137	7.4177	0.683375	0.796183	lipoprotein chaperone
HPNK_05569	0.198398	6.41925	0.66774	0.783791	peptide transport system ATP-binding protein SapD
HPNK_00672	-0.19779	7.83257	0.649774	0.768042	hypothetical protein
HPNK_07753	-0.195086	8.23007	0.703331	0.809125	hypothetical protein
HPNK_09684	0.195049	9.53786	0.759518	0.853631	50S ribosomal protein L23
HPNK_01284	0.194893	6.13329	0.686766	0.799709	hypothetical protein
HPNK_09089	-0.194513	4.86956	0.765628	0.857426	hypothetical protein
HPNK_03613	-0.194156	6.21539	0.711743	0.81709	hypothetical protein
HPNK_11476	0.192142	5.26901	0.763754	0.857426	addiction module antitoxin
HPNK_02472	-0.192115	6.21279	0.694392	0.804746	hypothetical protein
HPNK_00587	-0.191684	3.80166	0.831613	0.904107	hypothetical protein
HPNK_00752	0.191007	10.1762	0.705054	0.81048	50S ribosomal protein L18
HPNK_01723	0.190973	3.37321	0.810778	0.891612	phosphoribosylaminoimidazole carboxylasecatalytic subunit
HPNK_02467	0.190676	8.91097	0.641978	0.761698	dihydroorotate dehydrogenase 2
HPNK_10952	-0.190543	7.28979	0.674753	0.788472	2-C-methyl-D-erythritol 2,4-cyclodiphosphate synthase
HPNK_02294	-0.190081	7.19614	0.654485	0.772363	inorganic polyphosphate/ATP-NAD kinase
HPNK_06520	0.18955	6.33672	0.696649	0.805629	shikimate 5-dehydrogenase
HPNK_02482	0.188351	8.65235	0.66736	0.783765	DNA-binding transcriptional dual regulator Crp
HPNK_08623	-0.18822	6.92853	0.669601	0.784393	NAD(P)H-flavin oxidoreductase
HPNK_00472	0.188127	8.59248	0.699992	0.806552	23S rRNA methyltransferase J
HPNK_03773	-0.185862	7.20672	0.664602	0.780943	SAM-dependent methyltransferase, SmtA
HPNK_04417	-0.185231	7.42097	0.668806	0.784203	tellurite resistance protein TehB
HPNK_01019	0.184957	9.34128	0.656101	0.773854	4-hydroxy-3-methylbut-2-en-1-yl diphosphate synthase
HPNK_07703	-0.184951	10.4968	0.671737	0.78638	translocation protein TolB
HPNK_10877	-0.182562	8.57554	0.658796	0.775782	succinate dehydrogenase/fumarate reductase, flavoprotein subunit
HPNK_05379	0.181846	6.9196	0.705247	0.81048	RNase E inhibitor protein
HPNK_10862	-0.181836	7.62181	0.658293	0.775606	deoxycytidine triphosphate deaminase
HPNK_07453	-0.18037	7.89872	0.668392	0.784137	hypothetical protein
HPNK_09129	0.179913	9.58853	0.687835	0.800105	VtaA10
HPNK_05079	-0.178631	8.82944	0.67973	0.792357	GTPase RsgA
HPNK_11177	-0.177003	10.6673	0.674961	0.788472	glycerate dehydrogenase
HPNK_09164	0.175398	5.93119	0.758752	0.853208	biotin synthesis protein
HPNK_08098	-0.175289	9.32742	0.674004	0.788194	methionyl-tRNA synthetase
HPNK_00897	-0.175127	6.42495	0.734739	0.834326	plant Iojap-like protein
HPNK_06720	0.174686	0.904415	1	1	hypothetical protein
HPNK_02532	-0.174567	7.42956	0.696765	0.805629	OB-fold nucleic acid binding domain-containing protein
HPNK_09084	0.174348	4.83875	0.761913	0.855884	hypothetical protein
HPNK_02968	0.173722	1.0653	1	1	hypothetical protein
HPNK_04257	-0.172924	5.79136	0.765417	0.857426	hypothetical protein
HPNK_09224	-0.172453	7.52297	0.718174	0.822322	thiol disulfide oxidoreductase
HPNK_11227	0.172239	7.10457	0.690886	0.802378	peptidyl-tRNA hydrolase
HPNK_07958	0.171102	7.71339	0.694084	0.804746	cell division protein FtsQ
HPNK_08603	0.170826	7.62992	0.672344	0.786671	Type II modification methyltransferase HpaII/DNA (cytosine-5-)-methyltransferase
HPNK_05259	0.169994	6.5522	0.726865	0.828803	DMT superfamily drug/metabolite transporter
HPNK_02697	-0.169909	8.79651	0.697108	0.805629	protein SufI /multicopper oxidase type 3
HPNK_05949	-0.169524	7.46343	0.690303	0.802126	phosphate ABC transporter ATP-binding protein
HPNK_11651	-0.166872	6.80348	0.730868	0.832083	putative DNA (exogenous) processing protein
HPNK_00552	-0.166376	2.64409	0.85526	0.918892	hypothetical protein
HPNK_01982	0.165833	8.71185	0.698944	0.806096	phosphoenolpyruvate-protein phosphotransferase
HPNK_03393	0.1656	4.06123	0.810451	0.891612	putative phage-like protein
HPNK_05534	0.163801	7.48673	0.713628	0.818677	lipid A biosynthesis lauroyl acyltransferase
HPNK_09914	-0.162636	7.77777	0.697355	0.805629	alanine racemase
HPNK_02229	0.16234	9.26283	0.692706	0.803641	murein transglycosylase C
HPNK_11641	-0.162025	6.28847	0.741912	0.841304	putative membrane protein, surface protein
HPNK_02667	0.161972	6.01075	0.747574	0.845837	putative multidrug resistance protein mdtH
HPNK_05649	0.161175	6.16254	0.744187	0.842874	pseudouridylate synthase, 23S RNA-specific
HPNK_05464	0.159825	9.50436	0.725696	0.827912	pyridine nucleotide transhydrogenase
HPNK_01539	0.157579	7.05611	0.718765	0.82257	acetyltransferase
HPNK_04959	0.157562	10.7657	0.770412	0.859125	30S ribosomal protein S6
HPNK_10511	-0.157242	6.52413	0.754688	0.85038	hypothetical protein
HPNK_11761	0.156095	5.39267	0.820283	0.896278	lipooligosaccharide biosynthesis protein lex-1
HPNK_07898	-0.155258	7.79752	0.702194	0.808467	16S rRNA m(4)C1402 methyltransferase
HPNK_07943	-0.153109	8.26474	0.698291	0.805862	undecaprenyldiphospho-muramoylpentapeptide beta-N- acetylglucosaminyltransferase
HPNK_00542	0.152785	6.35024	0.766921	0.857561	hypothetical protein
HPNK_05364	-0.152185	7.76878	0.724153	0.827873	proline dipeptidase
HPNK_07108	0.151923	6.94578	0.731604	0.832489	hypothetical protein
HPNK_08083	-0.151849	4.27125	0.807627	0.890825	hypothetical protein
HPNK_04769	0.151844	1.39751	1	1	ISAs1 family transposase
HPNK_07168	-0.151757	10.2761	0.727729	0.828939	hypothetical protein
HPNK_03698	0.150918	6.47452	0.749877	0.846262	gamma-glutamyl phosphate reductase
HPNK_02692	-0.148266	6.73496	0.764807	0.857426	1-acyl-sn-glycerol-3-phosphate acyltransferase
HPNK_04127	-0.147337	5.99766	0.797831	0.882236	hypothetical protein
HPNK_09979	-0.146742	6.34696	0.769062	0.85908	ubiquinone/menaquinone biosynthesis methyltransferase
HPNK_06545	-0.146481	2.64134	0.926611	0.963509	50S ribosomal protein L19
HPNK_11027	0.143046	7.71246	0.723474	0.827528	magnesium and cobalt efflux protein
HPNK_04167	0.14291	2.22124	1	1	hypothetical protein
HPNK_06165	0.142338	7.80724	0.733115	0.833344	preprotein translocase subunit SecE
HPNK_02274	-0.14193	7.2832	0.779328	0.866863	bifunctional biotin operon repressor/biotin synthetase BirA
HPNK_06978	-0.14133	8.47798	0.727232	0.828803	3-phosphoserine/phosphohydroxythreonine aminotransferase
[truncated: 199 more rows]

## Sheet: in vivo vs plate
Additional file 2B
Differential expression of genes in vivo versus plate culture. log2 fold change (logFC), expression strength (logCPM), P-value, false discovery rate (FDR) and product are shown.
Positive log2 fold change indicate up-regulation in vivo.
Locus	logFC	logCPM	P-value	FDR	Product
HPNK_06730	8.7154	6.23352	1.19182e-16	2.66133e-13	hypothetical protein
HPNK_04137	7.95244	3.53725	1.64263e-09	8.37562e-08	hypothetical protein
HPNK_11237	7.31886	0.0398174	0.0326587	0.103443	Pili assembly chaperone
HPNK_11546	6.81142	3.16269	1.19199e-08	4.66966e-07	putative lytic protein Rz1, bacteriophage protein
HPNK_00215	6.759	3.08951	1.75999e-08	6.3388e-07	ISAs1 family transposase
HPNK_00447	-6.69095	1.48478	0.0797732	0.198146	IS110 family transposase
HPNK_00327	6.44975	4.69953	2.58258e-12	5.76691e-10	putative lytic protein Rz1, bacteriophage protein
HPNK_03033	6.38652	4.29277	2.81461e-11	3.3079e-09	hypothetical protein
HPNK_11566	6.15067	6.63459	8.69353e-14	6.47088e-11	hypothetical protein
HPNK_05919	6.11149	4.55167	6.56974e-12	9.78015e-10	phage phi-c31 gp35-like protein
HPNK_06205	6.04446	7.98649	2.15204e-14	2.40275e-11	hypothetical protein
HPNK_00297	5.98969	6.64572	2.05385e-13	1.14656e-10	hypothetical protein
HPNK_04507	5.94936	6.28175	3.67027e-13	1.36595e-10	anaerobic ribonucleoside triphosphate reductase-activating protein
HPNK_11232	5.75613	6.39594	1.18065e-12	3.76628e-10	fimbrial assembly chaperone
HPNK_02913	5.67645	0.772739	0.0024278	0.0131266	putative lytic protein Rz1, bacteriophage protein
HPNK_06810	5.67645	0.772739	0.0024278	0.0131266	Nlp family transcripitonal regulator
HPNK_03198	5.66257	6.40787	2.53776e-12	5.76691e-10	Terminase, ATPase subunit
HPNK_05929	5.5955	4.36086	2.22118e-10	1.77139e-08	Minor tail protein U
HPNK_00362	5.56665	7.05428	1.52847e-12	4.26634e-10	hypothetical protein
HPNK_00050	5.55683	2.23661	1.94369e-06	3.31317e-05	hypothetical protein
HPNK_03363	5.55237	3.83677	4.04128e-10	2.65417e-08	hypothetical protein
HPNK_10446	5.5468	8.5222	3.44874e-13	1.36595e-10	hypothetical protein
HPNK_02856	5.5149	6.67291	3.63027e-12	6.58624e-10	phage small subunit terminase
HPNK_06610	5.47026	6.66616	3.83435e-12	6.58624e-10	hypothetical protein
HPNK_03003	5.45492	0.595006	0.00359501	0.0184544	hypothetical protein
HPNK_00572	5.44811	5.57432	4.12655e-11	4.6073e-09	hypothetical protein
HPNK_06920	5.41418	6.52491	5.24264e-12	8.36201e-10	Tfp pilus assembly pathway, fimbrial leader peptidase PilD
HPNK_02998	5.4141	4.92939	2.17842e-10	1.77139e-08	hypothetical protein
HPNK_03313	5.33073	7.50002	3.8244e-12	6.58624e-10	hypothetical protein
HPNK_01569	5.29621	2.85506	7.19221e-08	2.14136e-06	hypothetical protein
HPNK_02846	5.27718	1.90694	8.8297e-06	0.000118775	phage transcriptional regulator
HPNK_06005	5.2228	5.81659	5.99589e-11	6.37563e-09	Transposase, Mutator family protein
HPNK_06720	5.20499	3.64247	1.31764e-08	4.98691e-07	hypothetical protein
HPNK_00317	5.1746	5.42491	1.13677e-10	1.10365e-08	glycoside hydrolase family protein/phage lysozyme
HPNK_02963	5.16539	6.56788	2.65875e-11	3.29833e-09	phage protein
HPNK_00175	5.15707	7.28134	1.25018e-11	1.64215e-09	replication protein P/putative bacteriophage replication protein
HPNK_11421	5.08211	6.03606	7.15038e-11	7.25763e-09	bacteriophage lambda tail assembly I
HPNK_01639	5.07114	5.22907	3.95176e-10	2.65417e-08	hypothetical protein
HPNK_03008	5.0592	9.45236	7.5076e-12	1.04778e-09	LysM domain-containing protein
HPNK_03028	5.05471	4.49924	2.84906e-09	1.35361e-07	hypothetical protein
HPNK_00312	5.0209	2.51042	5.13386e-07	1.1162e-05	hypothetical protein
HPNK_11247	4.9983	6.12402	1.58152e-10	1.35828e-08	putative fimbrial usher protein
HPNK_02851	4.97337	3.77386	7.23017e-09	3.1048e-07	hypothetical protein
HPNK_02866	4.93521	6.13843	1.4653e-10	1.35263e-08	hypothetical protein
HPNK_02209	4.87297	0.201644	0.020241	0.0730271	glycerol-3-phosphate transporter
HPNK_03383	4.86496	6.62193	1.51436e-10	1.35263e-08	Mu-like phage gp27
HPNK_06770	4.82445	4.08266	7.92615e-09	3.33945e-07	hypothetical protein
HPNK_00155	4.81531	0.878135	0.00166193	0.00974041	hypothetical protein
HPNK_04147	4.76457	2.82944	1.0152e-06	1.95426e-05	putative bacteriophage protein
HPNK_07408	4.73517	6.28082	5.6979e-10	3.43876e-08	Sel1 domain protein, repeat-containing protein
HPNK_11561	4.7123	6.05321	8.84032e-10	4.93511e-08	glycoside hydrolase family protein/phage lysozyme
HPNK_04162	4.6942	6.95	2.79083e-10	2.07731e-08	PBSX family phage terminase large subunit
HPNK_10461	4.68114	7.45367	2.3419e-10	1.80326e-08	hypothetical protein
HPNK_08763	4.68015	3.90585	2.2456e-08	7.83503e-07	hypothetical protein
HPNK_06665	4.67749	6.83244	4.3589e-10	2.78098e-08	hypothetical protein
HPNK_07403	4.67473	6.76578	4.74417e-10	2.9427e-08	Sel1 domain protein, repeat-containing protein
HPNK_00095	4.60718	6.58301	7.61249e-10	4.35864e-08	replication protein P/putative bacteriophage replication protein
HPNK_08308	-4.56465	9.69258	3.78187e-10	2.63904e-08	PTS system, IIDcomponent
HPNK_10381	4.56251	8.18536	3.30056e-10	2.37747e-08	hemolysin activation/secretion protein
HPNK_06155	4.55859	4.87351	9.98024e-09	4.05198e-07	esterase of the alpha/beta hydrolase fold esterase
HPNK_01693	4.54029	1.6047	6.71572e-05	0.000687899	hypothetical protein
HPNK_06805	4.53979	7.09127	7.49827e-10	4.35864e-08	transposase
HPNK_03038	4.51922	5.98785	2.45166e-09	1.19012e-07	hypothetical protein
HPNK_00130	4.51442	3.9727	6.22905e-08	1.90541e-06	hypothetical protein
HPNK_00180	4.51442	3.9727	6.22905e-08	1.90541e-06	putative recombination protein NinB
HPNK_02871	4.49563	6.44395	1.93475e-09	9.60064e-08	hypothetical protein
HPNK_03483	4.47543	2.48902	6.19511e-06	8.74319e-05	phage baseplate-like protein
HPNK_04709	4.4528	3.47733	2.27838e-07	5.65264e-06	intrrupted gp229 phage-associated protein
HPNK_06395	4.42303	5.88593	4.85553e-09	2.16848e-07	type III restriction system methylase
HPNK_08313	-4.40332	9.53974	1.17903e-09	6.42143e-08	PTS system transporter subunit IIC
HPNK_02923	4.40308	6.29902	3.43581e-09	1.56575e-07	PBSX family phage terminase large subunit
HPNK_04407	4.39666	5.55999	6.78907e-09	2.97255e-07	Transposase, Mutator family protein
HPNK_00282	4.37814	7.59456	1.65037e-09	8.37562e-08	NinG recombination protein/bacteriophage lambda NinG family protein
HPNK_00040	4.3399	8.00411	1.65006e-09	8.37562e-08	NinG recombination protein/bacteriophage lambda NinG family protein
HPNK_05909	4.33937	3.49308	2.27838e-07	5.65264e-06	phage head-tail adaptor
HPNK_03408	4.33811	4.89199	2.3299e-08	7.88283e-07	putative bacteriophage protein
HPNK_06220	4.33811	4.89199	2.3299e-08	7.88283e-07	LysR family transcriptional regulator
HPNK_06795	4.31686	6.92891	3.13322e-09	1.4576e-07	phage transposase
HPNK_00277	4.29198	4.49273	9.37755e-08	2.65064e-06	hypothetical protein
HPNK_05819	4.28518	5.2156	3.06264e-08	9.91142e-07	competence protein A
HPNK_03253	4.22922	3.63266	4.54126e-07	1.02431e-05	bacteriophage P2 Tail completion protein GPR
HPNK_03048	4.19001	3.16582	1.40592e-06	2.49068e-05	hypothetical protein
HPNK_02938	4.14786	7.0386	9.26001e-09	3.82919e-07	hypothetical protein
HPNK_02968	4.14035	6.05182	1.80598e-08	6.40119e-07	hypothetical protein
HPNK_06735	4.13619	3.52375	8.60352e-07	1.70015e-05	N-acetylmuramoyl-L-alanine amidase
HPNK_04157	4.12286	2.55623	6.19511e-06	8.74319e-05	phage small subunit terminase
HPNK_06400	4.12016	6.86382	1.13934e-08	4.54311e-07	hypothetical protein
HPNK_03258	4.11703	6.99514	1.24778e-08	4.80394e-07	bacteriophage tail completion protein gpS-like protein/phage virion morphogenesis protein
HPNK_02204	4.10441	4.96775	7.46109e-08	2.19219e-06	glycerophosphodiester phosphodiesterase
HPNK_01649	4.09168	3.59321	6.22228e-07	1.28651e-05	hypothetical protein
HPNK_06200	4.08732	3.46711	1.20113e-06	2.19846e-05	LysR protein
HPNK_03488	4.06003	4.91901	9.63094e-08	2.68824e-06	phage baseplate-like protein
HPNK_00210	4.03683	5.81365	5.52225e-08	1.73679e-06	Transposase, Mutator family protein
HPNK_05289	-4.03432	8.06685	2.986e-08	9.8055e-07	monothiol glutaredoxin-like protein
HPNK_10441	4.00495	4.75324	2.54149e-07	6.16864e-06	ABC transporter, permease protein
HPNK_04512	4.00449	8.15418	1.55098e-08	5.77223e-07	anaerobic ribonucleoside triphosphate reductase
HPNK_06740	3.98695	6.97748	2.84777e-08	9.49114e-07	hypothetical protein
HPNK_00577	3.98551	4.78543	2.14918e-07	5.45353e-06	hypothetical protein
HPNK_11556	3.96974	3.67309	1.39897e-06	2.49068e-05	putative bacteriophage protein
HPNK_01863	3.96401	8.95558	1.64103e-08	6.00723e-07	recombination protein 2
HPNK_04142	3.95992	4.26488	4.04664e-07	9.31561e-06	glycoside hydrolase family protein/phage lysozyme
HPNK_00322	3.95641	3.05066	9.85097e-06	0.000130936	putative bacteriophage protein
HPNK_08318	-3.95226	8.70983	3.20592e-08	1.02269e-06	PTS system transporter subunit IIB
HPNK_06785	3.90886	4.85248	2.94161e-07	7.06302e-06	sulfate transport protein CysZ
HPNK_00160	3.88198	-0.263285	0.157937	0.317152	hypothetical protein
HPNK_03248	3.86023	2.28504	2.85362e-05	0.000326776	DnaK suppressor protein/ C4-type zinc finger protein, DksA/TraR family
HPNK_11541	3.83676	4.19798	1.41655e-06	2.49068e-05	hypothetical protein
HPNK_11461	3.82825	6.02671	1.48928e-07	3.95902e-06	hypothetical protein
HPNK_11551	3.81328	5.948	1.74681e-07	4.58897e-06	putative lytic protein Rz1, bacteriophage protein
HPNK_04167	3.80602	5.80465	2.09024e-07	5.36496e-06	hypothetical protein
HPNK_04152	3.79642	0.651517	0.00824448	0.0369816	putative lytic protein Rz1, bacteriophage protein
HPNK_00337	3.77936	6.93184	9.24643e-08	2.64709e-06	PBSX family phage terminase large subunit
HPNK_05124	3.77726	3.45716	4.53189e-06	6.6577e-05	XRE family transcriptional regulator
HPNK_00567	3.77051	8.40551	6.58611e-08	1.9874e-06	prophage antirepressor
HPNK_02462	3.75742	2.53508	4.01529e-05	0.00043525	hypothetical protein
HPNK_02896	3.75078	3.52804	3.24862e-06	5.1448e-05	putative transposase
HPNK_02214	3.7433	6.2736	1.99499e-07	5.18002e-06	sn-glycerol-3-phosphate dehydrogenase subunit A
HPNK_06640	3.74183	8.51458	7.5794e-08	2.19803e-06	tail length tape measure protein
HPNK_06705	3.73731	7.34101	1.11829e-07	3.0829e-06	phage lprotein
HPNK_03373	3.72015	2.93184	2.29892e-05	0.000272083	Mu-like phage gp25
HPNK_09008	3.71664	2.6491	2.38687e-05	0.00028052	intrrupted gp229 phage-associated protein
HPNK_00817	3.67658	7.99764	1.30702e-07	3.55923e-06	FMN-dependent NADH-azoreductase
HPNK_02861	3.6648	7.85	1.47759e-07	3.95902e-06	hypothetical protein
HPNK_00387	3.6616	5.04428	1.03064e-06	1.95443e-05	hypothetical protein
HPNK_03073	3.65947	5.83465	3.78966e-07	8.90769e-06	enoyl-CoA hydratase/carnithine racemase-like protein
HPNK_05714	3.64575	4.18481	3.6512e-06	5.62285e-05	Transposase, Mutator family protein
HPNK_02908	3.62904	1.66704	0.000592165	0.00406863	putative bacteriophage protein
HPNK_05304	3.62366	6.17082	4.00857e-07	9.31561e-06	heme/hemopexin-binding protein B, hemolysin activation/secretion protein
HPNK_00812	3.60747	5.12556	1.07891e-06	2.02453e-05	hypothetical protein
HPNK_03288	3.5998	0.143005	0.0538657	0.150541	hypothetical protein
HPNK_06615	3.59543	6.07541	5.55504e-07	1.17023e-05	hypothetical protein
HPNK_06020	3.593	7.88912	2.30358e-07	5.65264e-06	nucleotide pyrophosphohydrolase
HPNK_03478	3.59136	6.08849	5.14861e-07	1.1162e-05	putative bacteriophage baseplate protein
HPNK_07393	3.57777	5.5474	7.44948e-07	1.51224e-05	pyruvate kinase
HPNK_11356	3.5537	4.51799	2.41424e-06	3.93503e-05	hypothetical protein
HPNK_03693	3.54809	6.65116	5.06395e-07	1.1162e-05	phosphoribosylamine--glycine ligase
HPNK_03393	3.54721	6.75875	4.51309e-07	1.02431e-05	putative phage-like protein
HPNK_07148	3.54561	6.65997	4.80392e-07	1.07272e-05	hypothetical protein
HPNK_03293	3.52086	2.59752	0.000130893	0.00120281	hypothetical protein
HPNK_05119	3.48355	5.09343	2.19406e-06	3.62914e-05	hypothetical protein
HPNK_01798	-3.48283	11.3923	3.47165e-07	8.24703e-06	bifunctional UDP-sugar hydrolase/5'-nucleotidase periplasmic precursor
HPNK_01654	3.47793	2.80963	4.90574e-05	0.00052414	hypothetical protein
HPNK_03053	3.46346	6.32369	9.36879e-07	1.83513e-05	hypothetical protein
HPNK_07308	3.45374	7.89418	5.69204e-07	1.18788e-05	phage-like minor tail protein
HPNK_04082	3.4524	6.76827	7.56167e-07	1.52119e-05	hypothetical protein
HPNK_03203	3.44407	3.00071	5.58196e-05	0.000582454	phage capsid scaffolding protein
HPNK_02512	3.43174	6.48073	1.03279e-06	1.95443e-05	DNA repair protein RadC
HPNK_10782	-3.42888	10.8731	5.22763e-07	1.12243e-05	L-lactate permease
HPNK_02953	3.4157	2.62732	0.000130893	0.00120281	hypothetical protein
HPNK_06790	3.41365	1.88513	0.00133085	0.00820935	hypothetical protein
HPNK_10807	3.41365	1.88513	0.00133085	0.00820935	IS110 family transposase
HPNK_07348	-3.41166	7.90506	1.32207e-06	2.38078e-05	fumarate reductase (anaerobic), membrane anchor subunit C
HPNK_05784	-3.4108	11.686	5.46007e-07	1.16118e-05	type II citrate synthase
HPNK_06680	3.40737	6.08368	1.64344e-06	2.8448e-05	bacteriophage mu T protein
HPNK_08953	3.39959	6.86626	1.10467e-06	2.05561e-05	ABC transporter inner membrane subunit
HPNK_09774	-3.39771	10.1596	6.85951e-07	1.40525e-05	F0F1 ATP synthase subunit gamma
HPNK_04984	3.38577	7.43468	9.61426e-07	1.86684e-05	ISAs1 family transposase
HPNK_00090	3.36935	6.24537	1.59436e-06	2.78141e-05	putative phage DNA replication protein O
HPNK_09864	3.35465	2.30628	0.00056	0.00385951	hypothetical protein
HPNK_05779	-3.34112	12.5154	8.33756e-07	1.6623e-05	bifunctional aconitate hydratase 2/2-methylisocitrate dehydratase
HPNK_11486	3.33095	1.22758	0.00631096	0.0297308	phage protein
HPNK_08163	-3.3133	10.3997	1.14454e-06	2.11219e-05	50S ribosomal protein L13
HPNK_06988	3.30022	6.45634	2.28419e-06	3.75044e-05	Type I restriction modification DNA specificity domain-containing protein
HPNK_00517	3.29042	1.60975	0.00136046	0.00834591	hypothetical protein
HPNK_03388	3.2893	5.75518	3.34081e-06	5.2168e-05	prophage MuMc02, terminase, ATPase subunit /putative DNA packaging protein Gp17
HPNK_06565	3.28873	5.56666	4.21209e-06	6.35513e-05	Na+/H+ antiporter NhaC
HPNK_03877	3.28668	4.37572	1.0765e-05	0.00014206	hypothetical protein
HPNK_00287	3.28023	5.86494	3.86696e-06	5.87409e-05	putative anti-termination protein Q, phage associated
HPNK_05774	-3.27979	11.1066	1.29728e-06	2.35514e-05	isocitrate dehydrogenase (NADP(+))
HPNK_03738	3.2707	7.24124	1.98252e-06	3.35376e-05	Pirin-like protein
HPNK_04042	3.2674	7.73807	1.82583e-06	3.13622e-05	molybdate-binding periplasmic protein, ABC transporter
HPNK_06715	3.26517	1.93364	0.001049	0.00665458	hypothetical protein
HPNK_06575	3.23991	3.81854	3.2701e-05	0.000368795	hypothetical protein
HPNK_04132	3.23814	5.15487	8.42715e-06	0.000114047	hypothetical protein
HPNK_11242	3.23036	2.57666	0.000185129	0.00160853	hypothetical protein
HPNK_04704	3.2278	4.86412	9.04698e-06	0.000120969	hypothetical protein
HPNK_10004	3.22617	8.10479	2.16287e-06	3.60425e-05	membrane protein, yadS protein
HPNK_04889	3.21892	6.72094	3.41822e-06	5.30062e-05	ISAs1 family transposase
HPNK_07253	3.21529	2.97652	0.000203712	0.00174901	drug/metabolite exporter family transporter
HPNK_09439	3.21226	9.72168	2.01075e-06	3.37594e-05	VtaA1
HPNK_06700	3.20406	7.31115	3.09912e-06	4.94309e-05	hypothetical protein
HPNK_01099	3.1859	8.78687	2.56119e-06	4.1443e-05	oxidoreductase OrdL
HPNK_09764	-3.1669	9.36441	3.29447e-06	5.18068e-05	F0F1 ATP synthase subunit delta
HPNK_07258	3.16268	9.39932	2.77902e-06	4.46443e-05	VtaA3
HPNK_06655	3.15545	7.42378	3.76252e-06	5.7546e-05	bacteriophage Mu tail sheath family protein
HPNK_05614	3.15464	6.51353	4.9546e-06	7.23113e-05	Type II secretory pathway, pseudopilin PulG
HPNK_01369	-3.14295	8.75468	4.33197e-06	6.49214e-05	hypothetical protein
HPNK_05869	3.14055	2.81199	0.000182074	0.00158817	hypothetical protein
HPNK_00857	3.13312	6.25213	6.98984e-06	9.57566e-05	acetyl-CoA carboxylase subunit beta
HPNK_00080	3.13055	1.98011	0.001049	0.00665458	ISAs1 family transposase
HPNK_06085	3.1285	7.55515	4.42895e-06	6.59323e-05	permease
HPNK_04894	3.11765	4.40982	2.90968e-05	0.000331496	glycerol uptake facilitator protein
HPNK_05499	3.11291	7.10665	5.54583e-06	7.93836e-05	periplasmic protein
HPNK_11267	3.10985	5.12722	1.53343e-05	0.000193455	atpase involved in chromosome partitioning
HPNK_02299	3.10838	6.72628	6.2379e-06	8.74319e-05	L-2,4-diaminobutyrate decarboxylase
HPNK_09849	3.10771	5.05116	1.6531e-05	0.000202823	pyruvate kinase
HPNK_03473	3.10427	7.35574	5.37494e-06	7.79366e-05	putative bacteriophage regulatory protein
HPNK_05269	3.10188	5.48109	1.33499e-05	0.000171324	hypothetical protein
HPNK_00125	3.10025	0.857809	0.0252735	0.0861614	hypothetical protein
HPNK_07983	3.09143	3.48309	9.43252e-05	0.00090706	hypothetical protein
HPNK_10607	3.08772	9.17424	4.4764e-06	6.61974e-05	membrane-bound lytic murein transglycosylase B
HPNK_04172	3.08756	7.07061	6.29934e-06	8.74319e-05	hypothetical protein
HPNK_00357	3.07786	5.31923	1.42136e-05	0.000181366	hypothetical protein
HPNK_06595	3.0694	6.56284	8.38369e-06	0.000114047	enoyl-CoA hydratase/carnithine racemase-like protein
HPNK_11491	3.06822	2.93042	0.000271132	0.00217784	phage protein
HPNK_01698	3.0585	9.03154	5.47025e-06	7.8807e-05	VtaA2
HPNK_02876	3.04378	8.11225	6.79313e-06	9.36362e-05	putative prophage primase
HPNK_11361	3.03368	4.07729	5.91745e-05	0.00060933	hypothetical protein
HPNK_03927	-3.02763	10.9036	6.30387e-06	8.74319e-05	acyl carrier protein
HPNK_07288	3.01925	2.1615	0.00153653	0.0091495	phage-like tail assembly protein K
HPNK_08148	3.01504	6.59814	1.08151e-05	0.00014206	sodium/glutamate symport carrier protein
HPNK_05894	3.01289	3.12506	0.000287575	0.00227714	bacteriophage protein
HPNK_09794	3.00166	6.84521	1.15483e-05	0.000150803	D-ribose pyranase
HPNK_06650	2.99437	5.96428	1.58194e-05	0.000196249	hypothetical protein
HPNK_10541	2.98826	6.2256	1.52579e-05	0.000193455	putative 4'-phosphopantetheinyl transferase
HPNK_09754	-2.96975	8.9112	1.16288e-05	0.000150971	F0F1 ATP synthase subunit C
HPNK_06695	2.95982	7.43742	1.26529e-05	0.000163318	SPP1 family phage head morphogenesis protein
HPNK_05924	2.94805	3.5908	0.000233116	0.00193513	phage major capsid protein, HK97 family
HPNK_06260	2.9466	6.2078	2.0536e-05	0.000248901	putative transposase
HPNK_10321	-2.94525	6.87781	3.5197e-05	0.00039495	putative prophage protein
HPNK_05544	2.9329	3.83943	0.000126165	0.00116899	hypothetical protein
HPNK_03418	2.93132	2.3259	0.00202489	0.0113323	hypothetical protein
HPNK_02978	2.92735	4.10351	9.65208e-05	0.000917153	hypothetical protein
HPNK_10582	2.92547	5.36753	3.74115e-05	0.000411717	putative prophage antirepressor
HPNK_06750	2.92303	6.0313	2.42321e-05	0.0002833	hypothetical protein
HPNK_06775	2.90798	2.78957	0.000668122	0.00452096	hypothetical protein
HPNK_03328	2.89982	-0.536057	0.521531	0.684521	IS256 family transposase
HPNK_00587	2.89624	5.59172	3.75012e-05	0.000411717	hypothetical protein
HPNK_11811	2.8939	8.23644	1.568e-05	0.000195606	Na+/alanine symporter
HPNK_02129	2.89371	3.16316	0.000493681	0.00346663	hypothetical protein
HPNK_03043	2.88376	4.64531	8.00301e-05	0.000793951	phage P2 baseplate assembly protein GPV
HPNK_01967	2.88209	9.03356	1.56712e-05	0.000195606	VtaA8
HPNK_06510	-2.88014	10.1725	1.63929e-05	0.00020224	translation initiation factor IF-3
HPNK_06983	2.85503	5.33709	4.70618e-05	0.000505236	Type I restriction-modification system methyltransferase subunit
HPNK_04287	2.85084	7.5375	2.22058e-05	0.000266589	carbohydrate kinase-like protein
HPNK_03228	2.84716	4.72116	8.03551e-05	0.000793951	putative bacteriophage protein
HPNK_08743	-2.84293	10.0132	2.0621e-05	0.000248901	formate dehydrogenase iron-sulfur subunit protein
HPNK_00145	2.83954	2.36048	0.00202489	0.0113323	hypothetical protein
HPNK_09769	-2.83913	11.1745	1.94042e-05	0.000236774	F0F1 ATP synthase subunit alpha
HPNK_04022	2.82837	6.71427	3.09417e-05	0.000350726	phosphoribosylaminoimidazole-succinocarboxamide synthase
HPNK_10186	2.82595	8.44643	2.30289e-05	0.000272083	thymidylate kinase
HPNK_06630	2.82498	7.48637	2.66781e-05	0.000308664	hypothetical protein
HPNK_10111	2.82479	5.50923	5.00018e-05	0.000530162	putative ATPase
HPNK_07668	-2.82058	10.3546	2.28384e-05	0.000272083	cytochrome D ubiquinol oxidase, subunit II
HPNK_03058	2.80631	5.814	5.00959e-05	0.000530162	hypothetical protein
HPNK_06440	-2.80499	9.41619	2.75884e-05	0.000317552	SNF family Na+-dependent transporter
HPNK_09324	-2.80176	10.2626	2.58824e-05	0.000301018	RpiR family transcriptional regulator
HPNK_05299	2.78218	7.164	3.76132e-05	0.000411717	heme/hemopexin utilization protein C/outer membrane receptor protein
HPNK_09829	2.77856	2.50706	0.00249793	0.0134731	hypothetical protein
HPNK_04804	-2.77148	5.7394	0.000226527	0.00188745	hypothetical protein
HPNK_06850	2.76407	5.61569	6.99496e-05	0.000709989	anthranilate synthase component I
HPNK_00537	2.76404	4.86635	0.000109378	0.00103492	hypothetical protein
HPNK_03303	2.76346	1.43637	0.0144338	0.056446	hypothetical protein
HPNK_10041	2.7633	7.70243	3.69232e-05	0.000410197	hypothetical protein
HPNK_06925	2.76169	6.05803	5.39139e-05	0.00056521	Tfp pilus assembly pathway, component PilC
HPNK_09274	-2.73716	8.95086	4.42403e-05	0.00047724	fused D-ribose ABC transporter substrate-binding protein
HPNK_09019	2.73575	8.72015	3.8357e-05	0.000417811	calcium-binding domain-containing protein
HPNK_05239	2.73242	5.88989	7.19114e-05	0.000726598	putative iron compound ABC transporter permease
HPNK_08178	-2.7264	14.2454	3.60407e-05	0.000402395	outer membrane protein P2 (OMP P2)
HPNK_01524	-2.68362	9.03477	5.92139e-05	0.00060933	beta-methylgalactoside transporter inner membrane component
HPNK_05509	2.67966	4.69274	0.000210735	0.00178247	biopolymer transport ExbD protein
HPNK_09024	2.67763	5.13591	0.000152824	0.00138414	hypothetical protein
HPNK_07663	-2.67449	11.124	5.09779e-05	0.000536951	cytochrome D ubiquinol oxidase subunit I
HPNK_03283	2.67236	1.66766	0.0154644	0.0594357	hypothetical protein
HPNK_05149	-2.67055	9.5081	5.91423e-05	0.00060933	aspartate ammonia-lyase
HPNK_02712	2.65131	4.39907	0.000347669	0.00260519	hypothetical protein
HPNK_04062	2.64667	8.00512	6.90127e-05	0.000703677	Nickel transport system permease protein nikC
HPNK_11426	2.64502	3.92186	0.000471483	0.00335294	phage-like tail assembly protein K
HPNK_03308	2.63596	5.52633	0.00014863	0.00135465	hypothetical protein
HPNK_10767	-2.63318	8.71897	8.23156e-05	0.000802667	putative iron-sulfur protein
HPNK_11751	-2.62348	8.8159	8.55674e-05	0.000830748	RfaJ protein
HPNK_06625	2.62177	6.51469	0.000111578	0.00105128	phage baseplate assembly protein V
HPNK_10637	2.62176	8.12295	7.73083e-05	0.00077761	lysine exporter protein LysE/YggA
HPNK_06710	2.62059	4.92917	0.000215769	0.00181132	DNA-binding protein
HPNK_03378	2.61498	1.49861	0.0144338	0.056446	putative bacteriophage protein
HPNK_06725	2.61498	1.49861	0.0144338	0.056446	hypothetical protein
HPNK_03268	2.61449	8.17947	8.17621e-05	0.000800766	bacteriophage tail protein GPT
HPNK_07343	-2.61315	9.52978	8.16514e-05	0.000800766	fumarate reductase iron-sulfur subunit
HPNK_04592	2.61274	7.15824	9.46462e-05	0.00090706	hydroxyacylglutathione hydrolase
HPNK_08733	-2.60966	9.98376	7.95471e-05	0.000792985	transcriptional formate dehydrogenase
HPNK_00100	2.6042	4.32692	0.000370686	0.00272283	putative recombination protein NinB
HPNK_09739	2.6012	9.30254	7.90255e-05	0.000791319	di- and tricarboxylate transporter/DASS family divalent anion:sodium (Na+) symporter
HPNK_05879	2.5998	4.56989	0.000310475	0.00242409	hypothetical protein
HPNK_05914	2.59965	3.76039	0.000685182	0.00462239	Portal protein (GP3)
HPNK_02717	2.59848	6.54874	0.000114681	0.00107598	hypothetical protein
HPNK_03398	2.5958	6.51925	0.000121547	0.0011309	Mu GP30-like protein/phage putative head morphogenesis protein, SPP1 gp7
HPNK_08988	2.57759	6.25781	0.000147245	0.00134753	putative prophage antirepressor
HPNK_06685	2.57739	4.78472	0.000352777	0.00262583	bacteriophage Mu I protein GP32
HPNK_00722	-2.57653	10.3324	9.22343e-05	0.000891599	50S ribosomal protein L14
HPNK_01359	-2.57555	7.52207	0.000153105	0.00138414	hypothetical protein
HPNK_00682	-2.56168	11.3455	9.63967e-05	0.000917153	3-ketoacyl-(acyl-carrier-protein) reductase
HPNK_03558	-2.55179	7.69991	0.000163347	0.00144743	30S ribosomal protein S20
HPNK_10326	-2.54748	7.93857	0.00015547	0.00139986	prophage protein
HPNK_08758	2.54088	5.26509	0.00028027	0.00223516	iron dependent peroxidase
HPNK_06800	2.53318	2.92913	0.00217612	0.0121179	hypothetical protein
HPNK_08903	-2.52623	11.5455	0.000117096	0.00109404	periplasmic iron-binding protein
HPNK_09119	2.52059	7.07315	0.000161558	0.00143729	hemin transport system permease HmuU
HPNK_08373	2.51927	6.29275	0.000205269	0.00174949	transposase, IS4 family protein
HPNK_00060	2.50673	4.35446	0.000663058	0.00451405	hypothetical protein
HPNK_11516	2.49897	5.53554	0.000281445	0.00223654	putative RecA/RadA recombinase
HPNK_05889	2.49783	5.22672	0.000355347	0.00263618	terminase large subunit
HPNK_04924	2.49655	7.95119	0.000158074	0.00141759	arginine transporter permease subunit ArtQ
HPNK_03218	2.4853	0.0862571	0.425627	0.61122	hypothetical protein
HPNK_05619	2.48506	6.65544	0.00020443	0.00174901	hypothetical protein
HPNK_00602	2.47874	4.27381	0.000727977	0.00482366	hypothetical protein
HPNK_04899	2.47795	8.01002	0.000175464	0.00154866	putative UDP-N-acetyl-D-mannosaminuronic acid transferase
HPNK_08228	-2.47601	8.44283	0.000202929	0.00174901	elongation factor P
HPNK_08043	-2.47514	9.28429	0.000178761	0.00156539	ribosome recycling factor
HPNK_09779	-2.4703	11.2315	0.000161154	0.00143729	F0F1 ATP synthase subunit beta/H(+)-transporting two-sector ATPase, F(1) subunit beta
HPNK_07578	-2.4702	8.31219	0.000214932	0.00181111	cytoplasmic tyrosine phosphatase
HPNK_02983	2.47008	3.22889	0.00194562	0.0111114	hypothetical protein
HPNK_00085	2.46412	5.13339	0.000474963	0.00336696	prophage antirepressor DNA-binding protein (Roi)
HPNK_06470	2.46315	6.14068	0.000269944	0.00217612	putative transposase
HPNK_05084	-2.45374	11.0546	0.000177474	0.00156023	chelated iron ABC transporter periplasmic-binding protein
HPNK_11192	2.45309	7.27937	0.000225292	0.00188419	hypothetical protein
HPNK_02319	-2.45165	9.88828	0.000192597	0.00166694	hypothetical protein
HPNK_06865	2.4314	6.81526	0.0002675	0.00216423	ISHin1, family IS3
HPNK_03498	2.42924	4.54034	0.000742583	0.0049032	putative phage-like tail fiber protein
HPNK_00347	2.41901	7.78285	0.000252142	0.00206412	hypothetical protein
HPNK_08848	-2.41799	13.9012	0.000208295	0.00176853	oligopeptide ABC transporter periplasmic binding protein
HPNK_05179	2.4138	8.12283	0.000244075	0.00201609	hypothetical protein
HPNK_11746	-2.41213	8.83837	0.000263587	0.00214033	hypothetical protein
HPNK_09749	-2.41049	9.61762	0.000244675	0.00201609	F0F1 ATP synthase subunit A
HPNK_09989	2.40253	8.4757	0.000252353	0.00206412	electron transport complex protein RsxE
HPNK_08473	2.40134	7.18186	0.000297292	0.00232931	mutator mutT protein, NTP pyrophosphohydrolase
HPNK_01892	2.39578	8.40869	0.000260358	0.00212182	Holliday junction resolvase
HPNK_04989	-2.39564	8.23348	0.00032404	0.00251205	Fe/S biogenesis protein NfuA
HPNK_11771	-2.39125	8.14429	0.00033678	0.00257544	uracil phosphoribosyltransferase
HPNK_05839	2.39006	5.61844	0.000469918	0.00335248	competence protein E/type II secretory pathway, component HofQ
HPNK_02928	2.38865	6.47543	0.000367851	0.00271093	hypothetical protein
HPNK_07353	-2.38431	8.28903	0.000339882	0.00257797	fumarate reductase subunit D
HPNK_10862	-2.38249	7.75575	0.00038481	0.00281731	deoxycytidine triphosphate deaminase
HPNK_10251	-2.37638	9.69418	0.000292575	0.00230042	PTS system mannose-specific transporter subunit IIC
HPNK_02184	-2.37616	8.595	0.000335599	0.00257524	inorganic pyrophosphatase
HPNK_02149	2.37554	9.39694	0.000277968	0.00222474	ketol-acid reductoisomerase
HPNK_05669	2.36915	7.31857	0.000342136	0.00258105	phosphate/phosphonate ABC transport system inner membrane subunit
HPNK_09549	2.36883	6.74109	0.000387861	0.00283037	branched-chain amino acid transport
HPNK_00055	2.3681	0.537376	0.119583	0.261537	hypothetical protein
HPNK_07658	-2.36615	8.77786	0.000338564	0.00257797	hypothetical protein
HPNK_01409	-2.36551	10.511	0.000292457	0.00230042	universal stress protein A
HPNK_08303	-2.36121	8.00956	0.000405004	0.00294585	beta-galactosidase
HPNK_01529	-2.35795	9.59284	0.000325115	0.00251205	galactose/methyl galaxtoside transporter ATP-binding protein
HPNK_03368	2.35724	1.61413	0.0337306	0.105651	hypothetical protein
HPNK_10371	2.35092	4.01562	0.00144517	0.00872177	hypothetical protein
HPNK_04212	-2.34922	11.3052	0.000311578	0.00242423	uridine phosphorylase
HPNK_04017	2.3487	7.96895	0.000347143	0.00260519	hypothetical protein
HPNK_04994	-2.33852	10.3324	0.000340573	0.00257797	Na(+)-translocating NADH-quinone reductase subunit A
HPNK_08103	-2.3382	7.35506	0.000546376	0.00377727	nucleoside diphosphate kinase
HPNK_07338	-2.33669	11.0481	0.000335422	0.00257524	fumarate reductase flavoprotein subunit
HPNK_10772	-2.33447	9.82255	0.00036022	0.00266348	iron-sulfur cluster binding protein
HPNK_00165	2.33229	3.3647	0.00341464	0.0176911	phage minor tail protein
HPNK_05829	2.33064	1.82025	0.0317437	0.101118	chromosome segregation ATPase
HPNK_11197	2.33064	1.82025	0.0317437	0.101118	IS256 family transposase
HPNK_03063	2.3257	5.67095	0.000694697	0.00465844	putative phage-like tail fiber protein
HPNK_01534	-2.32517	11.5997	0.000352425	0.00262583	methyl-galactoside ABC transporter galactose-binding periplasmic protein MglB
HPNK_00702	2.31471	6.84613	0.000487551	0.00343439	hypothetical protein
HPNK_03648	2.30927	7.08406	0.000481758	0.00340432	global DNA-binding transcriptional dual regulator Fis
HPNK_11581	2.29954	4.89006	0.00115666	0.00725514	putative anti-termination protein Q, phage associated
HPNK_02642	-2.2984	11.1196	0.000410745	0.0029779	sodium/panthothenate symporter
HPNK_02791	-2.29274	10.1362	0.000438236	0.00316693	DNA-binding protein HU/transcriptional regulator
HPNK_10612	2.28883	8.45235	0.000464581	0.00333572	tRNA pseudouridine synthase B
HPNK_05514	2.28677	8.55075	0.000466312	0.00333742	transferrin-binding protein
HPNK_06445	2.28184	9.47916	0.000455832	0.00328346	trk-type K+ transport system, membrane component
HPNK_07038	-2.27714	8.91222	0.000531973	0.00371217	cold shock-like protein CspD
HPNK_08083	2.27496	6.3658	0.000646413	0.00441419	hypothetical protein
HPNK_06475	2.27419	3.13016	0.00648187	0.0304716	IS256 family transposase
HPNK_10316	-2.27045	9.81148	0.000505861	0.00354102	HsdR family type I site-specific deoxyribonuclease
HPNK_08748	-2.26629	9.18393	0.000540986	0.00376331	formate dehydrogenase cytochrome B556 subunit subunit gamma
HPNK_02562	2.26126	2.60279	0.0116983	0.0488867	ISHin1, family IS3
HPNK_05884	2.26126	2.60279	0.0116983	0.0488867	hypothetical protein
HPNK_00135	2.25883	1.44478	0.058079	0.158622	hypothetical protein
HPNK_01644	2.25883	1.44478	0.058079	0.158622	hypothetical protein
HPNK_04694	2.24381	1.66794	0.0258864	0.0875233	hypothetical protein
HPNK_11157	-2.24183	11.9077	0.000545769	0.00377727	ferritin and DNA-binding stress protein
HPNK_08293	-2.24141	8.24855	0.000710171	0.00473376	tagatose 1,6-diphosphate aldolase
HPNK_09334	-2.23683	4.51692	0.00718528	0.033357	L-fucose mutarotase
HPNK_09759	-2.23262	9.45074	0.000633126	0.00433672	F0F1 ATP synthase subunit B
HPNK_10832	-2.22921	8.6195	0.000700483	0.00468317	phosphate transport regulator
HPNK_04904	2.2223	8.16074	0.000665667	0.00451804	putative common antigen polymerase
HPNK_03413	2.22047	3.40918	0.0050932	0.0251062	hypothetical protein
HPNK_00512	2.20683	2.50015	0.0113628	0.0477836	prophage antirepressor protein 1/putative DNA-binding protein (Roi)
HPNK_06505	-2.20473	9.1174	0.000746569	0.0049032	50S ribosomal protein L35
HPNK_11381	-2.20286	6.32056	0.00164709	0.00970438	hypothetical protein
HPNK_11806	-2.20278	10.5769	0.000688866	0.00463325	PTS system sucrose-specific transporter subunit IIBC
HPNK_02582	2.20267	8.55598	0.000713136	0.00473938	VtaA7
HPNK_04532	2.20028	6.15723	0.00102665	0.00655	putative outer membrane protein
HPNK_06885	-2.19432	8.4066	0.000856803	0.00559427	putative translation factor
HPNK_08378	2.19083	9.10171	0.00074561	0.0049032	VtaA13
HPNK_11371	2.18941	6.58947	0.000984788	0.00630095	phosphoribosylaminoimidazole synthetase
HPNK_04744	2.1883	7.0289	0.000891313	0.00575232	DoxX family protein membrane protein
HPNK_11506	2.18197	4.92362	0.0017141	0.00999367	putative phage tail component
HPNK_00200	-2.17566	9.12556	0.000866091	0.00562204	FAD/FMN-containing dehydrogenase
HPNK_11366	2.17287	7.11163	0.00096429	0.00619596	hypothetical protein
HPNK_05494	2.17022	8.69504	0.000849176	0.00556073	putative outer membrane protein
HPNK_05664	2.16762	6.8848	0.00105794	0.00669231	phosphate/phosphonate ABC transport system permease protein
HPNK_10602	2.16343	7.58362	0.000965603	0.00619596	diadenosine tetraphosphatase
HPNK_06435	-2.15844	10.7625	0.000860519	0.00560215	alanine dehydrogenase
HPNK_01314	2.15167	9.86634	0.000880624	0.00569981	bifunctional glutamine-synthetase adenylyltransferase/deadenyltransferase
HPNK_00397	2.12552	0.980322	0.130836	0.276925	hypothetical protein
HPNK_11466	2.12552	0.980322	0.130836	0.276925	IS256 family transposase
HPNK_10331	-2.12263	8.211	0.00125736	0.00784268	type I restriction modification DNA specificity domain-containing protein
HPNK_02472	-2.11576	5.93525	0.00303311	0.0159363	hypothetical protein
HPNK_03942	2.11369	5.74137	0.00167813	0.0098096	ISAs1 family transposase
HPNK_02567	2.11269	5.70488	0.00177375	0.0102878	ISHin1, family IS3
HPNK_03802	2.11181	6.55574	0.00145146	0.00873613	putative transcriptional regulator
HPNK_05629	2.10877	5.56961	0.0018222	0.0105141	hypothetical protein
HPNK_03508	-2.10834	11.4996	0.00109318	0.00689566	bifunctional proline dehydrogenase/pyrroline-5-carboxylate dehydrogenase
HPNK_11177	-2.108	10.272	0.00112924	0.00710309	glycerate dehydrogenase
HPNK_00332	2.10752	3.10775	0.00834329	0.0371867	bacteriophage terminase small subunit
HPNK_01977	-2.10236	9.38942	0.00123168	0.00770402	PTS system glucose-specific transporter subunit
HPNK_02647	-2.09826	8.08669	0.00144258	0.00872177	hypothetical protein
HPNK_06540	2.09815	7.54017	0.00132891	0.00820935	UBA/THIF-type NAD/FAD binding protein, bacteriocin biosynthesis protein
HPNK_06385	2.09561	7.11402	0.00138986	0.00849875	hypothetical protein
HPNK_02607	2.09541	7.76067	0.00132822	0.00820935	drug/metabolite transporter (DMT) superfamily permease
HPNK_10657	-2.08517	9.29794	0.00134653	0.00828317	succinyl-CoA synthetase subunit beta
HPNK_04027	2.07943	6.14498	0.00195416	0.0111317	hypothetical protein
HPNK_06555	-2.07803	9.34438	0.00139299	0.00849875	16S rRNA-processing protein RimM
HPNK_02707	2.07788	7.86922	0.00143985	0.00872177	D5 N like family protein
HPNK_11601	2.07088	7.08358	0.0015768	0.0093148	transposase
HPNK_04502	2.06268	6.88309	0.00176498	0.0102635	putative anthranilate synthase component II
HPNK_02943	2.06174	3.02958	0.0122925	0.0504578	hypothetical protein
HPNK_06525	2.06027	3.62541	0.00779399	0.0352307	50S ribosomal protein L19
HPNK_03977	-2.05951	10.1554	0.00144502	0.00872177	pyridoxamine kinase
HPNK_01479	2.05607	8.66007	0.00148779	0.00890682	VtaA11
HPNK_01758	2.05443	8.43604	0.00153601	0.0091495	transporter, drug/metabolite exporter family protein
HPNK_05284	-2.05415	10.2455	0.00147902	0.00887811	bifunctional malic enzyme oxidoreductase/phosphotransacetylase
HPNK_00150	2.0535	5.24284	0.00293462	0.0154917	hypothetical protein
HPNK_07243	-2.05105	5.47589	0.00557648	0.0270115	antitoxin ChpS/ transcriptional regulator/antitoxin
HPNK_11162	2.04699	6.58117	0.00192707	0.0110337	hypothetical protein
HPNK_01069	-2.04659	10.0633	0.00154603	0.00918159	putative di- and tricarboxylate transporter
HPNK_10987	2.0464	3.40104	0.00908188	0.0399997	hypothetical protein
HPNK_07283	2.04091	4.6596	0.00352252	0.0181305	hypothetical protein
HPNK_03443	2.04063	1.76873	0.0510703	0.144172	hypothetical protein
HPNK_08683	-2.03714	10.9685	0.00157676	0.0093148	lipoprotein Plp4
HPNK_10812	2.036	8.62202	0.00165744	0.00973962	VtaA9
HPNK_10777	-2.03444	8.676	0.00183089	0.0105371	Fe-S oxidoreductase
HPNK_10351	2.03041	6.07183	0.00239004	0.0129853	hypothetical protein
HPNK_01064	2.02925	6.05741	0.00234406	0.0127666	heme exporter protein D
HPNK_08513	-2.02551	8.80174	0.00186571	0.0107098	4-alpha-glucanotransferase
HPNK_10056	-2.02199	7.69593	0.00227486	0.0125426	dehydrogenase
HPNK_09289	-2.02093	8.05552	0.00210613	0.0117575	dehydrogenase
HPNK_00292	2.02049	5.95228	0.00267595	0.0142959	hypothetical protein
HPNK_11576	-2.01827	5.13138	0.00845527	0.0376108	hypothetical protein
HPNK_05609	-2.01291	10.1144	0.00182051	0.0105141	3-hydroxydecanoyl-(acyl carrier protein) dehydratase
HPNK_09309	-2.00974	8.04662	0.00221367	0.0122963	myoinositol catabolism protein with xylose isomerase domain (2-keto-myo-inositol dehydratase)
HPNK_02304	2.00894	6.79174	0.00229404	0.0125862	diaminobutyrate--2-oxoglutarate aminotransferase
HPNK_06060	-2.00803	4.10131	0.0230693	0.0803647	50S ribosomal protein L36
HPNK_07518	-2.00531	9.41472	0.00196149	0.0111451	hypothetical protein
HPNK_09934	2.00397	8.04806	0.00200068	0.0112816	xanthine/uracil/vitamin C permease
HPNK_08833	-2.00363	9.28475	0.00201002	0.0113057	oligopeptide ABC transporter ATP-binding subunit
HPNK_08738	-1.98937	11.7576	0.00196938	0.0111615	transcriptional formate dehydrogenase
HPNK_03548	-1.98734	11.3964	0.00199872	0.0112816	cysteine synthase
HPNK_08518	-1.98148	7.68319	0.00268248	0.0142959	maltose transporter permease
HPNK_00552	1.97966	4.52206	0.00562588	0.0271849	hypothetical protein
HPNK_06365	-1.97764	8.84297	0.00233809	0.0127652	TRAP transporter solute receptor TAXI family protein
HPNK_05374	-1.97559	9.107	0.00232634	0.0127322	methyltransferase type 11
HPNK_00582	1.97315	1.99675	0.0457494	0.132673	hypothetical protein
HPNK_01199	1.96659	7.5898	0.00252136	0.0135667	ribosomal small subunit pseudouridine synthase A
HPNK_08188	-1.96408	11.1353	0.00224779	0.0124549	iron (Fe3+) ABC superfamily ATP binding cassette transporter, binding protein
HPNK_02726	-1.96386	3.41745	0.053645	0.1503	hypothetical protein
HPNK_07318	-1.96312	11.0743	0.00226067	0.0124952	glyceraldehyde-3-phosphate dehydrogenase
HPNK_00547	1.95919	5.27074	0.0042437	0.0214879	hypothetical protein
HPNK_04617	-1.95835	11.789	0.00228967	0.0125862	outer membrane protein 26
HPNK_10306	1.9575	4.15648	0.00718528	0.033357	hypothetical protein
HPNK_09284	-1.95519	7.64306	0.00304617	0.0159657	monosaccharide-transporting ATPase
HPNK_03987	1.95222	8.19216	0.00253978	0.013633	electron transport complex protein RsxA
HPNK_09269	-1.93922	9.61425	0.00267838	0.0142959	methylmalonate semialdehyde dehydrogenase
HPNK_01514	1.93881	5.35132	0.0044935	0.0225466	DL-methionine transporter substrate-binding subunit/outer membrane lipoprotein 3 (PLP3)
HPNK_10662	-1.93656	9.03262	0.00281112	0.0149103	succinyl-CoA synthetase subunit alpha
HPNK_06755	1.93629	4.80304	0.00548408	0.0266216	hypothetical protein
HPNK_06760	1.93559	7.0705	0.00302412	0.0159266	hypothetical protein
HPNK_04999	-1.9285	10.1688	0.00273118	0.0145208	Na(+)-translocating NADH-quinone reductase subunit B
HPNK_00592	1.92554	2.63643	0.0258954	0.0875233	hypothetical protein
HPNK_06870	1.91711	1.61611	0.106799	0.240648	ISHin1, family IS3
HPNK_10256	-1.91598	9.96309	0.00291978	0.0154499	PTS system mannose-specific transporter subunit IID
HPNK_03633	-1.91268	7.04326	0.00436466	0.0220007	Thiosulfate sulfurtransferase glpE
HPNK_08323	-1.91253	9.46999	0.00305613	0.0159657	tagatose-6-phosphate ketose/aldose isomerase
HPNK_10376	1.91245	5.49758	0.00495527	0.0245347	hemolysin
HPNK_03807	-1.91053	6.88901	0.00461162	0.0229349	hypothetical protein
HPNK_08088	-1.90219	10.5645	0.00306015	0.0159657	truncated BmaA3
HPNK_10246	-1.89965	10.4128	0.00310925	0.0161841	PTS system mannose-specific transporter subunits IIAB
HPNK_11606	-1.89685	10.8157	0.0031208	0.0162064	manganese superoxide dismutase
HPNK_01284	1.89389	7.63729	0.00352379	0.0181305	hypothetical protein
HPNK_06360	1.89264	6.43324	0.00418657	0.0212468	cell developmental protein SirA
HPNK_04774	1.88946	3.83278	0.012778	0.0517846	glycerol uptake facilitator protein
HPNK_08078	1.88684	3.00795	0.0232502	0.0808688	acetolactate synthase 2 regulatory subunit
HPNK_06670	1.88532	3.95974	0.0100964	0.0433563	hypothetical protein
HPNK_02457	-1.87961	9.74307	0.00349546	0.0180679	ribose-phosphate pyrophosphokinase
HPNK_10281	-1.87869	8.86436	0.0037244	0.0190747	D-ribose ABC transporter substrate-binding component RbsB
HPNK_04964	1.8784	6.73132	0.00410978	0.0209046	metabolite transport protein
HPNK_08753	1.87435	4.92467	0.00675065	0.031536	hypothetical protein
HPNK_05794	1.87149	7.04824	0.00408205	0.020811	putative Na+-dependent transporters of the SNF family protein
HPNK_01833	1.86824	6.40424	0.00460761	0.0229349	tRNA-adenosine deaminase
HPNK_05859	1.86322	7.23001	0.0042714	0.0215792	threonine efflux protein, RhtB family homoserine/threonine resistance transporter
HPNK_01962	1.86256	1.86157	0.08805	0.212557	hypothetical protein
HPNK_10426	1.8563	2.23223	0.0416163	0.122436	oxidoreductase
HPNK_05369	1.85262	6.1478	0.00537385	0.0263154	sulfur transfer protein SirA
HPNK_00642	-1.8483	6.80799	0.0061528	0.0292303	opacity associated protein B
HPNK_04764	-1.84732	10.341	0.00398158	0.0203452	50S ribosomal protein L11
HPNK_10366	1.83883	6.92848	0.00496924	0.0245494	hemolysin
HPNK_05134	1.83766	7.39606	0.00467769	0.0232118	hypothetical protein
HPNK_11257	-1.83265	6.98097	0.00599739	0.0286157	transposase, IS4 family protein
HPNK_02687	-1.83108	9.17415	0.00451925	0.022576	lipid hydroperoxide peroxidase
HPNK_00727	-1.82602	9.67036	0.00449421	0.0225466	50S ribosomal protein L24
HPNK_01912	-1.82329	9.94655	0.00450327	0.0225466	hypothetical protein
HPNK_05834	1.8191	1.6682	0.0832658	0.204058	hypothetical protein
HPNK_07463	-1.80212	6.11415	0.0089586	0.0395347	acetolactate synthase 3 regulatory subunit
HPNK_04412	1.79604	7.66071	0.0054074	0.0264217	tRNA-dihydrouridine synthase A
HPNK_02482	-1.79328	8.46629	0.00563663	0.0271849	DNA-binding transcriptional dual regulator Crp
HPNK_08838	-1.79326	10.0259	0.00515297	0.0253449	oligopeptide ABC transporter ATP-binding/permease protein
HPNK_04779	1.79242	8.10742	0.00542449	0.0264474	glycerol kinase
HPNK_07938	1.79236	8.94119	0.00519569	0.0254988	cell division protein FtsW
HPNK_11097	-1.78705	6.88668	0.007493	0.034357	morphology/transcription regulator BolA family protein
HPNK_02517	-1.78695	8.50114	0.00580509	0.0278769	50S ribosomal protein L28
HPNK_02841	-1.78488	8.71745	0.00577025	0.0277693	hypothetical protein
HPNK_11826	-1.78377	9.69854	0.00544215	0.0264757	putative uroporphyrin-III C-methyltransferase
HPNK_02052	-1.78092	6.88196	0.00769595	0.0348581	nitroreductase
HPNK_06390	-1.77207	7.09807	0.00758138	0.0345786	hypothetical protein
HPNK_06845	1.77206	3.06415	0.0325403	0.103214	anthranilate synthase component II
HPNK_10231	1.77184	8.42577	0.00583266	0.0279492	2-octaprenyl-3-methyl-6-methoxy-1,4-benzoquinol hydroxylase
HPNK_06560	-1.76723	8.2291	0.00657973	0.0308667	30S ribosomal protein S16
HPNK_04657	1.76198	8.11106	0.00617856	0.0292303	ADP-heptose:LPS heptosyltransferase I
HPNK_10531	-1.75974	10.3447	0.00594507	0.0284268	50S ribosomal protein L10
HPNK_00597	1.75968	4.42867	0.0128245	0.0517852	hypothetical protein
HPNK_00477	-1.759	9.37686	0.0061758	0.0292303	enoyl-[acyl-carrier-protein] reductase (NADH)
HPNK_10972	1.75861	7.99938	0.00626387	0.0295713	hypothetical protein
HPNK_07513	-1.75069	7.87417	0.00733557	0.0338437	putative DNA mismatch repair protein
HPNK_03423	1.75005	2.5921	0.0615641	0.164638	putative bacteriophage protein
HPNK_01728	-1.74977	12.0335	0.00606995	0.0289002	pyruvate dehydrogenase subunit E1
HPNK_06930	1.74886	4.52168	0.0128208	0.0517852	Tfp pilus assembly pathway, ATPase PilB
HPNK_03428	1.7482	2.96735	0.0343141	0.106826	putative bacteriophage protein
HPNK_02933	1.74703	4.96829	0.0117367	0.0488955	putative head morphogenesis protein SPP1 gp7
HPNK_05934	1.74092	6.93713	0.0074486	0.0342943	Prophage CP4-57 integrase
HPNK_01858	-1.73883	8.01987	0.00758779	0.0345786	YciI-like protein
HPNK_05249	-1.73816	7.24216	0.00850191	0.0376682	ribonuclease T
HPNK_05589	-1.72919	13.1376	0.00662193	0.0309995	catalase
HPNK_04582	1.72316	8.24221	0.00725423	0.0335376	phosphatidylglycerophosphatase B
HPNK_05159	1.7224	7.84182	0.00747206	0.0343315	D-alanyl-D-alanine carboxypeptidase
HPNK_07673	-1.72199	4.11062	0.0512549	0.14451	hypothetical protein
HPNK_08783	-1.72125	7.97948	0.00824758	0.0369816	glycogen synthase
HPNK_11017	-1.72108	9.60258	0.00723027	0.0334962	type I site-specific restriction-modification system, R (restriction) subunit
HPNK_10116	1.72046	7.8603	0.00752144	0.0344168	MarR family transcriptional regulator
HPNK_00757	-1.71925	10.1484	0.00716129	0.033357	30S ribosomal protein S5
HPNK_01723	1.71557	3.8416	0.0207745	0.074223	phosphoribosylaminoimidazole carboxylasecatalytic subunit
HPNK_08868	1.71209	7.64066	0.00793388	0.0357906	Na+/H+ antiporter
HPNK_06635	1.70949	6.36212	0.00948001	0.0413846	phage virion protein
HPNK_05004	-1.70935	9.4255	0.00769334	0.0348581	Na(+)-translocating NADH-quinone reductase subunit C
HPNK_03333	1.70915	5.74424	0.0102637	0.0439059	hypothetical protein
HPNK_03728	1.70812	4.66126	0.0149008	0.0577184	6-pyruvoyl tetrahydrobiopterin synthase
HPNK_04979	-1.70729	7.63354	0.00910431	0.0400195	diadenosine tetraphosphate (Ap4A) hydrolase
HPNK_10642	-1.70026	10.8006	0.0076827	0.0348581	2-oxoglutarate dehydrogenase E1 component
HPNK_07543	-1.69679	8.28774	0.00875962	0.0387331	glycosyltransferase/capsular polysaccharide phosphotransferase WcwK
HPNK_00352	1.69644	6.64041	0.009489	0.0413846	hypothetical protein
HPNK_05219	1.69458	8.81041	0.00812651	0.0365857	TDP-4-oxo-6-deoxy-D-glucose transaminase
HPNK_08183	1.69328	5.22422	0.0132152	0.0530748	tRNA/rRNA methyltransferase
HPNK_04077	1.69192	3.20597	0.0414379	0.122225	hypothetical protein
HPNK_10146	1.69091	8.50137	0.00829881	0.0370659	VtaA4
HPNK_04699	1.69024	2.75735	0.0557601	0.153909	hypothetical protein
HPNK_06250	1.68832	8.8464	0.00829957	0.0370659	cell division ABC transporter subunit FtsX
HPNK_07398	1.68688	2.14977	0.0750204	0.190364	hypothetical protein
HPNK_01853	-1.68666	6.68387	0.0118398	0.0490506	putative acyl-CoA thioester hydrolase
HPNK_07203	-1.68479	9.57044	0.00848956	0.0376682	phosphate acetyltransferase
HPNK_06225	1.68444	4.95805	0.014499	0.0566018	pyruvate kinase
HPNK_07268	-1.68316	8.06785	0.00942572	0.0412699	N-acetylneuraminate lyase
HPNK_00377	1.67755	5.0557	0.0143793	0.056446	enoyl-CoA hydratase/carnithine racemase-like protein
HPNK_10311	1.67269	3.00584	0.047283	0.135711	hypothetical protein
HPNK_06935	1.67225	3.48812	0.027553	0.0915562	Tfp pilus assembly protein, major pilin PilA
HPNK_06570	1.67199	3.86099	0.0259082	0.0875233	IS256 family transposase
HPNK_11142	-1.66824	6.4949	0.0134775	0.0539341	hypothetical protein
HPNK_07678	-1.66453	5.43514	0.0205454	0.0736404	cyd operon protein YbgE
HPNK_04037	-1.66369	8.96787	0.00960618	0.0418141	hypothetical protein
HPNK_01399	1.66311	2.49389	0.0583555	0.158912	IS256 family transposase
HPNK_05864	-1.66275	8.71374	0.00985404	0.0425967	thioredoxin
HPNK_02682	1.66173	7.54566	0.00989057	0.0426364	FKBP-type peptidyl-prolyl cis-trans isomerase
HPNK_08558	1.66087	7.88889	0.00984918	0.0425967	monofunctional biosynthetic peptidoglycan transglycosylase
HPNK_00732	-1.65929	10.663	0.00921746	0.0404373	50S ribosomal protein L5
HPNK_09154	-1.65864	6.90439	0.0127108	0.0516998	hypothetical protein
HPNK_07623	-1.65726	7.35306	0.0117127	0.0488867	ferredoxin, 2Fe-2S type, ISC system
HPNK_07503	1.65275	5.46572	0.0143753	0.056446	methylated-DNA--protein-cysteine methyltransferase
HPNK_07783	-1.65261	9.52819	0.00977533	0.0424675	cysteinyl-tRNA synthetase
HPNK_03153	1.65069	3.87054	0.0239186	0.0825026	IS256 family transposase
HPNK_03493	1.64746	2.77999	0.0483231	0.137987	putative bacteriophage tail fiber protein
HPNK_04874	-1.64725	9.14782	0.0102405	0.0438907	UDP-glucose 4-epimerase
HPNK_06055	1.64606	7.51576	0.010525	0.0448516	ferredoxin-type protein NapF
HPNK_09539	1.64593	5.09734	0.0160566	0.0609769	hypothetical protein
HPNK_03897	-1.64244	4.57611	0.040658	0.12073	ISHin1, family IS3
HPNK_02057	-1.64156	11.3451	0.00986229	0.0425967	transketolase
HPNK_05019	-1.64059	10.182	0.0100937	0.0433563	Na(+)-translocating NADH-quinone reductase subunit F
HPNK_09599	-1.638	7.43664	0.0125034	0.0511356	putative rhodanese-related sulfurtransferase
HPNK_10361	1.63637	3.02457	0.047283	0.135711	IS256 family transposase
HPNK_07438	-1.63578	6.13605	0.0170328	0.0639229	putative plasmid stability protein StbD, antitoxin of toxin-antitoxin stability system
HPNK_04372	-1.6355	8.71665	0.010944	0.046284	fructose-1,6-bisphosphatase
HPNK_08118	1.63462	6.10813	0.0136964	0.0547123	hypothetical protein
HPNK_00557	1.63459	7.46621	0.0113005	0.0476115	hypothetical protein
HPNK_03213	1.62949	4.73027	0.0196047	0.0712235	phage small terminase subunit
HPNK_01922	-1.62895	7.8254	0.0123943	0.0507823	arsenate reductase
HPNK_01439	-1.62874	12.203	0.0103537	0.0442061	30S ribosomal protein S1
HPNK_11671	1.62853	7.18607	0.0117815	0.048991	heat shock-like protein 15
HPNK_09674	-1.62783	10.3097	0.0106322	0.0452225	50S ribosomal protein L3
HPNK_11182	-1.62327	11.5237	0.0106538	0.0452282	superoxide dismutase
HPNK_03503	-1.61954	10.8958	0.0109048	0.0462056	sodium/proline symporter, proline permease
HPNK_01224	1.6195	4.18573	0.0276561	0.0917623	hypothetical protein
HPNK_08788	-1.61601	8.60533	0.0121058	0.049875	inosine 5'-monophosphate dehydrogenase
HPNK_01374	-1.61592	10.3059	0.0111895	0.0472326	methyl-accepting chemotaxis protein
HPNK_04729	1.61548	7.79534	0.0118265	0.0490506	phage-like endonuclease protein
HPNK_00979	-1.61302	9.51165	0.011584	0.0486222	DNA-binding transcriptional activator GcvA
HPNK_06075	-1.61203	7.84119	0.0129833	0.0523316	arylsulfatase A
HPNK_05844	-1.61064	6.75236	0.015922	0.060672	transcription antitermination protein NusB
HPNK_11102	-1.61034	7.41579	0.0140297	0.0556454	putative anti-sigma factor B antagonist
HPNK_01059	1.61019	7.92851	0.0120954	0.049875	cytochrome c-type biogenesis protein/heme exporter protein C
HPNK_11282	-1.60968	6.20758	0.01851	0.0684317	hypothetical protein
HPNK_04197	1.60609	4.01795	0.027854	0.092282	hypothetical protein
HPNK_05054	-1.60517	8.45737	0.0127746	0.0517846	nitrate reductase, transmembrane protein
HPNK_04317	-1.60379	9.75635	0.0119483	0.0494086	RNA-binding protein Hfq
HPNK_03163	1.59942	6.38185	0.0149082	0.0577184	cytochrome c-type biogenesis protein CcdA
HPNK_05389	-1.5981	7.30844	0.0149835	0.0578862	hypothetical protein
HPNK_10937	-1.59489	10.4749	0.0121964	0.0501556	hypothetical protein
HPNK_08883	1.59231	4.81946	0.0218091	0.0774239	cytochrome c-type biogenesis protein ccmH
HPNK_09294	-1.58855	7.1515	0.015955	0.0606944	alpha-L-fucosidase
HPNK_00302	1.58843	9.42137	0.0125426	0.0512022	putative antirepressor protein
HPNK_01733	-1.58529	11.104	0.0125849	0.0512813	dihydrolipoamide acetyltransferase
HPNK_09329	-1.5846	5.89513	0.022278	0.078386	L-fuculose phosphate aldolase
HPNK_10827	-1.58336	9.36919	0.0132412	0.0530837	phosphate permease
HPNK_05719	1.582	4.67002	0.0229769	0.0801679	IS1016C2 transposase, family IS1595
HPNK_02314	-1.58039	6.63618	0.018253	0.0677236	50S ribosomal protein L32
HPNK_01204	1.57814	7.20733	0.0143538	0.056446	bicyclomycin/multidrug efflux system
HPNK_07078	1.57785	9.86976	0.0130241	0.0524015	VtaA12
HPNK_09844	1.57694	5.68779	0.0173648	0.0650599	AraC family transcriptional regulator
HPNK_09124	1.57044	5.56201	0.0193437	0.0705881	hemin importer ATP-binding subunit
HPNK_09509	-1.56838	9.96946	0.0137868	0.0549749	biotin biosynthesis protein BioY
HPNK_06550	-1.5664	9.90017	0.0139259	0.0553317	tRNA (guanine-N(1)-)-methyltransferase
HPNK_06145	-1.56591	7.96686	0.0155545	0.0596792	hypothetical protein
HPNK_07333	1.56453	9.67991	0.0138141	0.0549857	VtaA5
HPNK_00140	1.56355	2.39154	0.0966272	0.226172	hypothetical protein
HPNK_04397	1.56295	8.96845	0.0141995	0.056219	DNA primase
HPNK_07748	-1.56117	9.08309	0.0146269	0.0570015	hypothetical protein
HPNK_09784	-1.55842	9.80558	0.0144336	0.056446	F0F1 ATP synthase subunit epsilon
HPNK_02677	1.55806	6.72131	0.0164196	0.0619383	glycerol-3-phosphate transporter
HPNK_09003	1.55727	1.5653	0.17696	0.34391	hypothetical protein
HPNK_09369	1.55727	1.5653	0.17696	0.34391	hypothetical protein
HPNK_02602	1.55709	7.61818	0.0152415	0.0586798	drug/metabolite transporter (DMT) superfamily permease
HPNK_07773	-1.55693	9.07993	0.0149143	0.0577184	FAD-dependent monooxygenase
HPNK_08723	-1.55689	6.5527	0.020431	0.0734662	formate dehydrogenase accessory protein
HPNK_10341	-1.55553	7.97169	0.0161872	0.0612645	anticodon nuclease
HPNK_08778	-1.55149	7.99353	0.0164974	0.0621227	glucose-1-phosphate adenylyltransferase
HPNK_09594	-1.55013	10.2437	0.0147843	0.0575145	trigger factor
HPNK_08718	-1.54811	9.81189	0.0150621	0.0580891	elongation factor Ts
HPNK_06660	1.54796	0.926928	0.43445	0.618756	hypothetical protein
HPNK_01229	1.54786	6.19449	0.0190304	0.0698931	LacI family transcriptional regulator
HPNK_00822	1.5465	4.76258	0.0253805	0.0863944	transposase
HPNK_06070	-1.54442	7.4039	0.0183415	0.0679213	ribulose-phosphate 3-epimerase
HPNK_06765	1.54359	6.21029	0.0189571	0.0697385	hypothetical protein
HPNK_07883	-1.54033	9.70888	0.0155996	0.0597494	1-deoxy-D-xylulose-5-phosphate synthase
HPNK_11816	-1.53799	8.75587	0.0164207	0.0619383	porphobilinogen deaminase
HPNK_08863	-1.53658	9.62173	0.0158839	0.0606305	DNA-binding protein H-NS
HPNK_08168	-1.5345	10.2398	0.0157754	0.0603191	30S ribosomal protein S9
HPNK_11646	1.53306	6.32431	0.0193461	0.0705881	N-acetyl-anhydromuranmyl-L-alanine amidase
HPNK_07058	1.53017	9.21604	0.016176	0.0612645	putative soluble lytic murein transglycosylase
HPNK_00692	1.52987	6.50079	0.0192854	0.0705881	formamidopyrimidine/5-formyluracil/ 5-hydroxymethyluracil DNA glycosylase
HPNK_08843	-1.52913	9.3142	0.0166098	0.0624407	oligopeptide ABC transporter permease
HPNK_04007	-1.52289	7.10248	0.0208533	0.0743856	xanthine-guanine phosphoribosyltransferase
HPNK_06255	1.51815	3.56303	0.0557494	0.153909	IS256 family transposase
HPNK_10046	1.51738	2.57425	0.0840654	0.205606	hypothetical protein
HPNK_10952	-1.51357	7.45308	0.0205927	0.0736917	2-C-methyl-D-erythritol 2,4-cyclodiphosphate synthase
HPNK_02164	1.51297	8.72612	0.0175197	0.0654206	type III restriction protein, res subunit
HPNK_01494	1.50776	8.8794	0.0177741	0.0662596	hypothetical protein
HPNK_02477	1.5075	6.20732	0.0222338	0.078386	hypothetical protein
HPNK_09944	1.50656	8.70995	0.0179438	0.0667807	NADP-dependent dehydrogenase
HPNK_04277	-1.50577	11.1656	0.0175178	0.0654206	transport system nucleoside permease
HPNK_04527	1.50374	7.87731	0.0187453	0.0691872	5-formyltetrahydrofolate cyclo-ligase
HPNK_04769	1.50315	-0.132875	1	1	ISAs1 family transposase
HPNK_04662	1.49598	6.48749	0.0220886	0.0780722	dissimilatory sulfite reductase subunit gamma
HPNK_09724	-1.4959	11.069	0.0182578	0.0677236	neuraminidase/exo-alpha-sialidase nanH
HPNK_02881	-1.4957	5.38429	0.0380419	0.11589	hypothetical protein
HPNK_06605	1.49559	6.32275	0.0224222	0.0787243	putative phage-like tail fiber protein
HPNK_03688	1.49538	8.60064	0.0188524	0.0694678	BmaA5
HPNK_04207	1.49473	5.56581	0.0264851	0.0888008	DNA-binding transcriptional regulator AsnC
HPNK_06590	1.49163	5.75682	0.0244314	0.0839313	hypothetical protein
HPNK_05980	-1.48962	8.72723	0.0199815	0.0724331	PTS system ascorbate-specific transporter subunits IICB
HPNK_04909	1.48949	8.26891	0.019616	0.0712235	4-alpha-L-fucosyltransferase
HPNK_03553	1.48759	7.99637	0.0200169	0.0724437	MviN virulence factor
HPNK_09854	1.48728	5.89069	0.0246659	0.0846068	LysR family transcriptional regulator
HPNK_04267	-1.48617	10.4579	0.0191496	0.0702152	purine nucleoside phosphorylase
HPNK_07903	-1.48562	4.94174	0.049575	0.140947	cell division protein FtsL
HPNK_11706	-1.48301	8.7437	0.0205345	0.0736404	hypothetical protein
HPNK_07603	-1.47956	7.82488	0.0222907	0.078386	iron-binding protein, HesB family iron-sulfur (Fe-S) cluster formation protein
HPNK_05194	-1.4779	11.2529	0.019608	0.0712235	3-oxoacyl-(acyl carrier protein) synthase I
HPNK_09104	1.47775	7.54529	0.0214633	0.0763177	prophage antirepressor
HPNK_04497	1.47689	8.62782	0.0203441	0.0732716	DNA recombination protein RmuC-like protein
HPNK_00065	1.47512	3.66476	0.0525558	0.147805	hypothetical protein
HPNK_01539	1.47336	8.30804	0.0209516	0.0746172	acetyltransferase
HPNK_07573	-1.47298	10.3245	0.0202435	0.0730271	polysaccharide export protein Wza
HPNK_04814	1.46591	7.83198	0.0218988	0.0776192	potassium-tellurite ethidium and proflavin transporter
HPNK_02918	1.46549	1.61797	0.272065	0.454281	terminase small subunit
HPNK_09964	1.46528	7.17395	0.0227182	0.0795136	hypothetical protein
HPNK_02547	-1.45909	9.27703	0.0220966	0.0780722	co-chaperonin GroES (HSP10)
HPNK_02988	1.4532	6.19569	0.0274574	0.0913745	hypothetical protein
HPNK_10752	-1.45303	8.93771	0.0228064	0.0796975	hypothetical protein
HPNK_11586	1.45073	2.88652	0.089561	0.215739	IS256 family transposase
HPNK_09604	-1.44977	8.24716	0.024195	0.0832472	preprotein translocase subunit SecB
HPNK_08033	-1.44853	8.33187	0.0239416	0.0825026	uridylate kinase
HPNK_08248	1.4479	7.9647	0.0233803	0.0810703	2-deoxyglucose-6-phosphatase
HPNK_06345	-1.44428	7.97457	0.0251953	0.0860262	50S ribosomal protein L34
HPNK_05674	1.4426	9.93375	0.0226885	0.0795136	hypothetical protein
HPNK_08633	-1.44232	4.09432	0.0850717	0.207386	histidine kinase
HPNK_06500	-1.44151	9.51158	0.0233808	0.0810703	50S ribosomal protein L20
HPNK_04642	-1.44094	9.28764	0.0236007	0.08159	homoserine kinase
HPNK_02993	1.44033	1.34059	0.294764	0.480795	hypothetical protein
HPNK_10912	1.43898	8.55672	0.0236037	0.08159	anhydro-N-acetylmuramic acid kinase
HPNK_09499	1.43845	4.5593	0.0400348	0.119516	competence protein F
HPNK_04562	1.43651	7.73173	0.0247939	0.0849152	DMT superfamily drug/metabolite transporter
HPNK_04202	1.43632	6.87435	0.0263137	0.0883587	asparagine synthetase AsnA
HPNK_01354	-1.43005	7.0784	0.0297378	0.0961518	hypothetical protein
HPNK_05014	-1.42934	8.63933	0.0254856	0.08662	Na(+)-translocating NADH-quinone reductase subunit E
HPNK_07358	1.42798	7.62221	0.026061	0.0879068	putative sulfate transport protein CysZ
HPNK_06993	1.42565	8.56628	0.0250295	0.0855908	Type I site-specific restriction-modification system, R (restriction) subunit
HPNK_10336	-1.42395	7.65868	0.0279265	0.0923187	restriction modification system DNA specificity domain-containing protein
HPNK_01594	1.42345	6.56912	0.0284787	0.0934757	putative 23S rRNA C2498 ribose 2'-O-ribose methyltransferase
HPNK_11526	1.41864	7.52749	0.0267431	0.0895311	bacteriophage capsid protein
HPNK_01932	-1.41732	7.23418	0.0298644	0.0963689	putative zinc-binding protein
HPNK_05469	-1.41523	9.72443	0.0257766	0.0874759	NAD(P) transhydrogenase subunit alpha
HPNK_11451	1.4139	7.90767	0.0268346	0.0897032	phage-like minor tail protein
HPNK_08328	-1.41335	9.43727	0.0261681	0.0880019	transcriptional repressor AgaR/DNA-binding transcriptional dual regulator
HPNK_09609	-1.40914	8.27513	0.0280239	0.0924334	ribosomal protein L11 methyltransferase
HPNK_05709	1.40866	9.42721	0.0261287	0.0880019	mce-related protein
HPNK_06840	1.40855	4.96235	0.0391578	0.117526	anthranilate phosphoribosyltransferase
HPNK_09799	1.40843	8.47885	0.0269352	0.0899049	D-ribose transporter ATP binding protein
HPNK_05009	-1.40634	8.95734	0.0273809	0.0912561	Na(+)-translocating NADH-quinone reductase subunit D
HPNK_09359	-1.4019	8.47163	0.0285074	0.0934757	putative lipoprotein
HPNK_00637	-1.40076	8.98801	0.0279478	0.0923187	opacity associated protein A
HPNK_09694	-1.40029	8.59583	0.0286117	0.0935429	30S ribosomal protein S19
HPNK_09314	-1.39794	8.99167	0.0282537	0.0929721	myoinositol catabolism protein, acetolactate synthase
HPNK_11297	-1.39492	8.49894	0.0293421	0.0953022	hypothetical protein
HPNK_10181	1.39429	8.35434	0.0282705	0.0929721	periplasmic solute-binding protein
HPNK_10692	-1.39401	6.70755	0.0361904	0.111313	hypothetical protein
HPNK_02224	1.39355	5.73069	0.03697	0.113191	sn-glycerol-3-phosphate dehydrogenase subunit C
HPNK_11821	-1.39355	7.74852	0.0312224	0.0999097	uroporphyrinogen-III synthase
HPNK_07723	1.39328	7.79986	0.0291434	0.0948647	tRNA-dihydrouridine synthase C
HPNK_07233	-1.39274	9.09753	0.0287388	0.0938211	acetyl-CoA carboxylase subunit beta
HPNK_01394	-1.39184	7.00606	0.0339533	0.106187	hypothetical protein
HPNK_01329	1.39033	7.55951	0.0303146	0.0975395	putative ATPase
HPNK_10551	1.38849	7.2196	0.0311863	0.0999097	ADP-ribose pyrophosphatase
HPNK_08438	1.38835	8.80099	0.0286114	0.0935429	membrane-bound metallopeptidase
HPNK_01364	-1.38594	8.88273	0.0296646	0.096141	hypothetical protein
HPNK_07528	-1.3855	8.83272	0.0297541	0.0961518	putative lipooligosaccharide flippase
HPNK_08548	1.38432	8.47965	0.0293632	0.0953022	lipoprotein chaperone
HPNK_11391	-1.38173	10.8659	0.0288158	0.0939352	isoleucyl-tRNA synthetase
HPNK_08383	-1.38167	7.35628	0.0337344	0.105651	putative HTH-type transcriptional regulator
HPNK_07293	-1.37849	6.03575	0.0446164	0.129894	plasmid maintenance system killer/proteic protein
HPNK_00382	1.37831	6.36098	0.034253	0.106825	hypothetical protein
HPNK_05464	-1.37795	9.25128	0.0301736	0.0972259	pyridine nucleotide transhydrogenase
HPNK_02572	1.37303	4.83278	0.0476402	0.136385	IS256 family transposase
HPNK_09109	1.37246	7.73008	0.0319221	0.101506	Smf protein, Rossmann fold nucleotide-binding protein involved in DNA uptake
HPNK_10106	-1.37191	8.93239	0.0313227	0.100062	restriction enzyme subunit alpha/N-6 DNA methylase
HPNK_08468	1.37086	7.78669	0.0319565	0.101506	cysteine/glutathione ABC transporter membrane/ATP-binding component
HPNK_01079	-1.36683	10.8193	0.0305385	0.0981187	fructose-bisphosphate aldolase
HPNK_09664	1.36478	6.2253	0.0373029	0.113794	DNA transformation protein
HPNK_09364	1.36371	6.95177	0.0343489	0.106826	L-fucose operon activator
HPNK_08478	-1.36298	10.242	0.0312302	0.0999097	preprotein translocase subunit SecA
HPNK_03433	1.36225	6.03791	0.0382643	0.116158	bacteriophage tail sheath protein
HPNK_00542	-1.36215	6.81712	0.0385029	0.116185	hypothetical protein
HPNK_10271	1.35911	8.02944	0.0329489	0.104066	D-ribose ABC transporter ATP binding protein RbsA
HPNK_04432	-1.35649	7.32033	0.0370038	0.113191	hypothetical protein
HPNK_00622	-1.35592	8.36272	0.0341217	0.106565	hypothetical protein
HPNK_09699	-1.35045	9.66018	0.0331297	0.10449	50S ribosomal protein L22
HPNK_07758	-1.34972	9.44502	0.033402	0.105052	ABC transporter ATPase
HPNK_09384	1.34903	9.70321	0.0327864	0.1037	type I restriction enzyme EcoKI subunit R
HPNK_04467	1.34863	6.52301	0.0383983	0.116158	hypothetical protein
HPNK_09999	1.34638	7.95039	0.0344272	0.106921	electron transport complex protein RnfD
HPNK_09669	-1.34532	9.89759	0.0336088	0.105553	30S ribosomal protein S10
HPNK_04759	-1.34359	11.0273	0.0333104	0.104911	50S ribosomal protein L1
HPNK_10121	1.34035	5.8101	0.0423914	0.124226	hypothetical protein
HPNK_07853	-1.336	7.17514	0.0407309	0.120786	fatty acid metabolism regulator
HPNK_00070	1.33536	3.65506	0.0756916	0.191632	single-stranded DNA binding protein
HPNK_03468	1.33517	1.40168	0.294764	0.480795	phage tail fiber-like protein
HPNK_00522	-1.33423	8.23966	0.0371627	0.113522	LexA repressor
HPNK_03837	-1.33402	9.46587	0.0354188	0.109629	bifunctional DNA-binding transcriptional repressor/ NMN adenylyltransferase
HPNK_00647	-1.33294	8.6416	0.0368033	0.112887	ADP-heptose:LPS heptosyltransferase II
HPNK_05749	-1.33113	9.44782	0.0358226	0.110486	VacJ lipoprotein
HPNK_07708	-1.33103	11.6063	0.0347891	0.107895	18K peptidoglycan-associated outer membrane lipoprotein PalA
HPNK_02087	-1.33017	10.0005	0.0355184	0.109699	malate dehydrogenase
HPNK_03867	-1.33015	6.89197	0.042621	0.124735	hypothetical protein
HPNK_11002	-1.32956	7.22784	0.0414897	0.122225	type I restriction-modification system specificity protein
HPNK_04879	-1.3293	9.5622	0.0359649	0.110772	permease
HPNK_01389	-1.32875	6.24286	0.0499807	0.141813	hypothetical protein
HPNK_10837	-1.32791	9.43342	0.036271	0.111407	phenylalanyl-tRNA synthetase subunit alpha
HPNK_07218	-1.32776	8.03596	0.0384025	0.116158	stringent starvation protein A
HPNK_05484	1.32741	6.93641	0.039011	0.117243	rod shape-determining protein MreD
HPNK_02309	1.32606	7.0836	0.0392691	0.117602	putative phosphate acyltransferase
HPNK_11292	-1.32544	7.82807	0.0399226	0.11934	ABC transporter substrate-binding protein
HPNK_01444	-1.32469	8.16623	0.0386308	0.116414	integration host factor subunit beta
HPNK_11801	-1.32436	13.7078	0.0354466	0.109629	protease3
HPNK_09079	-1.32241	8.38114	0.0386986	0.116461	selenocysteine synthase
HPNK_03123	-1.31895	8.27446	0.0392886	0.117602	hypothetical protein
HPNK_10191	1.31491	6.07119	0.0458436	0.132774	hypothetical protein
HPNK_01379	-1.31295	9.61571	0.0381832	0.116158	DNA repair ATPase
HPNK_03643	1.31287	8.62209	0.0383875	0.116158	tRNA-dihydrouridine synthase B
HPNK_08648	1.31221	2.17312	0.228091	0.407368	hypothetical protein
HPNK_08493	-1.31109	8.47803	0.0401074	0.119573	lipoprotein copper homeostasis and adhesion, NlpE
HPNK_11741	-1.30921	8.49987	0.0404239	0.120195	ATP-dependent DNA helicase RecG
HPNK_01034	-1.30758	10.3561	0.0384418	0.116158	lipid transporter ATP-binding/permease protein
HPNK_03792	-1.30507	7.82574	0.0428172	0.125145	hypothetical protein
HPNK_09349	-1.30007	8.80876	0.0410289	0.121509	putative lipoprotein, curli production assembly/transport component CsgG
HPNK_10797	1.29992	7.68314	0.0417327	0.122559	putative permease
HPNK_07548	-1.29635	9.07501	0.0411828	0.121803	extracellular polysaccharide glycosyltransferase
HPNK_07743	-1.29355	10.8571	0.0402734	0.119907	spermidine/putrescine-binding periplasmic protein 1
HPNK_04959	-1.29244	9.47147	0.0413355	0.122093	30S ribosomal protein S6
HPNK_00507	1.28916	2.84636	0.148936	0.304822	putative transposase
HPNK_05854	-1.28839	4.98551	0.0776739	0.194664	phosphatidylglycerophosphatase A
HPNK_00250	1.28684	6.54383	0.0466709	0.134299	N-acetyltransferase GCN5
HPNK_00105	-1.28622	5.15197	0.0745924	0.189709	hypothetical protein
HPNK_00707	-1.28442	10.6001	0.0417678	0.122559	signal recognition particle-docking protein FtsY
HPNK_07003	1.28355	5.17483	0.0587957	0.159306	hypothetical protein
HPNK_01384	-1.281	5.82526	0.0609215	0.163115	hypothetical protein
HPNK_00342	1.28094	7.08171	0.0459221	0.132829	hypothetical protein
HPNK_07373	1.27845	8.59222	0.043796	0.127729	ATP-dependent DNA helicase RecQ, superfamily II
HPNK_02334	1.27795	7.06601	0.0464908	0.133954	3-dehydroquinate dehydratase
HPNK_11831	-1.2774	9.34799	0.0438158	0.127729	HemY protein
HPNK_08663	-1.2757	6.37977	0.0559907	0.154164	cytolethal distending toxin protein A
HPNK_11626	-1.27238	8.59134	0.0456604	0.132587	excinuclease ABC subunit C
HPNK_11037	1.2714	4.91262	0.0675007	0.175675	putative transposase
HPNK_09909	-1.26753	8.67027	0.0464421	0.133954	tyrosyl-tRNA synthetase
HPNK_02289	1.26548	8.14835	0.0462361	0.133564	ribonuclease PH
HPNK_09489	1.26415	9.22883	0.0453287	0.131796	ribonuclease R
HPNK_03598	-1.262	3.95682	0.14581	0.299725	putative effector of murein hydrolase LrgA
HPNK_08728	-1.26187	8.04134	0.0488494	0.139311	hypothetical protein
HPNK_02776	-1.26055	7.48144	0.0515826	0.145251	aldose 1-epimerase
HPNK_02667	1.2605	7.59403	0.0479778	0.137176	putative multidrug resistance protein mdtH
HPNK_07563	-1.2563	8.2117	0.0496124	0.140947	putative glycosyltransferase/lipopolysaccharide biosynthesis protein
HPNK_10171	-1.25508	3.75026	0.163625	0.325357	tRNA pseudouridine synthase D
HPNK_02542	1.25435	8.79566	0.0474021	0.135878	sensor protein QseC/integral membrane sensor signal transduction histidine kinase
HPNK_06675	1.25373	2.86679	0.148936	0.304822	hypothetical protein
HPNK_07653	-1.25323	6.48986	0.0591146	0.159617	glutaredoxin 1
HPNK_08853	-1.25238	8.65955	0.0490527	0.139713	ribonuclease H
HPNK_08278	1.25223	6.06033	0.0563706	0.155019	high-affinity zinc uptake system ATP-binding protein ZnuC
HPNK_10787	1.25133	7.17207	0.0506324	0.143117	dihydrofolate reductase
HPNK_01094	-1.24716	7.20588	0.0555616	0.153909	hypothetical protein
HPNK_05529	1.24359	6.06348	0.0589004	0.159306	hypothetical protein
HPNK_01334	1.23998	8.37374	0.0503292	0.142621	GntP family gluconate/proton (H+) symporter
HPNK_00392	1.23715	1.4599	0.42762	0.612531	hypothetical protein
HPNK_09614	-1.23531	8.19686	0.0534679	0.149992	carbon starvation protein A, membrane protein
HPNK_00220	-1.23412	6.61977	0.0617	0.164804	DNA-directed RNA polymerase subunit omega
HPNK_00782	-1.23361	10.2932	0.0504514	0.142786	30S ribosomal protein S13
HPNK_07108	1.23253	7.22456	0.0542435	0.15103	hypothetical protein
HPNK_07888	-1.23015	8.89996	0.0528307	0.148391	inositol-1-monophosphatase
HPNK_10702	-1.22644	8.48644	0.0540725	0.150741	selenophosphate synthase
HPNK_05089	-1.22641	7.15415	0.0595218	0.160328	chelated iron ABC transporter ATP-binding protein
HPNK_08053	1.22472	7.22716	0.0553657	0.153771	putative xanthine/uracil permease
HPNK_08873	1.22216	8.21659	0.0539734	0.150653	cytochrome c-type biogenesis protein
HPNK_02359	-1.22141	8.37496	0.0557012	0.153909	bifunctional prephenate dehydratase/chorismate mutase
HPNK_06620	1.22072	1.76351	0.31212	0.499616	phage GP46 family protein
HPNK_04272	-1.21881	9.53844	0.0538614	0.150541	deoxyribose-phosphate aldolase
HPNK_03238	-1.21805	7.95796	0.0574586	0.15743	hypothetical protein
HPNK_01484	-1.21764	8.68105	0.0555624	0.153909	antiporter inner membrane protein
HPNK_07778	-1.21669	7.58091	0.0598688	0.161069	lipoprotein HlpB, chromosome segregation ATPase
HPNK_03403	1.21583	4.07629	0.101232	0.231927	bacteriophage Mu G-like protein/virion morphogenesis protein
HPNK_08948	1.21403	6.172	0.0640562	0.169476	ABC transporter ATP-binding protein
HPNK_02826	-1.21403	7.74885	0.0587893	0.159306	glycerol-3-phosphate regulon repressor
HPNK_02806	-1.21335	7.92226	0.058251	0.158821	hypothetical protein
HPNK_02022	-1.21211	7.94307	0.0584688	0.159027	preprotein translocase subunit YajC
HPNK_08098	-1.21071	9.60243	0.0553577	0.153771	methionyl-tRNA synthetase
HPNK_02397	1.21038	4.86411	0.0786569	0.196247	putative transposase
HPNK_06780	1.20907	4.61546	0.086117	0.209248	host-nuclease inhibitor protein
HPNK_03023	-1.20763	4.73452	0.10873	0.242841	CopG family DNA-binding protein, antitoxin
HPNK_04312	1.20743	7.98023	0.0572381	0.157018	GTP-binding protein hflX
HPNK_02032	-1.20733	9.66976	0.0559491	0.154164	argininosuccinate synthase
HPNK_10096	-1.20587	7.17664	0.0639171	0.169308	restriction enzyme
HPNK_04247	1.20537	6.07755	0.0656848	0.172761	hypothetical protein
HPNK_08298	-1.20458	6.93781	0.0656625	0.172761	PTS system transporter subunit IIA
HPNK_02412	1.2037	7.80358	0.058107	0.158622	16S ribosomal RNA m2G1207 methyltransferase
HPNK_07228	-1.20298	7.57125	0.0624834	0.166102	folylpolyglutamate synthase/dihydrofolate synthase
HPNK_10086	-1.20166	8.18229	0.0600743	0.161178	glutamate-1-semialdehyde aminotransferase
HPNK_00617	-1.20121	9.98657	0.0568665	0.15619	hypothetical protein
HPNK_10476	-1.19618	9.1547	0.058863	0.159306	dihydroxynaphthoic acid synthetase
HPNK_08143	1.19578	8.35659	0.0589284	0.159306	putative transporter
HPNK_00887	1.1916	8.34741	0.0600154	0.161178	putative DNA-binding transcriptional regulator
HPNK_09504	1.19152	7.53849	0.0621501	0.165413	Cof-like, HAD superfamily hydrolase
HPNK_03713	-1.18822	10.0083	0.0595056	0.160328	glutathione reductase
HPNK_09304	-1.1865	8.67851	0.0618914	0.165118	myoinositol 2-dehydrogenase
HPNK_05364	-1.18428	8.38062	0.062975	0.167209	proline dipeptidase
HPNK_00767	-1.18424	10.2756	0.0601259	0.161178	50S ribosomal protein L15
HPNK_03463	1.18292	5.65942	0.0757788	0.191635	putative bacteriophage V tail protein
HPNK_05214	1.18101	6.96713	0.0663024	0.174054	TDP-fucosamine acetyltransferase
HPNK_01269	-1.1796	5.54151	0.0897644	0.215913	cytolethal distending toxin protein A
HPNK_08808	-1.17953	9.41892	0.0619852	0.165171	GMP synthase
HPNK_08813	1.17832	7.59728	0.0650657	0.17174	phage integrase family site-specific recombinase
HPNK_09069	1.17792	7.02217	0.0668163	0.174504	XRE family transcriptional regulator
HPNK_06010	1.17777	5.63878	0.0773564	0.194305	hypothetical protein
HPNK_04547	-1.17148	8.51334	0.0655603	0.172761	phosphate starvation-inducible protein PhoH
HPNK_01848	-1.17108	6.05291	0.082755	0.203068	intracellular septation protein A
HPNK_04217	-1.17032	8.18733	0.0669064	0.174513	hypothetical protein
HPNK_00742	-1.16919	9.87606	0.0637134	0.168969	30S ribosomal protein S8
HPNK_11212	1.1677	7.43774	0.0667697	0.174504	prophage integrase
HPNK_03723	1.16604	4.58946	0.0990507	0.228755	NrdG protein
HPNK_03613	-1.16518	6.91005	0.0749863	0.190364	hypothetical protein
HPNK_03233	-1.16443	8.13804	0.0684355	0.177487	hypothetical protein
HPNK_07468	-1.16364	7.35105	0.0725763	0.186065	acetolactate synthase 3 catalytic subunit
HPNK_11346	-1.16298	7.80844	0.0697215	0.179986	23S rRNA pseudouridine synthase D
HPNK_01987	-1.16273	7.67545	0.070381	0.18127	phosphotransferase system, phosphocarrier protein HPr
HPNK_05519	1.1624	8.36733	0.0663323	0.174054	transferrin-binding protein 1 Tbp1
HPNK_07583	-1.16165	10.5438	0.0648629	0.171407	tyrosine kinase, chain length regulator in capsular polysaccharide biosynthesis
HPNK_11137	-1.16099	8.87931	0.0669762	0.174513	phosphoheptose isomerase
HPNK_07523	-1.1609	9.16653	0.0664895	0.174262	acylneuraminate cytidylyltransferase
HPNK_08038	-1.15956	8.29933	0.0686109	0.177736	phosphoheptose isomerase
HPNK_00984	-1.15941	9.2399	0.0667116	0.174504	dUMP phosphatase
HPNK_01614	1.15767	7.65658	0.068835	0.178109	integrase
HPNK_02092	-1.1569	8.46726	0.0690274	0.178401	thioredoxin domain-containing protein
HPNK_09684	-1.15547	9.06523	0.0679989	0.17656	50S ribosomal protein L23
HPNK_08283	1.15484	4.34301	0.102641	0.233875	high-affinity zinc uptake system membrane protein
HPNK_07388	1.15396	3.66722	0.135803	0.284473	pyruvate kinase
HPNK_07008	1.15149	2.63133	0.202662	0.375244	exonuclease III
HPNK_04819	-1.14898	10.6859	0.0676761	0.175926	periplasmic/secreted protein
HPNK_01559	-1.14829	6.68956	0.0814868	0.201061	molybdenum cofactor biosynthesis protein C
HPNK_01149	-1.14728	5.57403	0.0980985	0.22841	cation transport ATPase
HPNK_07133	-1.14179	9.91123	0.0699753	0.180433	serine hydroxymethyltransferase
HPNK_05184	1.14173	1.15709	0.489266	0.659953	IS256 family transposase
HPNK_11701	-1.14161	7.18536	0.0795621	0.198063	integral membrane protein
HPNK_03273	-1.14017	7.63422	0.0761776	0.192209	hypothetical protein
HPNK_07138	1.13892	7.8402	0.0733761	0.18747	exodeoxyribonuclease VII large subunit
HPNK_01089	-1.13706	7.09135	0.0810331	0.200384	putative NAD(P)H nitroreductase
HPNK_11716	-1.13637	9.54739	0.0717077	0.18405	glucose-6-phosphate 1-dehydrogenase
HPNK_02597	1.13555	9.10371	0.0715493	0.183854	GTPase CgtA
HPNK_04597	-1.13415	8.54998	0.0742431	0.189163	undecaprenyl pyrophosphate synthetase
HPNK_08913	-1.1337	9.09746	0.0730647	0.186888	30S ribosomal protein S15
HPNK_09704	-1.13346	10.6374	0.0714059	0.183697	30S ribosomal protein S3
HPNK_02637	1.13261	7.38866	0.0754797	0.191312	anaerobic C4-dicarboxylate transporter
HPNK_05419	1.13026	9.28744	0.0726647	0.186078	N-acetylmuramoyl-L-alanine amidase
HPNK_02657	1.13001	7.43049	0.076319	0.192348	magnesium/nickel/cobalt transporter CorA
HPNK_01629	1.12923	4.9376	0.101216	0.231927	prophage CP4-57 regulatory protein
HPNK_10466	-1.12743	7.26093	0.0824238	0.202701	hypothetical protein
HPNK_08803	1.12543	6.64775	0.0818898	0.20161	hypothetical protein
HPNK_01678	1.12404	9.21115	0.0742927	0.189163	hypothetical protein
HPNK_05975	-1.12298	6.74482	0.0878726	0.21247	ascorbate-specific phosphotransferase protein IIA component protein
HPNK_01748	1.12286	5.63772	0.0923174	0.220476	anaerobic dimethyl sulfoxide reductase subunit ynfH
HPNK_07753	-1.12274	8.90667	0.0761411	0.192209	hypothetical protein
HPNK_01414	-1.12237	11.4537	0.0737568	0.188227	alanyl-tRNA synthetase
HPNK_08063	-1.11979	8.82875	0.0770979	0.19409	aspartate-semialdehyde dehydrogenase
HPNK_02219	1.11868	3.84665	0.133396	0.281544	anaerobic glycerol-3-phosphate dehydrogenase subunit B
HPNK_08888	1.11729	6.16018	0.0858372	0.208796	formate-dependent nitrite reductase complex NrfG subunit, cytochrome c biogenesis factor
HPNK_05754	1.11663	6.91451	0.0814443	0.201061	SOS-response transcriptional repressor
HPNK_11032	-1.1161	9.28483	0.0771841	0.19409	hypothetical protein
HPNK_07693	1.11213	8.73252	0.0780098	0.195068	colicin uptake protein TolR
HPNK_11277	-1.11031	5.17417	0.121224	0.263345	hypothetical protein
HPNK_11042	-1.10972	8.71799	0.0797191	0.198146	1-deoxy-D-xylulose 5-phosphate reductoisomerase
HPNK_10682	-1.10884	9.57212	0.0786483	0.196247	seryl-tRNA synthetase
HPNK_11631	-1.10849	10.9491	0.0775308	0.194524	heat shock protein HtpX
HPNK_07588	-1.10716	9.70358	0.0789194	0.196682	BadM/Rrf2 family HTH-type transcriptional regulator
HPNK_04367	-1.10591	11.9661	0.0778265	0.194828	heme-binding protein A
HPNK_10241	-1.10566	8.5439	0.0816635	0.201274	protoheme ferro-lyase
HPNK_09099	-1.10565	8.17773	0.0825666	0.202829	peptide deformylase
HPNK_11536	1.1053	8.2315	0.0805318	0.19938	bacteriophage tail assembly protein/phage terminase large subunit
HPNK_03872	1.10382	3.92884	0.141329	0.292734	IS256 family transposase
HPNK_05874	-1.10357	6.77796	0.0927834	0.221015	hypothetical protein
HPNK_05334	1.10072	6.2299	0.0898268	0.215913	sensory histidine kinase UhpB/signal transduction histidine kinase, glucose-6-phosphate specific
HPNK_01564	-1.10072	8.47856	0.0833413	0.204058	molybdenum cofactor biosynthesis protein A
HPNK_03708	-1.10011	10.4558	0.0800597	0.198637	putative ABC transporter ATP-binding protein
HPNK_00632	1.09792	5.02388	0.109189	0.243183	hypothetical protein
HPNK_04739	1.09777	5.82205	0.0984015	0.22841	hypothetical protein
HPNK_07593	-1.09551	12.2114	0.0805379	0.19938	cysteine desulfurase
HPNK_03223	1.0941	3.08935	0.198064	0.370096	phage-like lysozyme
HPNK_09114	1.09324	6.13664	0.0952802	0.224713	hemin transport system periplasmic protein HmuT
HPNK_09204	-1.09089	5.8726	0.109502	0.243545	glutaredoxin-related protein
HPNK_03128	-1.09048	9.12255	0.0843501	0.206076	DNA-binding transcriptional repressor PurR
HPNK_01688	1.08957	7.02646	0.0893798	0.215535	S-adenosylmethionine synthetase
HPNK_07383	-1.08819	8.19156	0.087168	0.211342	LexA repressor
HPNK_08563	1.08793	6.61448	0.09284	0.221015	nitrate/sulfonate/bicarbonate ABC transporter permease
HPNK_00867	-1.08543	9.87789	0.0846212	0.206513	2-succinyl-5-enolpyruvyl-6-hydroxy-3- cyclohexene-1-carboxylate synthase
HPNK_01344	1.08333	3.42977	0.166001	0.328924	XRE family transcriptional regulator
HPNK_11531	1.08333	3.42977	0.166001	0.328924	hypothetical protein
HPNK_10416	1.08293	6.31217	0.0952651	0.224713	putative anaerobic dehydrogenase TorD
HPNK_09484	1.08196	7.97125	0.0879188	0.21247	anaerobic C4-dicarboxylate transporter
HPNK_01469	1.08012	8.63796	0.0869893	0.211138	molybdopterin biosynthesis protein MoeB
HPNK_11871	-1.07948	9.11056	0.0874803	0.211869	Holliday junction DNA helicase RuvB
HPNK_00747	-1.07895	10.687	0.0857359	0.208777	50S ribosomal protein L6
HPNK_02077	1.07871	6.65324	0.0944243	0.223594	hypothetical protein
HPNK_03298	1.07794	1.85162	0.419604	0.605282	hypothetical protein
HPNK_10206	1.0746	6.98625	0.0935044	0.221871	competence protein M
HPNK_00652	-1.072	8.74503	0.0904806	0.216552	azoreductase/NAD(P)H dehydrogenase (quinone)
HPNK_08933	1.06821	7.02513	0.0957713	0.225113	riboflavin synthase subunit alpha
HPNK_05939	-1.06676	9.6144	0.0903282	0.216552	amino acid ABC transporter substrate-binding protein
HPNK_09649	-1.06628	7.46235	0.0974588	0.227166	putative esterase
HPNK_01659	-1.06561	7.79776	0.0964247	0.225935	hypothetical protein
HPNK_10712	-1.06472	10.3937	0.0900748	0.216276	putative SAM-dependent methyltransferase
HPNK_08423	1.06457	7.59397	0.093597	0.221871	periplasmic negative regulator of sigmaE
HPNK_01828	1.06447	9.37611	0.0904451	0.216552	cold-shock DEAD box protein A-like protein
HPNK_11287	-1.06409	7.34416	0.0988368	0.228707	sigma 54 interacting domain-containing protein
HPNK_11152	-1.06375	6.88196	0.104941	0.237569	putative methyltransferase
HPNK_03013	-1.06239	5.619	0.124326	0.267714	hypothetical protein
HPNK_07868	-1.06197	7.05796	0.101441	0.231927	nucleotidyltransferase substrate binding protein
HPNK_02037	-1.06144	9.24345	0.0925185	0.22072	phosphoglyceromutase
HPNK_01429	1.06116	8.06017	0.0935927	0.221871	protease DegS
HPNK_04032	-1.06078	8.3417	0.0952909	0.224713	thymidylate synthase
HPNK_02973	1.06069	3.44256	0.194499	0.364971	hypothetical protein
HPNK_04112	-1.05966	2.70513	0.40628	0.59451	IS256 family transposase
HPNK_01634	1.05873	8.34118	0.0935868	0.221871	putative integrase/recombinase
HPNK_06115	1.05815	7.32184	0.0973963	0.227166	putative bifunctional molybdopterin-guanine dinucleotide biosynthesis protein MobA/MobB
HPNK_11386	-1.05813	8.54472	0.0953998	0.224713	antitoxin/toxin system zeta toxin, signal recognition particle GTPase
HPNK_07968	-1.05752	10.844	0.0918986	0.21971	cell division protein FtsZ
HPNK_05489	-1.05558	7.42672	0.100945	0.231903	recombination factor protein RarA
HPNK_07188	1.05375	7.60384	0.096864	0.226379	transcriptional repressor of carbohydrate metabolism
HPNK_07278	-1.05257	6.2219	0.117276	0.256741	hypothetical protein
HPNK_10632	-1.0524	8.92569	0.0962025	0.225651	glycogen phosphorylase
HPNK_08113	-1.05115	6.51834	0.112688	0.248649	adenosine nucleotide hydrolase NudE
HPNK_08623	-1.0511	6.95473	0.107384	0.241478	NAD(P)H-flavin oxidoreductase
HPNK_08673	-1.05058	9.49899	0.0953866	0.224713	fructose 1,6-bisphosphatase II
HPNK_05339	1.0503	6.51704	0.105287	0.237962	regulatory protein UhpC
HPNK_05479	1.04842	7.89112	0.0985155	0.228437	rod shape-determining protein MreC
HPNK_04382	-1.0463	10.2649	0.095769	0.225113	ribonuclease E
HPNK_08658	-1.04618	8.66261	0.0983567	0.22841	cytolethal distending toxin subunit CdtB
HPNK_02771	1.04525	8.9031	0.0969181	0.226379	argininosuccinate lyase
HPNK_03857	1.04393	8.03936	0.0990625	0.228755	phosphoribosylformylglycinamidine synthase
HPNK_08358	1.0434	10.7667	0.0959165	0.225217	translation initiation factor IF-2
HPNK_05564	1.04334	7.74073	0.0997355	0.230072	peptide transport system permease
HPNK_05199	-1.04307	9.21055	0.0982403	0.22841	adenylosuccinate synthetase
HPNK_04342	-1.04049	8.13319	0.101873	0.2326	phosphatidylserine decarboxylase
HPNK_07733	-1.03801	9.89004	0.0987785	0.228707	tRNA pseudouridine synthase A
HPNK_06120	1.03745	7.08943	0.105698	0.23865	transcriptional regulator IclR
HPNK_03753	-1.03624	7.89489	0.105007	0.237569	Sec-independent protein translocase protein tatC
HPNK_07768	-1.03616	9.40204	0.100084	0.230637	putative P-loop-containing kinase
HPNK_02756	-1.03543	8.04937	0.103935	0.236341	spermidine/putrescine ABC transporter membrane protein
HPNK_02662	-1.034	9.68963	0.100326	0.230958	transcription-repair coupling factor
HPNK_09959	1.03355	8.15125	0.102546	0.233875	outer membrane-specific lipoprotein transporter subunit LolE
HPNK_03832	-1.03257	7.35266	0.108777	0.242841	diadenosine tetraphosphatase
HPNK_10687	-1.03248	7.53414	0.10813	0.24218	SsrA-binding protein
HPNK_10897	1.03213	5.72027	0.122402	0.264949	GNAT family acetyltransferase
HPNK_05244	-1.03115	10.1063	0.10073	0.231648	outer membrane protein
HPNK_11596	1.03044	7.81544	0.104842	0.237569	putative 3-phenylpropionic acid transporter
HPNK_01054	1.02868	7.79483	0.104772	0.237569	heme exporter protein B
HPNK_07688	1.0286	9.5088	0.101475	0.231927	colicin/biopolymer transport protein
HPNK_10076	1.02833	4.86815	0.1421	0.293671	hypothetical protein
HPNK_02811	-1.0273	7.92917	0.107922	0.241957	N5-glutamine S-adenosyl-L-methionine-dependent methyltransferase
HPNK_05524	-1.02665	11.0342	0.101457	0.231927	sigma 54 modulation protein
HPNK_05034	1.02661	8.24658	0.104288	0.236903	thiamine transporter membrane protein
HPNK_02497	-1.02564	6.47361	0.12275	0.265343	deoxyuridine 5'-triphosphate nucleotidohydrolase
HPNK_01194	1.02447	7.21101	0.107805	0.241939	two-component sensor protein
HPNK_06405	1.02258	7.25123	0.10874	0.242841	restriction enzyme
HPNK_05404	-1.02211	6.95452	0.11538	0.253837	3-deoxy-D-manno-octulosonate 8-phosphate phosphatase
HPNK_07798	-1.02208	10.4538	0.103365	0.235283	heme-binding protein A
HPNK_07533	-1.02064	7.38851	0.113011	0.249116	lipopolysaccharide biosynthesis protein
HPNK_08428	1.01997	7.46235	0.10886	0.242841	sigma-E factor regulatory protein
HPNK_04422	1.01981	7.70977	0.107683	0.241908	CzcD protein
HPNK_02027	-1.0191	8.89306	0.107007	0.240873	putative transcriptional regulator
HPNK_06285	-1.01798	7.18559	0.115517	0.253886	N-acylneuraminate cytidylyltransferase/lysophospholipase L1-like protein
HPNK_01114	-1.01727	8.44965	0.109231	0.243183	arabinose-5-phosphate isomerase
HPNK_07183	-1.01444	6.80552	0.11999	0.262171	plasmid maintenance system antidote protein
HPNK_06355	1.0129	3.65777	0.184007	0.352191	hypothetical protein
HPNK_07013	-1.01206	8.64558	0.109629	0.243584	asparaginyl-tRNA synthetase
HPNK_01738	-1.01152	11.0972	0.106458	0.240121	dihydrolipoamide dehydrogenase
HPNK_11666	-1.01046	8.51903	0.110394	0.245039	transcription termination factor Rho
HPNK_02731	-1.00892	3.03537	0.335032	0.524265	IS256 family transposase
HPNK_01459	-1.00881	7.71403	0.115752	0.254153	orotidine 5'-phosphate decarboxylase
HPNK_09039	-1.00812	8.38001	0.112597	0.248649	3-oxoacyl-ACP synthase
HPNK_09834	1.00766	5.73044	0.125008	0.268799	short-chain dehydrogenase/reductase SDR
HPNK_10917	1.00765	7.71976	0.112255	0.248429	N-acetylmuramic acid-6-phosphate etherase
HPNK_07103	1.00606	6.97388	0.116236	0.254965	ATPase ATPase (AAA+ superfamily) protein
HPNK_04262	-1.00408	9.23689	0.111133	0.246434	hypothetical protein
HPNK_04949	1.00244	8.54145	0.111869	0.247822	30S ribosomal protein S18
HPNK_06335	1.00114	8.52901	0.112649	0.248649	carbamoyl phosphate synthase large subunit
HPNK_09254	-1.00069	4.6829	0.187367	0.356989	protein involved in oxidation of intracellular sulfur
HPNK_10546	0.999505	4.05437	0.175913	0.342769	phosphate-starvation-inducible protein PsiE
HPNK_03982	-0.998739	7.47132	0.120237	0.262241	acetyl-CoA carboxylase carboxyltransferase subunit alpha
HPNK_01464	-0.997321	6.15014	0.137391	0.286455	translation initiation factor Sui1, translation initiation factor 1 (eIF-1/SUI1)
HPNK_09374	-0.992632	9.53264	0.114631	0.252437	tRNA uridine 5-carboxymethylaminomethyl modification enzyme GidA
HPNK_07838	-0.991754	7.24849	0.124082	0.267714	hypothetical protein
HPNK_07073	0.990844	7.17442	0.121353	0.263345	O-succinylbenzoate synthase
HPNK_06645	0.990073	4.7618	0.162256	0.322921	hypothetical protein
HPNK_08628	-0.989975	6.17855	0.141451	0.292734	tRNA-dihydrouridine synthase A
HPNK_04107	-0.986756	9.70144	0.116481	0.255252	soluble cytochrome b562
HPNK_01434	-0.985824	8.24477	0.120608	0.262493	cytidylate kinase
HPNK_04824	-0.984932	7.34979	0.126849	0.271132	hypothetical protein
HPNK_07363	-0.982908	8.27383	0.12184	0.264145	cell division protein ZipA
HPNK_00607	0.98282	5.39005	0.143398	0.295941	hypothetical protein
HPNK_05139	0.982727	6.24458	0.132184	0.279407	alkylphosphonate uptake protein
HPNK_01937	-0.982499	7.05822	0.129772	0.276509	DNA polymerase III subunit delta
HPNK_11172	-0.977273	8.67535	0.122448	0.264949	adenylosuccinate lyase
HPNK_09474	-0.977096	9.44287	0.120468	0.262445	DNA polymerase III subunit beta
HPNK_00777	-0.97615	8.32941	0.12419	0.267714	50S ribosomal protein L36
HPNK_10481	-0.975881	9.85867	0.120257	0.262241	neutral endopeptidase
HPNK_01549	-0.975783	6.41172	0.142167	0.293671	molybdopterin converting factor, large subunit
HPNK_10887	-0.975112	7.12289	0.132258	0.279407	putative translation initiation inhibitor, yjgF family protein
HPNK_00307	-0.974862	5.79145	0.155486	0.313924	hypothetical protein
HPNK_06340	0.970744	7.71594	0.125395	0.269237	pH-dependent sodium/proton antiporter
HPNK_00927	0.969657	6.67099	0.130794	0.276925	hypothetical protein
HPNK_08568	0.969388	7.65206	0.126884	0.271132	nitrate/sulfonate/bicarbonate ABC transporter periplasmic protein
HPNK_09354	-0.969055	6.87876	0.136777	0.285442	putative lipoprotein, periplasmic protein
HPNK_08503	0.968661	7.5912	0.127656	0.27226	polyA polymerase
HPNK_04242	-0.968303	12.944	0.121345	0.263345	elongation factor Tu
HPNK_07713	0.967159	7.94451	0.126704	0.271132	Dna-J like membrane chaperone protein
HPNK_10091	0.966812	6.64831	0.134196	0.282461	glutamate-1-semialdehyde 2,1-aminomutase
HPNK_09654	-0.966486	9.15507	0.12507	0.268799	carbamoylphosphate synthase large subunit
HPNK_06280	0.966286	7.09824	0.130809	0.276925	4-hydroxybenzoate synthetase
HPNK_01274	-0.96291	7.5131	0.134426	0.282461	cytolethal distending toxin subunit CdtB
HPNK_00989	-0.962897	9.63026	0.125526	0.269259	transcriptional regulator CysB
HPNK_04637	-0.962724	10.7522	0.124313	0.267714	bifunctional aspartokinase I/homoserine dehydrogenase I
HPNK_11481	-0.960551	5.44193	0.174368	0.340651	DNA-damage-inducible protein J
HPNK_05039	0.960466	7.54982	0.130683	0.276925	cytochrome c nitrite reductase subunit c552
HPNK_08463	0.960306	8.58477	0.127514	0.272217	cysteine/glutathione ABC transporter membrane/ATP-binding component
HPNK_09789	0.958514	7.03833	0.135313	0.283758	ribose operon repressor
HPNK_00772	-0.957082	11.3816	0.126109	0.27025	preprotein translocase subunit SecY
HPNK_01339	-0.956227	5.4927	0.171607	0.33642	exonuclease III
HPNK_04127	0.956093	7.11083	0.134018	0.282461	hypothetical protein
HPNK_02012	-0.955821	8.66105	0.130624	0.276925	preprotein translocase subunit SecF
HPNK_11881	-0.952977	9.08705	0.130498	0.276925	adenylate cyclase
HPNK_01584	-0.952391	4.32433	0.225616	0.406947	hypothetical protein
HPNK_08798	-0.950072	7.98272	0.135335	0.283758	hypothetical protein
HPNK_11761	-0.949438	6.50133	0.149602	0.305213	lipooligosaccharide biosynthesis protein lex-1
HPNK_00952	-0.948193	7.52879	0.140373	0.291585	elongation factor Tu
HPNK_00437	-0.946965	8.4634	0.134401	0.282461	arginine ABC transporter membrane protein
HPNK_02239	-0.946205	8.60157	0.134463	0.282461	A/G-specific DNA-adenine glycosylase
HPNK_07153	0.943393	6.45187	0.145357	0.299431	putative esterase
HPNK_09469	-0.943235	7.81167	0.138866	0.289262	integral membrane protein
HPNK_08173	-0.942779	7.24655	0.144359	0.297649	primosomal replication protein N'
HPNK_01574	-0.941449	6.30192	0.153905	0.31186	hypothetical protein
HPNK_03748	-0.94087	5.37223	0.182516	0.350739	transcriptional regulator
HPNK_08768	-0.937887	9.26642	0.136172	0.284797	glycogen branching enzyme
HPNK_05504	0.936734	4.33947	0.198489	0.370281	biopolymer transport ExbB protein
HPNK_05759	-0.935823	8.13906	0.141251	0.292734	cystathionine gamma-synthase
HPNK_01189	-0.934646	9.92986	0.13634	0.284797	transcriptional regulatory protein CpxR response regulator
HPNK_07198	-0.933906	10.2018	0.136303	0.284797	acetate kinase
HPNK_02502	0.932322	6.00719	0.156517	0.314583	hypothetical protein
HPNK_05024	-0.932276	6.48968	0.155816	0.313999	nucleotidyltransferase, inorganic polyphosphate/ATP-NAD kinase
HPNK_08858	0.931718	6.92412	0.145584	0.299621	formyltetrahydrofolate deformylase
HPNK_10141	-0.930355	9.35288	0.139107	0.289492	ribonuclease activity regulator protein RraA
HPNK_04227	-0.927859	9.69629	0.139515	0.290072	30S ribosomal protein S12
HPNK_11077	-0.927335	9.14149	0.140848	0.292299	bifunctional heptose 7-phosphate kinase/heptose 1-phosphate adenyltransferase
HPNK_04864	-0.92553	6.74515	0.155752	0.313999	hypothetical protein
HPNK_04859	0.922842	7.59553	0.145903	0.299725	recombination protein RecR
HPNK_05329	0.922562	6.72423	0.152983	0.310555	CitB protein
HPNK_05064	-0.921114	7.63212	0.150937	0.30752	phosphoserine phosphatase
HPNK_00882	-0.919758	6.67489	0.160208	0.319701	PTS system, glucose-like IIB component
HPNK_11841	-0.918465	8.74239	0.146335	0.300336	ATP-dependent transcriptional regulator
HPNK_09899	0.916984	6.65576	0.155321	0.313875	hypothetical protein
HPNK_02199	-0.916911	7.55771	0.153403	0.311126	23S rRNA pseudouridylate synthase C
HPNK_03358	-0.914057	1.25543	0.796342	0.887682	putative bacteriophage protein
HPNK_01239	-0.91258	6.93786	0.159536	0.319039	hypothetical protein
HPNK_02736	-0.909833	5.40657	0.200077	0.371382	putative anti-termination protein Q, phage associated
HPNK_09884	-0.909666	9.14211	0.148447	0.304391	aspartyl-tRNA synthetase
HPNK_10176	-0.908279	8.80401	0.149668	0.305213	triosephosphate isomerase
HPNK_02259	-0.907886	5.82904	0.18102	0.348463	nitrogen regulatory protein P-II
HPNK_08983	0.907371	4.46615	0.20774	0.382741	hypothetical protein
HPNK_08698	-0.905519	9.59244	0.149317	0.305055	dihydrodipicolinate synthase
HPNK_05559	0.905222	9.2111	0.149067	0.304822	PII uridylyl-transferase
HPNK_09534	-0.904505	8.44193	0.152881	0.310555	putative outer membrane protein
HPNK_02821	-0.904056	8.88597	0.151649	0.308689	2-dehydro-3-deoxyphosphooctonate aldolase
HPNK_00697	0.903739	6.39712	0.165308	0.328409	protein-S-isoprenylcysteine methyltransferase
HPNK_01813	0.903584	5.79659	0.174295	0.340651	ABC transporter ATP-binding protein
HPNK_09949	0.903078	7.8295	0.154232	0.31206	carbonic anhydrase
HPNK_03588	-0.902653	6.64055	0.167117	0.329949	DNA mismatch repair protein
HPNK_04442	-0.898924	6.66088	0.170027	0.334512	recombination regulator RecX
HPNK_07568	-0.897427	9.59307	0.152927	0.310555	polysaccharide biosynthesis protein CapD
HPNK_09929	-0.896066	8.67281	0.15614	0.314109	uracil permease
HPNK_08508	0.895369	7.93107	0.155945	0.313999	dosage-dependent DnaK suppressor protein
HPNK_07763	-0.894516	8.14436	0.159039	0.319039	PTS system, nitrogen regulatory IIA-like protein
HPNK_08893	-0.892845	6.78666	0.171088	0.336007	iron(III) ABC transporter ATP-binding protein
HPNK_05394	-0.891505	10.5979	0.154283	0.31206	aminopeptidase N
HPNK_07488	-0.887862	8.1156	0.16216	0.322921	AcrR protein
HPNK_07428	0.887681	8.0772	0.159567	0.319039	multidrug ABC transporter ATPase
HPNK_00075	0.886544	4.11472	0.238725	0.418425	hypothetical protein
HPNK_08193	-0.885077	9.0722	0.159734	0.319039	fumarate/nitrate reduction transcriptional regulator
HPNK_09444	-0.885066	8.70422	0.161566	0.322122	FMN-binding protein MioC
HPNK_07878	-0.884385	9.33685	0.159411	0.319039	tRNA-specific 2-thiouridylase MnmA
HPNK_11062	-0.881251	10.0696	0.159596	0.319039	GTP pyrophosphokinase
HPNK_02527	0.880817	5.34853	0.192071	0.36226	iron-regulated outer membrane protein B
HPNK_11012	-0.880683	8.13527	0.166009	0.328924	anticodon nuclease PrrC
HPNK_05624	0.880206	4.30993	0.23084	0.411175	hypothetical protein
HPNK_07628	-0.879478	6.69246	0.177769	0.344581	FeS assembly protein IscX
HPNK_03902	0.878443	6.15545	0.179284	0.346016	ISHin1, family IS3
HPNK_11202	0.878328	2.22707	0.412417	0.598838	IS256 family transposase
HPNK_09514	0.877164	6.5974	0.176207	0.343043	biotin apo-protein ligase
HPNK_06968	-0.876199	5.84753	0.193843	0.364459	prevent-host-death family protein, antitoxin of a toxin/antitoxin system, phd-like protein
HPNK_05849	-0.875644	7.56665	0.170676	0.335493	thiamine-monophosphate kinase
HPNK_03278	-0.8747	7.23161	0.17512	0.341522	hypothetical protein
HPNK_02746	-0.870843	9.11674	0.166335	0.329278	hypothetical protein
HPNK_05995	-0.870282	7.21355	0.177403	0.34447	putative L-xylulose 5-phosphate 3-epimerase
HPNK_04829	-0.866633	9.74029	0.167031	0.329949	FkbP-type peptidyl-prolyl cis-trans isomerase
HPNK_07263	0.866436	6.73492	0.178295	0.345302	flavoprotein
HPNK_11476	-0.866079	5.99088	0.197595	0.369848	addiction module antitoxin
HPNK_06910	-0.865068	9.56013	0.168115	0.331627	ATP-dependent protease ATP-binding subunit ClpX
HPNK_01544	-0.864422	6.46968	0.189184	0.359225	metal-binding heat shock protein
HPNK_07988	-0.863773	10.8227	0.167115	0.329949	GTP-binding protein LepA
HPNK_06900	-0.863739	6.27871	0.19199	0.36226	SufE protein probably involved in Fe-S center assembly
HPNK_08258	-0.863609	9.14418	0.169759	0.334279	integral membrane protein, transport protein
HPNK_01917	-0.862809	9.35406	0.169643	0.334279	dihydropteroate synthase
HPNK_05594	0.862435	6.93105	0.177732	0.344581	phosphohydrolase
HPNK_02234	-0.859438	7.23651	0.182718	0.350824	oxidative damage protection protein
HPNK_05209	-0.858413	9.48245	0.17152	0.33642	protein HflK/membrane protease subunit, stomatin/prohibitin-like protein
HPNK_06480	0.857525	4.26073	0.247034	0.424329	IS256 family transposase
HPNK_07443	-0.85716	6.18417	0.198889	0.370408	putative plasmid stability protein StbE, addiction module antitoxin
HPNK_04012	-0.856598	9.84764	0.17175	0.33642	aminoacyl-histidine dipeptidase
HPNK_09824	0.854558	5.88184	0.193031	0.363563	IS1016C2 transposase, family IS1595
HPNK_11252	-0.853457	10.6876	0.172285	0.337171	dihydroxy-acid dehydratase
HPNK_08158	-0.850563	8.48362	0.178661	0.345711	hypothetical protein
HPNK_09174	0.850512	7.74333	0.17914	0.346016	8-amino-7-oxononanoate synthase
HPNK_05164	-0.850506	8.23168	0.17905	0.346016	transcription elongation factor GreA
HPNK_08073	0.849591	5.96518	0.194016	0.364459	acetolactate synthase 2 large subunit, biosynthetic type
HPNK_09129	0.848429	10.2659	0.174661	0.340925	VtaA10
HPNK_10161	0.84648	7.14423	0.183376	0.351485	membrane lipoprotein B
HPNK_04477	-0.846002	8.61761	0.180491	0.347744	ATP-dependent helicase HepA
HPNK_06175	0.842837	7.44525	0.184241	0.352191	putative hydrolase of the alpha/beta superfamily protein
HPNK_09044	-0.838797	7.73235	0.188856	0.358906	tRNA (guanine-N(7)-)-methyltransferase
HPNK_04809	0.83846	6.87863	0.190755	0.361191	1,4-dihydroxy-2-naphthoate octaprenyltransferase
HPNK_10717	-0.838443	8.87672	0.183143	0.351339	putative permease, PerM family protein
HPNK_09244	-0.837308	4.82909	0.248041	0.425731	sulfur transfer complex subunit TusD
HPNK_07478	-0.836661	11.3032	0.180311	0.347698	acriflavine resistance protein, cation/multidrug efflux pump
HPNK_02741	-0.83559	2.02216	0.603012	0.746401	IS256 family transposase
HPNK_00025	-0.834317	8.88348	0.185257	0.353571	hypothetical protein
HPNK_04884	-0.833787	10.4219	0.182514	0.350739	transaldolase B
HPNK_09259	0.833272	4.21005	0.26516	0.447207	D-ribose ABC transporter ATP binding protein RbsA
HPNK_08243	-0.83249	6.88463	0.200368	0.371613	thymidine kinase
HPNK_08093	-0.831465	7.87658	0.192081	0.36226	hypothetical protein
HPNK_09424	-0.831247	9.9966	0.184376	0.352191	two-component response regulator
HPNK_02134	0.829788	2.25844	0.508741	0.67639	hypothetical protein
HPNK_00797	-0.829492	11.2209	0.184073	0.352191	DNA-directed RNA polymerase subunit alpha
HPNK_00827	-0.829485	8.67894	0.188352	0.358254	type III restriction enzyme
HPNK_05899	0.827448	1.71577	0.468409	0.646068	phage associated protein
HPNK_03108	0.82624	5.93529	0.209466	0.385285	hypothetical protein
HPNK_05744	-0.826023	9.86397	0.187319	0.356989	glyoxalase II family protein
HPNK_10456	0.825122	1.35185	0.663732	0.793743	IS256 family transposase
HPNK_03718	-0.824508	10.0724	0.187802	0.357513	hypothetical protein
HPNK_10226	-0.824361	4.65003	0.271908	0.454281	addiction module killer protein
HPNK_08198	0.823999	8.47165	0.190867	0.361191	S-adenosyl-L-methionine-dependent methyltransferase
HPNK_11731	-0.823735	7.64735	0.196717	0.368514	tRNA mo(5)U34 methyltransferase
HPNK_08418	0.82172	8.52766	0.191628	0.36226	bifunctional N-acetylglucosamine-1-phosphate uridyltransferase/glucosamine-1-phosphate acetyltransferase
HPNK_05574	-0.820636	10.3456	0.189505	0.359528	enolase
HPNK_04177	0.82051	0.874915	0.766226	0.867638	IS256 family transposase
HPNK_10587	0.82051	0.874915	0.766226	0.867638	hypothetical protein
HPNK_09149	-0.820396	8.53121	0.194063	0.364459	putative site-specific tyrosine recombinase XerC
HPNK_04437	-0.819938	10.1686	0.190097	0.360346	recombinase A
HPNK_10802	0.819731	7.65338	0.196397	0.368223	endonuclease III
HPNK_04072	0.818195	7.09277	0.199945	0.371382	peptidase M15B
HPNK_11047	-0.817464	5.34276	0.244843	0.422841	hypothetical protein
HPNK_01109	-0.815882	7.99288	0.19999	0.371382	transcription elongation factor GreB
HPNK_05449	0.815853	7.63616	0.198697	0.370359	putative UDP-galactose--lipooligosaccharide galactosyltransferase
HPNK_01279	0.814639	7.80818	0.198033	0.370096	cytolethal distending toxin protein C
HPNK_11351	-0.814545	10.0905	0.193097	0.363563	DNA uptake lipoprotein, TPR repeat-containing protein
HPNK_10922	0.811515	5.40994	0.226369	0.407237	hypothetical protein
HPNK_09994	0.80979	6.90067	0.204957	0.378238	electron transport complex protein RnfG
HPNK_00994	-0.809097	7.89011	0.203577	0.376315	putative outer membrane protein
HPNK_07413	-0.806479	9.64518	0.198224	0.370096	glycerol-3-phosphate acyltransferase
HPNK_02796	-0.805938	9.2578	0.199379	0.371011	peptide chain release factor 1
HPNK_01049	0.802313	7.74442	0.203806	0.376425	cytochrome c biogenesis protein CcmA
HPNK_01673	-0.801858	8.61726	0.203284	0.376083	molybdopterin biosynthesis protein MoeA
HPNK_07973	-0.797976	10.5739	0.201611	0.373607	UDP-3-O-[3-hydroxymyristoyl] N-acetylglucosamine deacetylase
HPNK_07493	0.797765	4.29276	0.268378	0.450931	bifunctional phosphoribosylaminoimidazolecarboxamide formyltransferase/IMP cyclohydrolase
HPNK_09379	-0.796885	7.5737	0.212676	0.390547	restriction endonuclease S subunit
HPNK_09969	0.796399	8.12067	0.206814	0.38135	molybdopterin/thiamine biosynthesis dinucleotide-utilizing protein
HPNK_06495	-0.795882	5.71148	0.243011	0.421962	family 1 extracellular solute-binding protein
HPNK_04522	-0.794924	7.32258	0.214615	0.39346	cell division protein zapA
HPNK_04537	0.794758	3.59622	0.305866	0.492784	colicin import membrane protein
HPNK_08773	-0.79464	8.3506	0.209393	0.385285	glycogen operon protein GlgX
HPNK_07928	-0.793073	6.37026	0.230906	0.411175	IS110 family transposase
HPNK_03348	0.791164	7.08521	0.216316	0.39528	hypothetical protein
HPNK_00942	0.790678	5.2663	0.246874	0.424329	phosphatidylserine synthase
HPNK_01907	-0.790148	7.77226	0.215631	0.394351	dATP pyrophosphohydrolase
HPNK_10902	-0.789343	7.03314	0.22291	0.403613	nucleoid-associated protein NdpA
HPNK_01254	-0.787383	7.55603	0.217778	0.39633	preprotein translocase subunit YajC
HPNK_04627	-0.787079	7.70923	0.217165	0.39586	(3R)-hydroxymyristoyl-ACP dehydratase
HPNK_01718	-0.783708	6.31015	0.237403	0.417122	L-asparaginase
HPNK_07498	0.783588	6.72167	0.220224	0.40013	cystathionine beta-lyase
HPNK_07643	-0.782703	7.0779	0.227163	0.407317	S-ribosylhomocysteinase
HPNK_00612	0.782126	8.0136	0.214444	0.39346	hypothetical protein
HPNK_00922	-0.782083	10.5232	0.21068	0.3872	D-alanyl-D-alanine carboxypeptidase
HPNK_03658	0.781769	7.5043	0.218849	0.397956	YigP-like protein
HPNK_06100	-0.781212	6.25247	0.240996	0.419224	thioredoxin-like protein
HPNK_00662	0.781164	6.58523	0.226526	0.407237	rRNA methyltransferase
HPNK_08963	-0.780311	6.86908	0.230245	0.410652	hypothetical protein
HPNK_09224	0.779622	7.91878	0.216798	0.395514	thiol disulfide oxidoreductase
HPNK_06000	-0.778278	7.37844	0.224668	0.405893	L-ribulose-5-phosphate 4-epimerase
HPNK_03758	-0.778179	9.22931	0.215182	0.394178	sec-independent translocase
HPNK_07098	-0.776368	8.14612	0.220546	0.40039	single-strand DNA-binding protein
HPNK_08108	-0.776286	5.96573	0.250817	0.42855	hypothetical protein
HPNK_09089	-0.775076	4.19604	0.334465	0.523746	hypothetical protein
HPNK_10727	-0.773925	9.297	0.217498	0.396144	formate dehydrogenase accessory protein FdhE
HPNK_00792	-0.773605	10.6554	0.215475	0.394351	30S ribosomal protein S4
HPNK_00442	0.772761	2.04717	0.452539	0.635148	IS256 family transposase
HPNK_00787	-0.772663	10.0719	0.216733	0.395514	30S ribosomal protein S11
HPNK_09744	-0.770505	8.64651	0.221437	0.401355	F0F1 ATP synthase subunit I
HPNK_10296	-0.770381	5.46685	0.269743	0.452205	hypothetical protein
HPNK_10957	-0.770114	7.77916	0.227466	0.407317	2-C-methyl-D-erythritol 4-phosphate cytidylyltransferase
HPNK_07063	0.769989	5.81111	0.248493	0.426179	ATPases of ABC transporters with duplicated ATPase domains-containing protein
HPNK_00260	-0.76789	8.25096	0.225037	0.406231	poxB regulator PoxA
HPNK_11726	0.767327	7.32521	0.228221	0.407368	peptide chain release factor 2
HPNK_10166	0.766796	7.40967	0.226651	0.407237	5'(3')-nucleotidase/polyphosphatase
HPNK_11681	0.765782	8.44011	0.223045	0.403613	DNA polymerase III subunit epsilon
HPNK_04427	-0.765534	8.1083	0.226718	0.407237	para-aminobenzoate synthase component I
HPNK_10872	0.764908	6.93974	0.234199	0.413803	colicin V production protein
HPNK_01982	-0.763971	9.04807	0.224094	0.405183	phosphoenolpyruvate-protein phosphotransferase
HPNK_08263	-0.762935	11.482	0.221178	0.401211	ATP-dependent Clp protease subunit B
HPNK_05264	0.761912	7.17799	0.231522	0.411288	hypothetical protein
HPNK_04052	0.761531	8.16097	0.226871	0.407237	Nickel-binding periplasmic protein nikA
HPNK_01134	0.761399	6.18814	0.244605	0.422841	hypothetical protein
HPNK_00487	-0.76102	6.34911	0.250835	0.42855	putative helix-turn-helix containing protein
HPNK_01129	0.760533	6.9312	0.237041	0.41711	virulence gene repressor RsaL
HPNK_11401	-0.760254	8.51047	0.227828	0.407317	high-affinity zinc transporter periplasmic component
HPNK_02097	-0.759295	8.82129	0.227653	0.407317	thioredoxin reductase
HPNK_03628	0.758995	6.59454	0.239912	0.418871	biopolymer transport protein ExbB
HPNK_11436	-0.758155	7.91185	0.233739	0.413771	hypothetical protein
HPNK_05824	0.757823	1.76111	0.603012	0.746401	hypothetical protein
HPNK_10386	0.757823	1.76111	0.603012	0.746401	hemolysin activator protein
HPNK_04187	0.75483	7.34593	0.234718	0.414001	hypothetical protein
HPNK_07618	-0.754641	10.8433	0.226633	0.407237	chaperone protein HscA
HPNK_03882	-0.754613	9.90376	0.227804	0.407317	long chain fatty acid CoA ligase
HPNK_10857	-0.754379	8.16977	0.233542	0.413771	uridine kinase
HPNK_10707	0.753829	5.37762	0.263083	0.444375	hypothetical protein
HPNK_02522	0.751983	8.4197	0.231185	0.411288	50S ribosomal protein L33
HPNK_10847	-0.751127	7.50937	0.240293	0.418871	integration host factor subunit alpha
HPNK_00667	-0.7501	8.86676	0.233113	0.413457	octaprenyl-diphosphate synthase
HPNK_11376	-0.750035	8.6281	0.233846	0.413771	riboflavin biosynthesis protein
HPNK_02294	-0.749765	7.91538	0.237451	0.417122	inorganic polyphosphate/ATP-NAD kinase
HPNK_08048	-0.748437	9.75157	0.23186	0.411561	hypothetical protein
HPNK_02042	-0.747598	7.71473	0.241058	0.419224	3-deoxy-manno-octulosonate cytidylyltransferase
HPNK_05799	0.747149	6.27844	0.249849	0.42752	DNA adenine methylase
HPNK_03668	-0.746965	7.03856	0.246001	0.423859	hypothetical protein
HPNK_04854	-0.746144	9.31337	0.234235	0.413803	CTP synthetase
HPNK_04237	-0.746126	11.4548	0.231424	0.411288	elongation factor G
HPNK_08668	-0.745446	8.93967	0.235749	0.415492	glutaminyl-tRNA synthetase
HPNK_01074	-0.743368	10.0106	0.23456	0.414001	phosphoglycerate kinase
HPNK_03787	-0.743221	7.51601	0.244754	0.422841	phage repressor
HPNK_01419	-0.741871	8.24848	0.24078	0.419224	carbon storage regulator
HPNK_04352	-0.741759	7.87439	0.244053	0.422786	peptide transport periplasmic protein SapA
HPNK_09094	-0.741004	9.24842	0.237608	0.417122	ADP-L-glycero-D-mannoheptose-6-epimerase
HPNK_00467	-0.738946	11.269	0.236012	0.415626	cell division protein
HPNK_02002	-0.738078	6.19513	0.268043	0.450709	ISRssp2, family IS1595
HPNK_01349	-0.73797	9.27769	0.239438	0.418688	transcriptional regulator-like protein, helix-turn-helix domain-containing protein
HPNK_01768	-0.737695	8.54255	0.241658	0.41994	Der GTPase activator
HPNK_10536	-0.737495	9.9882	0.238274	0.417963	50S ribosomal protein L7/L12
HPNK_01902	-0.737439	9.64987	0.238917	0.418434	hypothetical protein
HPNK_02102	-0.737411	7.08041	0.251886	0.430017	UDP-glucose-- lipooligosaccharideglucosyltransferase involved in cell wall biogenesis
HPNK_02836	-0.737251	8.2595	0.244319	0.422841	phage integrase
HPNK_10061	-0.737224	9.54545	0.239271	0.418688	thiol:disulfide interchange protein precursor
HPNK_11836	0.736679	7.67985	0.243726	0.422547	dsDNA-mimic protein
HPNK_01609	0.736007	8.97727	0.240149	0.418871	preprotein translocase subunit SecG
HPNK_03158	0.735397	6.09178	0.263631	0.444964	phosphoribosylformylglycinamidine synthase
HPNK_01942	-0.733656	7.12445	0.253414	0.432295	rare lipoprotein B
HPNK_11147	-0.733458	10.4107	0.240243	0.418871	lipoprotein C/GS60 antigen
HPNK_00185	0.733345	1.4106	0.663732	0.793743	IS256 family transposase
HPNK_01264	-0.732193	8.43865	0.245223	0.423171	queuine tRNA-ribosyltransferase
HPNK_04377	-0.731442	8.44428	0.245982	0.423859	UDP-N-acetylmuramate:L-alanyl-gamma-D-glutamyl- meso-diaminopimelate ligase
HPNK_09479	-0.73077	9.44731	0.243588	0.422547	chromosomal replication initiation protein
HPNK_04542	0.730676	3.98285	0.314643	0.500426	IS256 family transposase
HPNK_11711	-0.7305	8.13964	0.248946	0.426629	6-phosphogluconolactonase
HPNK_05309	0.729671	8.11933	0.246672	0.424329	heme/hemopexin-binding protein A
HPNK_10852	-0.724742	7.35699	0.257701	0.437602	lipoprotein/cell wall-associated hydrolases (invasion-associated proteins), NLP/P60 protein
HPNK_11866	-0.722977	10.9062	0.246458	0.424317	oligopeptide permease ABC transporter membrane protein
HPNK_08553	0.722721	6.47282	0.265664	0.447719	Trp operon repressor
HPNK_06015	0.722065	7.20298	0.256524	0.436266	decarboxylase
HPNK_07418	-0.720173	8.03184	0.255302	0.434743	adenine phosphoribosyltransferase
HPNK_00417	0.719876	5.453	0.287096	0.471734	hypothetical protein
HPNK_11107	-0.719806	9.91288	0.249731	0.42752	resistance to organic solvents ABC transporter auxiliary component
HPNK_11262	-0.718499	7.353	0.263032	0.444375	hypothetical protein
HPNK_02537	0.717812	7.32944	0.257701	0.437602	two component transcriptional-response regulator
HPNK_03083	0.71574	7.3773	0.260346	0.441689	hypothetical protein
HPNK_08138	-0.715435	6.39658	0.281278	0.464223	hypothetical protein
HPNK_07208	0.714545	6.50482	0.267129	0.449509	ABC transporter substrate-binding protein
HPNK_04387	0.714441	7.48193	0.260732	0.441689	hypothetical protein
HPNK_03578	-0.712341	10.6566	0.25364	0.432349	outer membrane lipoprotein A
HPNK_00225	0.711261	9.35565	0.255433	0.434743	guanosine polyphosphate pyrophosphohydrolase/synthetase
HPNK_11591	0.709692	7.70923	0.262535	0.444121	pyrroline-5-carboxylate reductase
HPNK_05349	-0.709229	7.13896	0.26951	0.452154	cysteine desulfurase
HPNK_05384	-0.70809	7.26669	0.270405	0.452974	GTP-binding protein YsxC
HPNK_09464	-0.706938	5.26741	0.314108	0.500372	hypothetical protein
HPNK_01039	-0.701401	10.6909	0.260899	0.441689	nicotinamide mononucleotide ABC transporter membrane protein/ATP-binding protein
HPNK_00432	-0.701321	11.2	0.260526	0.441689	valyl-tRNA synthetase
HPNK_05699	-0.70051	8.23632	0.268902	0.451472	flavodoxin FldA
HPNK_06690	0.695877	4.07849	0.344054	0.532413	Phage virion morphogenesis family protein
HPNK_08363	-0.695095	6.57134	0.291752	0.477626	hypothetical protein
HPNK_08133	0.693833	6.85152	0.278596	0.461502	pyruvate formate lyase-activating enzyme 1
HPNK_07738	-0.693605	10.6886	0.266189	0.448265	ribonuclease G
HPNK_08223	-0.693577	7.79768	0.274425	0.457306	hypothetical protein
HPNK_05604	0.692849	8.0043	0.272482	0.454407	putative S16 family lon protease, ATP-dependent protease
HPNK_07113	-0.69232	8.62913	0.272142	0.454281	ATP-dependent RNA helicase RhlB
HPNK_06265	0.691403	1.80483	0.603012	0.746401	hypothetical protein
HPNK_06450	0.69099	5.91254	0.294058	0.480795	transcriptional regulator
HPNK_07473	0.690859	7.26704	0.277848	0.461289	3-isopropylmalate dehydrogenase
HPNK_08543	0.688934	6.45845	0.285647	0.470391	hypothetical protein
HPNK_09409	0.688398	8.57574	0.272202	0.454281	glycerol-3-phosphate acyltransferase PlsY
HPNK_04492	0.686856	7.69997	0.277544	0.461127	delta-aminolevulinic acid dehydratase
HPNK_10627	-0.685247	8.37195	0.276804	0.460583	50S ribosomal protein L25
HPNK_07698	0.684697	10.8936	0.271769	0.454281	cell envelope integrity inner membrane protein TolA
HPNK_07193	0.68326	8.13322	0.278314	0.461502	ribonuclease D
HPNK_07448	-0.682498	8.56384	0.278581	0.461502	exonuclease I
HPNK_09194	0.682327	8.63785	0.277032	0.46062	putative nuclease
HPNK_06130	0.682098	5.55542	0.310742	0.498482	EbgC protein
HPNK_08533	-0.681458	8.66391	0.279281	0.462295	maltose/maltodextrin transporter ATP-binding protein
HPNK_01952	-0.680315	2.41426	0.58662	0.73674	transcriptional regulator
HPNK_08523	-0.679816	8.37482	0.281241	0.464223	maltose transporter membrane protein
HPNK_06973	-0.679131	6.49339	0.305439	0.492784	pilT domain-containing protein
HPNK_05729	-0.679083	10.9255	0.276019	0.459619	carboxy-terminal protease
HPNK_07898	-0.678093	7.73049	0.286262	0.470709	16S rRNA m(4)C1402 methyltransferase
HPNK_10196	-0.677068	4.86959	0.364095	0.553832	hypothetical protein
HPNK_08483	0.676476	7.20443	0.287826	0.472585	hypothetical protein
HPNK_08368	0.676113	6.56315	0.294623	0.480795	putative phage associated protein
HPNK_01743	-0.675332	9.85649	0.280013	0.463162	transcriptional accessory protein
HPNK_00472	0.674088	9.6263	0.280472	0.463578	23S rRNA methyltransferase J
HPNK_09519	0.673821	4.6403	0.358657	0.549302	exodeoxyribonuclease VII large subunit
HPNK_08153	-0.67092	7.41053	0.29526	0.480901	dithiobiotin synthetase
HPNK_11396	-0.668479	9.36845	0.285927	0.470504	phosphatidylserine synthase
HPNK_00737	-0.668055	9.74298	0.285397	0.470326	30S ribosomal protein S14
HPNK_07993	-0.667794	9.90232	0.28529	0.470326	signal peptidase I
HPNK_01004	-0.666667	8.77735	0.289071	0.474281	D-lactate dehydrogenase
HPNK_11222	0.664871	8.38187	0.290788	0.476397	GTP-binding protein YchF
HPNK_05439	0.664406	6.73594	0.300057	0.487292	hypothetical protein
HPNK_06978	-0.663739	8.22024	0.294488	0.480795	3-phosphoserine/phosphohydroxythreonine aminotransferase
HPNK_06290	-0.663595	7.99628	0.29526	0.480901	tryptophanyl-tRNA synthetase
HPNK_10421	0.663344	5.22825	0.32802	0.515461	penicillin-binding protein 1B
HPNK_01029	0.661675	9.15759	0.290197	0.475778	protease IV, signal peptide peptidase
HPNK_09939	0.65999	6.93135	0.301556	0.489016	IS1016 transposase
HPNK_08208	0.659302	6.57049	0.305043	0.492784	hypothetical protein
HPNK_08393	-0.658847	7.20786	0.304821	0.492784	putative sulfatase
HPNK_10036	0.658341	6.6246	0.306493	0.493439	integral membrane protein
HPNK_01144	0.655695	8.19416	0.297444	0.483753	copper-transporting P-type ATPase
HPNK_03173	0.653697	6.26994	0.311	0.498537	hypothetical protein
HPNK_10747	-0.653511	7.36262	0.308872	0.496195	geranyltranstransferase
HPNK_05454	0.653505	9.16992	0.296129	0.481965	cytochrome c-type biogenesis protein CcmF
HPNK_04919	0.652658	7.05698	0.305066	0.492784	arginine transporter permease subunit ArtM
HPNK_08268	-0.652408	9.17912	0.29809	0.48445	thiol:disulfide interchange protein DsbC
HPNK_10667	0.651627	2.94323	0.528164	0.688137	IS256 family transposase
HPNK_09719	-0.650874	8.71489	0.300546	0.487732	30S ribosomal protein S17
HPNK_00807	0.650479	2.3761	0.532858	0.691384	hypothetical protein
HPNK_07018	0.648024	8.0275	0.303823	0.492334	iron-regulated outer membrane protein/TonB-dependent receptor
HPNK_03593	0.647789	7.55871	0.305073	0.492784	tellurium resistance membrane protein TerC
HPNK_10556	-0.646999	6.35229	0.328778	0.516054	hypothetical protein
HPNK_02354	0.646521	7.2856	0.309708	0.49718	uracil-DNA glycosylase
HPNK_10026	-0.64469	6.94023	0.317434	0.503083	3-keto-L-gulonate-6-phosphate decarboxylase
HPNK_05279	-0.644309	7.51058	0.313375	0.500372	hypothetical protein
HPNK_11336	-0.643071	8.93542	0.305777	0.492784	pyruvate formate lyase-activating enzyme 1 lipoprotein
HPNK_06940	-0.642777	8.98849	0.305817	0.492784	DNA repair protein RadA
HPNK_05099	0.642255	6.88471	0.317005	0.503083	chelated iron ABC transporter permease
HPNK_02124	0.641101	6.03827	0.327925	0.515461	transposase, IS4 family protein
HPNK_04969	0.640678	6.11571	0.32886	0.516054	putative choline kinase involved in LPS biosynthesis
HPNK_09559	-0.640403	9.26755	0.306754	0.493503	glucosamine--fructose-6-phosphate aminotransferase
HPNK_10947	0.638613	6.56586	0.326123	0.513563	oligoketide cyclase/lipid transport protein
HPNK_02437	-0.637979	4.69034	0.395039	0.584187	XRE family transcriptional regulator
HPNK_09709	-0.637943	9.992	0.307047	0.493618	50S ribosomal protein L16
HPNK_02492	-0.635979	7.03144	0.32447	0.511682	division inhibitor protein
HPNK_10066	-0.635134	8.31547	0.313544	0.500372	UDP-N-acetyl-D-mannosamine dehydrogenase
HPNK_08653	-0.635102	8.26999	0.314184	0.500372	cytolethal distending toxin protein C
HPNK_05129	-0.634409	9.1103	0.311725	0.499341	sucrose-6-phosphate hydrolase
HPNK_00932	0.634187	7.30745	0.319834	0.505442	lipoate-protein ligase B
HPNK_08213	0.633596	8.17623	0.314192	0.500372	transcriptional repressor NrdR
HPNK_02194	-0.632233	9.20512	0.313096	0.500372	small-conductance mechanosensitive channel
HPNK_11766	-0.631913	6.98133	0.327882	0.515461	DNA-binding transcriptional regulator IlvY
HPNK_07848	0.627647	8.58311	0.317363	0.503083	sodium/proton antiporter
HPNK_10967	-0.627615	10.5527	0.314116	0.500372	phosphoenolpyruvate carboxykinase
HPNK_09809	-0.627567	9.65156	0.315559	0.501525	D-ribose transporter subunit RbsB
HPNK_04252	0.627247	8.5167	0.31744	0.503083	arginyl-tRNA synthetase
HPNK_01897	-0.6266	11.0969	0.314385	0.500372	excinuclease ABC subunit A
HPNK_07948	-0.626049	9.24878	0.317697	0.503133	UDP-N-acetylmuramate--L-alanine ligase
HPNK_00422	0.625781	8.25879	0.319266	0.504902	hypothetical protein
HPNK_08433	-0.624846	9.48147	0.318025	0.503296	long-chain-fatty-acid--CoA ligase
HPNK_01554	-0.623665	5.50969	0.374348	0.564048	molybdopterin synthase small subunit
HPNK_04232	-0.618324	9.39881	0.323269	0.51051	30S ribosomal protein S7
HPNK_11092	-0.616378	9.99081	0.323569	0.510622	UDP-N-acetylglucosamine 1-carboxyvinyltransferase
HPNK_06880	0.615952	5.06978	0.371562	0.560867	IS110 family transposase
HPNK_07608	0.615312	8.99946	0.32547	0.512897	co-chaperone HscB
HPNK_03438	0.613696	5.14652	0.370339	0.560276	Phage tail tube protein FII
HPNK_00205	0.613406	6.18352	0.343823	0.532413	hypothetical protein
HPNK_06415	-0.610181	3.64925	0.47549	0.651443	prevent-host-death family protein/antitoxin of toxin-antitoxin stability system
HPNK_11636	0.608432	7.38306	0.339903	0.528185	DNA polymerase IV
HPNK_01019	-0.608063	9.06065	0.332266	0.520666	4-hydroxy-3-methylbut-2-en-1-yl diphosphate synthase
HPNK_02801	-0.607426	8.37316	0.335954	0.52534	cytosine specific DNA methyltransferase (BSP6IM)
HPNK_11431	0.606362	6.90031	0.343321	0.532314	hypothetical protein
HPNK_04302	0.605855	6.99668	0.343513	0.532314	N-acetylmannosamine kinase
HPNK_00974	-0.603811	8.87759	0.336255	0.525442	branched-chain amino acid aminotransferase
HPNK_04552	0.603616	8.10464	0.337853	0.526466	thiamine-binding periplasmic protein
HPNK_03683	0.603192	8.01056	0.337289	0.525954	hypothetical protein
HPNK_11217	0.603154	16.6119	0.331607	0.519999	hypothetical protein
HPNK_05204	-0.602292	8.96772	0.337151	0.525954	protein HflC/membrane protease subunit, stomatin/prohibitin-like protein
HPNK_02189	-0.601139	8.86309	0.338437	0.526841	Zn-dependent protease with chaperone function
HPNK_02886	-0.600797	6.4888	0.35852	0.549302	hypothetical protein
HPNK_03513	-0.600603	9.62247	0.336721	0.525803	ribonucleotide reductase
HPNK_10491	0.599702	7.92214	0.341128	0.529721	multifunctional aminopeptidase A
HPNK_04557	-0.599453	9.17474	0.338768	0.526841	primosome assembly protein PriA
HPNK_01668	-0.597219	3.94018	0.490814	0.660439	IS110 family transposase
HPNK_11521	-0.596466	6.94286	0.358239	0.549302	Clp protease-like protein
HPNK_05274	-0.596249	7.48067	0.349368	0.537657	XRE family transcriptional regulator
HPNK_04417	0.596189	7.9666	0.343428	0.532314	tellurite resistance protein TehB
HPNK_11571	-0.594939	11.92	0.338801	0.526841	hypothetical protein
HPNK_03243	-0.593787	8.59959	0.344423	0.532487	hypothetical protein
HPNK_05104	-0.592493	5.77316	0.38697	0.574919	hypothetical protein
HPNK_09209	0.589729	9.15662	0.345529	0.533587	glycyl-tRNA synthetase subunit alpha
HPNK_09029	-0.589019	8.38598	0.350122	0.538445	hypothetical protein
HPNK_04482	0.588849	8.31212	0.348577	0.536959	arylsulfatase regulator
HPNK_09524	-0.588438	9.51223	0.346784	0.535155	exodeoxyribonuclease VII large subunit
HPNK_09689	-0.588336	11.1765	0.344579	0.532487	50S ribosomal protein L2
HPNK_08398	-0.588017	5.53042	0.40303	0.591693	hypothetical protein
HPNK_07613	-0.586792	9.29326	0.348675	0.536959	hypothetical protein
HPNK_07238	-0.585727	6.4104	0.370167	0.560276	PemK-like growth inhibitor
HPNK_09679	-0.58525	10.5052	0.347724	0.536234	50S ribosomal protein L4
HPNK_11651	-0.582318	7.04388	0.367315	0.556455	putative DNA (exogenous) processing protein
HPNK_08123	0.581145	8.90657	0.353155	0.542736	putative formate transporter
HPNK_09429	0.580588	8.50324	0.355336	0.545337	NAD(P)H-dependent glycerol-3-phosphate dehydrogenase
HPNK_02374	0.57921	9.5392	0.353429	0.542784	nickel/cobalt ABC transporter permease
HPNK_02279	-0.578237	7.67818	0.36343	0.553832	UDP-N-acetylenolpyruvoylglucosamine reductase
HPNK_03763	-0.577446	8.13913	0.360687	0.551276	twin arginine translocase protein A
HPNK_09924	-0.576912	7.99039	0.362991	0.55366	regulator of membrane protease activity
HPNK_04462	0.575851	7.95918	0.36096	0.551316	shikimate 5-dehydrogenase
HPNK_03887	-0.574983	7.72394	0.365543	0.554842	DNA polymerase III subunit chi
HPNK_02417	-0.574091	6.35522	0.385155	0.573368	DNA polymerase III subunit psi
HPNK_07053	-0.573625	8.00393	0.365753	0.554842	hypoxanthine phosphoribosyltransferase
HPNK_03817	0.573519	6.63565	0.371735	0.560867	hypothetical protein
HPNK_06240	0.572991	8.73949	0.360381	0.551185	cell division protein, signal recognition particle GTPase
HPNK_07158	-0.571743	8.539	0.362678	0.55356	replication initiation regulator SeqA
HPNK_01818	-0.571175	10.5585	0.359309	0.549922	polynucleotide phosphorylase/polyadenylase
HPNK_07223	-0.570239	8.55399	0.364001	0.553832	hypothetical protein
HPNK_11471	0.569517	2.99639	0.544027	0.700448	IS256 family transposase
HPNK_10496	0.568778	8.70331	0.364017	0.553832	permease
HPNK_00902	-0.568372	8.61478	0.366137	0.555047	rRNA large subunit methyltransferase
HPNK_00532	0.566988	8.63854	0.365672	0.554842	hypothetical protein
HPNK_02652	-0.566122	7.24437	0.378268	0.567656	transcriptional repressor protein MetJ
HPNK_00897	-0.564347	6.37317	0.391637	0.58108	plant Iojap-like protein
HPNK_11306	-0.563845	10.5289	0.365505	0.554842	periplasmic dipeptide transport protein DppA
HPNK_05904	0.562771	1.03404	0.796342	0.887682	bacteriophage protein
HPNK_03743	-0.562343	8.68977	0.371519	0.560867	aminopeptidase B
HPNK_07453	-0.56172	8.1849	0.373161	0.562639	hypothetical protein
HPNK_05059	0.560162	8.61774	0.371692	0.560867	glycosyltransferase
HPNK_10792	-0.558857	7.52347	0.37983	0.569617	gamma-glutamyl kinase
HPNK_04869	0.558228	7.38877	0.376998	0.56613	pseudouridylate synthase
HPNK_01119	0.557674	7.46672	0.380716	0.569925	fimbrial biogenesis and twitching motility protein PilF-like protein
HPNK_10276	-0.556079	7.35116	0.383022	0.570573	D-ribose ABC transporter permease protein RbsC
HPNK_02467	-0.556017	8.56112	0.376446	0.56613	dihydroorotate dehydrogenase 2
HPNK_04292	0.555348	7.36587	0.380917	0.569925	indigoidine synthase A-like protein
HPNK_06170	0.55401	7.91391	0.38009	0.569626	protease involved in Microcin B17 maturation and in sensitivity to the DNA gyrase inhibitor LetD
HPNK_07998	0.553244	8.85292	0.376795	0.56613	ribonuclease III
HPNK_06963	-0.551686	8.29608	0.382077	0.569925	Xaa-Pro aminopeptidase
HPNK_10622	-0.550819	10.3749	0.37681	0.56613	BmaA1
HPNK_08273	0.549903	10.8223	0.376766	0.56613	metalloprotease
HPNK_01209	0.549453	7.85341	0.38237	0.569982	isopropylmalate isomerase large subunit
HPNK_07248	-0.549081	8.79666	0.381948	0.569925	aromatic amino acid aminotransferase
HPNK_01763	0.548654	7.27662	0.386854	0.574919	SanA protein, membrane protein
HPNK_10236	-0.547145	9.27889	0.382068	0.569925	exodeoxyribonuclease V, gamma subunit
HPNK_06350	0.547068	4.75835	0.444953	0.628053	ribonuclease P
HPNK_07298	-0.546537	6.84498	0.398941	0.587622	plasmid maintenance system antidote protein
HPNK_03138	0.546257	6.93786	0.393102	0.58248	hypothetical protein
HPNK_07093	-0.545821	9.95027	0.381759	0.569925	excinuclease ABC subunit A
HPNK_07483	-0.54561	10.2434	0.381489	0.569925	putative acridine efflux pump AcrA, RND efflux membrane-fusion protein
HPNK_02617	-0.543645	8.8666	0.3864	0.574837	50S ribosomal protein L21
HPNK_04257	0.543132	6.41785	0.402368	0.59111	hypothetical protein
HPNK_03088	0.538678	5.32484	0.427647	0.612531	putative transposase
HPNK_09434	0.53716	8.21195	0.393051	0.58248	serine acetyltransferase
HPNK_08678	-0.53702	9.64895	0.390014	0.579057	single-stranded-DNA-specific exonuclease RecJ
HPNK_03678	0.536627	6.90896	0.403704	0.591905	D-tyrosyl-tRNA(Tyr) deacylase
HPNK_02062	-0.536409	7.66231	0.398705	0.587622	ADP-heptose--lipooligosaccharide heptosyltransferase III/heptosyltransferase-like protein
HPNK_05399	-0.535939	7.07442	0.407051	0.595249	succinyl-diaminopimelate desuccinylase
HPNK_09199	0.535825	7.4379	0.395796	0.584919	hypothetical protein
HPNK_03178	-0.53539	6.20367	0.418967	0.604754	RNA polymerase sigma-70 factor
HPNK_09049	-0.534705	7.05908	0.409251	0.597293	hypothetical protein
HPNK_04939	-0.533704	8.34649	0.397552	0.586738	DNA-dependent helicase II
HPNK_10516	-0.532142	9.71729	0.394174	0.583294	DNA polymerase III subunit alpha
HPNK_08713	-0.531117	10.4212	0.393968	0.583294	30S ribosomal protein S2
HPNK_01219	0.531046	4.01963	0.509821	0.676603	LacI family transcriptional regulator
HPNK_06875	-0.530268	8.22571	0.401579	0.59034	ribosomal large subunit pseudouridine synthase B
HPNK_08338	0.530128	8.74171	0.397305	0.586738	Fe3+ ABC transporter permease
HPNK_05294	0.530085	8.03118	0.399529	0.5881	ATP-dependent exonuclease V subunit alpha
HPNK_10511	-0.528878	7.79569	0.405474	0.594109	hypothetical protein
HPNK_07118	-0.527568	6.25096	0.427218	0.612531	plasmid maintenance system antidote protein
HPNK_09869	-0.527202	9.0306	0.400312	0.588865	exodeoxyribonuclease V, beta subunit
HPNK_10822	-0.526081	5.73029	0.437052	0.62043	SH3 domain protein
HPNK_04672	-0.526028	10.2301	0.398744	0.587622	Na+/alanine symporter
HPNK_01579	-0.525843	7.08266	0.417062	0.603564	putative transcription regulator
HPNK_09544	-0.523064	7.67339	0.411962	0.598838	AzlC family protein
HPNK_01259	-0.521757	9.77458	0.403314	0.591722	DNA gyrase subunit B
HPNK_06905	-0.521586	8.25269	0.408982	0.597291	ATP-dependent Clp protease proteolytic subunit
HPNK_08958	0.521271	7.52725	0.410838	0.598435	L-lactate dehydrogenase
HPNK_00457	-0.520202	7.80788	0.413899	0.600154	ABC transporter ATP-binding protein
HPNK_03148	0.51839	8.01019	0.41181	0.598838	tyrosine-specific transporter
HPNK_03703	-0.518366	9.82483	0.406269	0.59451	BmaA6
HPNK_03992	0.518286	6.90597	0.418657	0.604754	electron transport complex protein RnfB
HPNK_11861	-0.518052	8.43	0.410126	0.598179	oligopeptide ABC transporter periplasmic protein
HPNK_07068	0.517887	6.62025	0.418764	0.604754	cation-efflux pump FieF Co/Zn/Cd cation transporter
HPNK_07173	-0.51746	9.31696	0.408211	0.596554	chorismate synthase
HPNK_02592	0.517257	8.2159	0.410786	0.598435	iron-sulfur cluster insertion protein ErpA
HPNK_08238	-0.514621	9.07789	0.411459	0.598838	hypothetical protein
HPNK_11621	-0.514476	8.1699	0.415671	0.601994	phosphatidylglycerophosphate synthetase
HPNK_01319	0.512228	5.33838	0.456004	0.638405	hypothetical protein
HPNK_02702	-0.510991	10.1223	0.412456	0.598838	acetyl-CoA carboxylase carboxyltransferase subunit alpha
HPNK_05234	0.510648	2.86885	0.565856	0.718338	ron chelate uptake ABC transporter ATP-binding protein
HPNK_03862	-0.50909	6.23936	0.44422	0.627812	hypothetical protein
HPNK_05959	0.508027	9.38587	0.415707	0.601994	glutamate synthase (NADPH) subunit beta
HPNK_09064	-0.507785	11.9485	0.413828	0.600154	DNA-directed RNA polymerase subunit beta
HPNK_06745	0.506576	7.18754	0.425911	0.61122	hypothetical protein
HPNK_05659	0.505828	6.19723	0.436223	0.620042	phosphate/phosphonate ABC transporter ATPase
HPNK_11341	-0.505095	6.88625	0.438368	0.621904	stress-induced morphogen
HPNK_02751	-0.504737	10.3282	0.417888	0.604368	histidyl-tRNA synthetase
HPNK_09319	-0.502838	9.35024	0.421448	0.607157	myoinositol catabolism protein, sugar kinase
HPNK_09414	0.502614	5.91397	0.446367	0.629651	dihydroneopterin aldolase
HPNK_11661	-0.502587	4.95366	0.47788	0.653064	putative transposase
HPNK_04572	-0.502428	9.64055	0.421154	0.607125	aminotransferase AlaT
HPNK_02612	-0.501788	8.48625	0.424451	0.610302	50S ribosomal protein L27
HPNK_05954	0.500931	8.54047	0.424177	0.610301	hypothetical protein
HPNK_11316	-0.500669	8.55891	0.425821	0.61122	deoxyguanosinetriphosphate triphosphohydrolase-like protein
HPNK_05254	-0.499263	7.09488	0.435895	0.619971	lactoylglutathione lyase
HPNK_09059	-0.498743	12.0216	0.422122	0.607737	DNA-directed RNA polymerase subunit beta'
HPNK_02557	0.496948	8.04031	0.431095	0.615372	galactose-1-phosphate uridylyltransferase
HPNK_06035	0.496427	7.35897	0.435044	0.619155	quinol dehydrogenase membrane component
HPNK_05724	-0.494231	9.19267	0.429835	0.614788	ProP expression regulator
HPNK_08488	-0.493835	7.38395	0.439697	0.622207	hypothetical protein
HPNK_04567	0.493793	7.4795	0.434487	0.618756	DMT superfamily drug/metabolite transporter
HPNK_10266	0.493432	8.45321	0.43108	0.615372	mannose-6-phosphate isomerase
HPNK_03103	-0.493427	5.23195	0.48226	0.653934	hypothetical protein
HPNK_06600	0.492766	4.26686	0.516755	0.682385	putative tail fiber assembly protein
HPNK_01024	0.492752	9.26951	0.430049	0.614788	hypothetical protein
HPNK_04914	0.492486	8.55863	0.431284	0.615372	penicillin-binding protein 1B
HPNK_07168	0.490443	11.2553	0.430017	0.614788	hypothetical protein
HPNK_11511	0.488576	1.57192	0.83664	0.916691	putative bacteriophage tail protein
HPNK_09449	0.48857	9.36745	0.433771	0.618525	signal recognition particle protein
HPNK_11311	-0.486171	7.62227	0.446781	0.629838	23S rRNA m(5)U1939 methyltransferase
HPNK_07433	-0.485153	6.77254	0.457882	0.638632	inner membrane transport permease
HPNK_06380	-0.484594	6.46021	0.462688	0.641728	DNA polymerase beta-like protein
HPNK_10697	-0.484553	7.95016	0.444531	0.627854	2-octaprenyl-6-methoxyphenol hydroxylase
HPNK_02072	-0.484536	8.56457	0.441323	0.624113	dTDP-glucose 4,6-dehydratase
HPNK_09219	-0.484481	8.97135	0.439637	0.622207	MTA/SAH nucleosidase
HPNK_10842	-0.484407	10.5814	0.43651	0.620055	phenylalanyl-tRNA synthetase subunit beta
HPNK_03892	-0.483337	5.94044	0.475249	0.651443	acetyltransferase
HPNK_08908	0.48255	9.53584	0.439141	0.622207	cytochrome c peroxidase
HPNK_11082	-0.481141	10.9602	0.439237	0.622207	peptidyl-prolyl cis-trans isomerase SurA
HPNK_09859	0.480812	4.84245	0.502632	0.670476	ISHin1, family IS3
HPNK_09839	0.480215	5.25162	0.479577	0.653777	AraC family transcriptional regulator
HPNK_04784	-0.479649	5.96905	0.475819	0.651443	heme utilization protein
HPNK_04789	0.478853	5.87997	0.46246	0.641728	heme utilization protein HuvX
HPNK_03533	-0.478506	7.82554	0.449339	0.632246	holliday junction DNA helicase motor protein
HPNK_05174	-0.477823	7.82513	0.449339	0.632246	hypothetical protein
HPNK_01234	-0.475756	7.49437	0.456748	0.638578	antibiotic maturation factor PmbA
HPNK_00657	-0.475024	9.20415	0.447889	0.631001	phosphomannomutase
HPNK_09139	-0.473973	4.65714	0.527095	0.687501	IS256 family transposase
HPNK_01139	-0.4733	8.53757	0.4523	0.635148	glutamyl-tRNA synthetase
HPNK_01838	0.473006	7.014	0.460617	0.640447	membrane protein
HPNK_07213	-0.472305	7.4923	0.459229	0.639142	ClpXP protease specificity-enhancing factor
HPNK_07423	-0.470912	9.44771	0.451194	0.634057	DNA polymerase III subunits gamma and tau
HPNK_07088	-0.470803	6.16317	0.479243	0.653777	hypothetical protein
HPNK_07123	-0.470596	5.83538	0.489424	0.659953	plasmid maintenance system killer/proteic protein
HPNK_01823	-0.47028	8.41837	0.454665	0.63733	lipoprotein NlpI
HPNK_08693	-0.469775	8.03861	0.458278	0.638786	sortase
HPNK_11736	-0.468953	8.36665	0.455694	0.638372	50S ribosomal protein L31
HPNK_08613	-0.468741	11.0195	0.451025	0.634057	cell division protein MukB
HPNK_11022	-0.467846	8.283	0.459275	0.639142	apolipoprotein N-acyltransferase
HPNK_02269	0.467703	6.46866	0.468803	0.646068	hypothetical protein
HPNK_05654	-0.467536	7.819	0.461155	0.640796	phosphate/phosphonate ABC transport system periplasmic phosphonate-binding protein
HPNK_11611	0.467333	9.64885	0.453485	0.636075	molybdate transporter ATP-binding protein
HPNK_09074	-0.467026	8.8584	0.456635	0.638578	selenocysteine-specific elongation factor
HPNK_08703	-0.465628	8.94877	0.457672	0.638632	lysyl-tRNA synthetase
HPNK_02672	0.465225	8.80056	0.457305	0.638625	threonine synthase
HPNK_06305	-0.464242	7.59939	0.467035	0.645599	virulence-associated protein D
HPNK_10471	-0.463765	7.61855	0.467503	0.645599	IS1016C2 transposase, family IS1595
HPNK_09819	-0.46352	10.1656	0.456985	0.638578	glutamine synthetase
HPNK_06425	-0.463009	9.21636	0.459392	0.639142	16S rRNA methyltransferase B
HPNK_11756	-0.462169	6.8763	0.476642	0.651771	lipooligosaccharide biosynthesis protein lex-1
HPNK_03917	-0.460872	7.45336	0.471133	0.648206	copper homeostasis protein
HPNK_10031	0.459362	6.488	0.481037	0.653777	3-dehydroquinate dehydratase
HPNK_06160	-0.458043	9.13482	0.46444	0.643758	transcription antitermination protein NusG
HPNK_11876	0.45731	10.4116	0.462285	0.641728	glutathione-regulated potassium-efflux system protein
HPNK_08603	0.456488	8.65847	0.466199	0.645396	Type II modification methyltransferase HpaII/DNA (cytosine-5-)-methyltransferase
HPNK_06165	-0.456173	7.71654	0.474213	0.65124	preprotein translocase subunit SecE
HPNK_08973	-0.455668	8.95441	0.46731	0.645599	bifunctional 5,10-methylene-tetrahydrofolate dehydrogenase/ 5,10-methylene-tetrahydrofolate cyclohydrolase
HPNK_06105	-0.455381	9.68132	0.465716	0.645127	Thiol:disulfide interchange protein dsbA
HPNK_02369	-0.455086	8.78864	0.468454	0.646068	nickel/cobalt ABC transporter periplasmic component
HPNK_11796	0.454985	6.86566	0.475544	0.651443	putative lysogenization regulator
HPNK_00712	0.454873	3.48044	0.599673	0.74517	IS256 family transposase
HPNK_05474	-0.454772	9.38272	0.466969	0.645599	rod shape-determining protein MreB
HPNK_06185	-0.454609	6.30464	0.493283	0.662734	HipA protein, co-regulate with HipB
HPNK_04357	-0.454297	8.85093	0.468999	0.646068	transcriptional regulatory protein TyrR
HPNK_10617	0.453815	5.74637	0.497486	0.665599	ribosome-binding factor A
HPNK_01249	0.45346	5.52587	0.496508	0.665488	SirA protein/redox protein, regulator of disulfide bond formation
HPNK_03098	0.452642	1.96548	0.739382	0.849301	IS256 family transposase
HPNK_07323	-0.451721	4.391	0.553912	0.709223	site-specific recombinase, phage integrase family protein
HPNK_10927	0.450268	6.5523	0.488474	0.659469	tRNA pseudouridine synthase C
HPNK_05644	-0.450141	7.32272	0.482636	0.65396	Drug:Na+ antiporter (norfloxacin, ethidium, kanamycin, ciprofloxin, streptomycin efflux pump)
HPNK_10401	0.449953	8.72143	0.472412	0.649567	lipoprotein
HPNK_06270	-0.449752	10.6342	0.469853	0.646844	D-lactate dehydrogenase
HPNK_01044	0.44904	8.3925	0.473114	0.650131	DNA replication initiation factor
HPNK_02781	-0.448803	8.56359	0.476267	0.651657	uroporphyrinogen decarboxylase
HPNK_01509	-0.448612	7.72101	0.480924	0.653777	metal ion ABC transporter periplasmic component/outer membrane lipoprotein 1
HPNK_09494	0.446943	6.36589	0.493897	0.662784	Mg-dependent deoxyribonuclease
HPNK_09919	-0.446751	9.10104	0.475599	0.651443	SPFH domain-containing protein
HPNK_05344	-0.445775	8.26998	0.479303	0.653777	6-phosphofructokinase
HPNK_02329	0.445027	7.79695	0.480134	0.653777	biotin synthase
HPNK_01159	0.444749	3.36263	0.621167	0.759365	hypothetical protein
HPNK_05764	0.442919	8.26629	0.481425	0.653907	dihydrodipicolinate reductase
HPNK_00832	0.442635	8.47914	0.480887	0.653777	adenine-specific DNA methylase
HPNK_07933	-0.442468	8.77268	0.480915	0.653777	UDP-N-acetylmuramoyl-L-alanyl-D-glutamate synthetase
HPNK_09889	0.441255	9.23753	0.479745	0.653777	heat shock protein GrpE
HPNK_09914	0.439865	8.80228	0.482162	0.653934	alanine racemase
HPNK_11207	0.439031	9.06827	0.482324	0.653934	putative phage associated protein
HPNK_07978	0.438059	8.80926	0.483941	0.654934	serine/threonine transporter SstT
HPNK_05144	0.438017	6.64364	0.498611	0.666307	phosphoribosylglycinamide formyltransferase
HPNK_02816	0.437477	9.1878	0.483611	0.654883	hypothetical protein
HPNK_08593	-0.436897	8.2214	0.490033	0.660376	condesin subunit F
HPNK_10526	0.43658	8.44646	0.486165	0.657544	phosphopantetheine adenylyltransferase
HPNK_05694	0.436545	8.08735	0.487145	0.658472	LexA regulated protein
HPNK_07893	-0.43465	7.25324	0.497059	0.665599	cell division protein MraZ
HPNK_11641	0.432737	7.18326	0.500056	0.667439	putative membrane protein, surface protein
HPNK_11496	0.432486	5.16587	0.541097	0.697711	phage protein
HPNK_08068	0.432057	7.81512	0.495613	0.664687	FxsA protein affecting phage T7 exclusion by the F plasmid
HPNK_01947	-0.431751	10.4513	0.487954	0.659166	leucyl-tRNA synthetase
HPNK_04834	-0.430311	9.76255	0.490414	0.660439	threonine dehydratase
HPNK_07648	-0.430173	9.55417	0.490966	0.660439	GTP-binding protein/membrane GTPase involved in stress response
HPNK_02169	0.429323	7.19434	0.50329	0.670953	filamentation induced by cAMP protein fic
HPNK_07833	0.429029	9.20094	0.492055	0.661504	glucan phosphorylase
HPNK_03343	0.428202	5.24296	0.531153	0.689572	hypothetical protein
HPNK_11406	-0.427836	9.44425	0.493563	0.662734	antimicrobial peptide ABC transporter ATPase
HPNK_08013	0.427736	5.59741	0.528506	0.688137	hypothetical protein
HPNK_05169	-0.42749	3.67673	0.659877	0.792276	IS256 family transposase
HPNK_06915	-0.426168	7.1196	0.506722	0.674723	succinyl-diaminopimelate desuccinylase
HPNK_06370	0.424774	8.40317	0.497222	0.665599	TRAP dicarboxylate transporter subunit DctM
HPNK_05704	-0.423279	8.99162	0.499383	0.66694	ferric uptake regulation protein
HPNK_05044	-0.421942	5.66402	0.544235	0.700448	cytochrome c nitrite reductase pentaheme subunit
HPNK_00907	0.421886	10.0124	0.497992	0.665878	penicillin-binding protein 2
HPNK_03018	-0.419585	5.23469	0.558228	0.712706	toxin
HPNK_09979	0.419357	6.69339	0.51844	0.683103	ubiquinone/menaquinone biosynthesis methyltransferase
HPNK_05534	-0.418749	7.60146	0.51317	0.679339	lipid A biosynthesis lauroyl acyltransferase
HPNK_11441	0.418654	3.82367	0.592696	0.73938	phage-like minor tail protein L
HPNK_11187	0.416439	8.23699	0.508551	0.67639	lipoprotein releasing system transmembrane permease
HPNK_00562	-0.414521	9.97108	0.506082	0.674272	hypothetical protein
HPNK_01474	-0.414408	7.39286	0.517577	0.682664	acetylornithine deacetylase
HPNK_05579	-0.414356	8.51325	0.51029	0.676649	nucleotide-binding protein
HPNK_07808	-0.413779	4.53774	0.591306	0.73938	ferrichrome transport ATP-binding protein fhuC
HPNK_07843	-0.413433	9.12895	0.508998	0.67639	disulfide bond formation protein B
HPNK_11087	0.41323	8.48432	0.509952	0.676603	16S ribosomal RNA methyltransferase KsgA/Dim1 family protein
HPNK_04472	0.411524	9.57557	0.509186	0.67639	glucose-6-phosphate isomerase
HPNK_06815	-0.411279	8.43299	0.513482	0.679339	transcriptional regulator
HPNK_01499	-0.410721	7.239	0.5224	0.684979	DL-methionine transporter ATP-binding subunit
HPNK_06245	-0.410266	6.7094	0.526265	0.687223	cell division ATP-binding protein
HPNK_08598	0.409818	7.43891	0.518828	0.683103	condesin subunit E
HPNK_01927	-0.409496	8.56537	0.515132	0.681047	dephospho-CoA kinase
HPNK_02786	0.409447	7.60615	0.518768	0.683103	D-fructose-6-phosphate amidotransferase
HPNK_03663	0.408467	8.96616	0.513535	0.679339	ubiquinone biosynthesis protein ubiB
HPNK_02632	-0.406927	7.45341	0.525291	0.686352	diaminopimelate epimerase
HPNK_10151	-0.406874	8.10625	0.520183	0.683483	outer membrane antigenic lipoprotein B
HPNK_03068	0.40684	4.09399	0.587743	0.737734	putative tail fiber assembly protein
HPNK_04612	-0.406677	12.1445	0.512383	0.679022	protective surface antigen D15
HPNK_05809	0.406588	7.24224	0.52426	0.685807	shikimate kinase
HPNK_07718	-0.406281	7.52529	0.526869	0.687501	inner membrane protein
HPNK_08688	-0.406125	8.93321	0.517096	0.682433	cof protein, hydrolases of the HAD superfamily protein
HPNK_07703	-0.404644	10.3936	0.515674	0.681361	translocation protein TolB
HPNK_09034	-0.404415	8.55752	0.520341	0.683483	ATP-dependent DNA helicase
HPNK_07458	0.404287	7.19638	0.522734	0.685015	metal-dependent phosphoesterase
HPNK_08708	0.403987	5.87026	0.540536	0.697698	hypothetical protein
HPNK_01619	0.403164	8.67844	0.51978	0.683483	hypothetical protein
HPNK_03318	0.402858	8.06626	0.521744	0.684521	hypothetical protein
HPNK_04934	0.402212	5.9181	0.544576	0.700483	arginine transporter ATP-binding subunit
HPNK_08923	-0.40045	10.1811	0.520293	0.683483	peptidyl-prolyl cis-trans isomerase D
HPNK_07923	0.400025	8.4386	0.524043	0.685807	phospho-N-acetylmuramoyl-pentapeptide- transferase
HPNK_06410	-0.399835	4.15894	0.615977	0.756368	plasmid stability-like protein
HPNK_01882	0.398915	8.40227	0.525056	0.686352	dipeptide transporter ATP-binding subunit
HPNK_03673	0.396868	7.29218	0.534851	0.693567	tRNA(Ile)-lysidine synthase
HPNK_03937	-0.396669	10.4655	0.523884	0.685807	BmaA4
HPNK_01214	-0.396627	5.9172	0.562082	0.715577	isopropylmalate isomerase small subunit
HPNK_01887	0.395655	8.56804	0.52824	0.688137	dipeptide transporter ATP-binding subunit
HPNK_00265	-0.394963	4.88257	0.589617	0.738841	transposase, IS4 family protein
HPNK_02766	-0.393577	9.39742	0.528859	0.688195	putrescine/spermidine ABC transporter ATPase protein
HPNK_06830	-0.392602	7.37999	0.541171	0.697711	tryptophan synthase subunit beta
HPNK_07908	0.392116	8.96777	0.530523	0.689556	cell division protein FtsI
HPNK_11321	0.392025	7.09317	0.537132	0.695314	Holliday junction resolvase-like protein
HPNK_09184	-0.391776	10.1126	0.529445	0.688557	glycyl-tRNA synthetase subunit beta
HPNK_04057	-0.391495	6.42486	0.55602	0.711107	ABC transporter permease
HPNK_08203	0.391019	9.25488	0.531052	0.689572	replicative DNA helicase
HPNK_03113	0.389849	5.61694	0.567006	0.71898	hypothetical protein
HPNK_07303	-0.388936	5.35743	0.577668	0.728364	phage-like minor tail protein L
HPNK_01184	-0.387965	9.01103	0.535761	0.694344	nucleoside triphosphate pyrophosphohydrolase
HPNK_00255	-0.386525	6.44319	0.561061	0.715153	hypothetical protein
HPNK_00752	-0.385721	9.52361	0.536833	0.695314	50S ribosomal protein L18
HPNK_10101	-0.385575	8.85143	0.53878	0.696236	restriction enzyme
HPNK_03568	0.384673	8.92256	0.538462	0.696228	5-methyltetrahydropteroyltriglutamate-- homocysteine S-methyltransferase
HPNK_10757	-0.384045	9.27815	0.539162	0.696326	fatty oxidation complex subunit alpha
HPNK_01299	0.383318	10.3656	0.537654	0.695586	DNA translocase FtsK involved in cell division, DNA segregation ATPase FtsK
HPNK_09634	-0.383135	8.48496	0.543151	0.69986	DNA mismatch repair protein MutS
HPNK_07043	-0.382418	7.38504	0.552918	0.709171	thioredoxin-dependent thiol peroxidase
HPNK_04647	-0.38227	7.64573	0.546239	0.702217	bifunctional chorismate mutase/prephenate dehydrogenase
HPNK_06025	0.380541	6.58559	0.561551	0.715313	nitrate/TMAO reductase, membrane-bound tetraheme cytochrome c subunit
HPNK_00452	0.377176	8.49649	0.546738	0.702455	multiple antibiotic resistance (MarC)-like protein
HPNK_06825	0.376607	6.7794	0.557268	0.712295	tryptophan synthase subunit alpha
HPNK_10521	-0.376028	8.44451	0.551458	0.707704	3-deoxy-D-manno-octulosonic-acid transferase
HPNK_05804	-0.375689	7.73945	0.555169	0.710426	3-dehydroquinate synthase
HPNK_10561	-0.374012	7.33544	0.560849	0.715153	site-specific tyrosine recombinase XerD
HPNK_01324	-0.372568	6.66889	0.565747	0.718338	aromatic acid decarboxylase
HPNK_05949	0.372074	6.83202	0.561105	0.715153	phosphate ABC transporter ATP-binding protein
HPNK_07023	-0.370984	9.06073	0.553617	0.709223	exopolyphosphatase
HPNK_02552	-0.370333	12.1527	0.550683	0.707117	chaperonin GroEL (HSP60 family) protein
HPNK_07963	0.369791	9.29387	0.553499	0.709223	cell division protein FtsA
HPNK_11331	0.368542	8.18747	0.557838	0.712615	16S ribosomal RNA methyltransferase RsmE
HPNK_10211	0.367461	4.40777	0.631385	0.769844	HicB-like protein
HPNK_06180	0.364219	3.65262	0.676467	0.802077	transcriptional regulator
HPNK_09249	-0.363394	4.6581	0.644288	0.780204	putative sulfur oxidation protein DsrF
HPNK_09279	-0.3625	8.50856	0.564027	0.716831	fused D-ribose ABC transporter ATP-binding protein
HPNK_03907	0.362321	8.89133	0.562399	0.715577	galactokinase
HPNK_00947	0.362131	7.11745	0.568496	0.720461	pantothenate kinase
HPNK_06420	-0.361545	9.42226	0.562852	0.715745	methionyl-tRNA formyltransferase
HPNK_00482	-0.360977	7.30494	0.574845	0.726546	filamentation induced by cAMP protein fic
HPNK_04362	-0.360383	7.96732	0.569444	0.720844	sucrose operon repressor
HPNK_11721	-0.360115	8.7208	0.566373	0.718585	3'-phosphoadenosine 5'-phosphosulfate (PAPS) 3'-phosphatase
HPNK_04452	-0.359418	6.01207	0.597159	0.742872	DNA topoisomerase I-like protein
HPNK_07368	0.358066	8.07607	0.569142	0.720844	NAD-dependent DNA ligase LigA
HPNK_06065	0.357848	5.48365	0.606078	0.748877	50S ribosomal protein L31 type B
HPNK_02507	-0.35678	8.19983	0.57084	0.722202	bifunctional phosphopantothenoylcysteine decarboxylase/phosphopantothenate synthase
HPNK_03168	0.355096	7.38143	0.576518	0.727324	bifunctional methionine sulfoxide reductase A/B protein
HPNK_00687	-0.35222	8.66802	0.575112	0.726546	branched-chain amino acid carrier protein
HPNK_01703	-0.351621	7.58127	0.57975	0.729754	bifunctional 3-demethylubiquinone-9 3-methyltransferase/ 2-octaprenyl-6-hydroxy phenol methylase
HPNK_11856	0.351479	8.38586	0.57525	0.726546	oligopeptide ABC transporter permease
HPNK_02422	-0.350626	6.11562	0.605258	0.748362	metallopeptidase peptidase
HPNK_01773	-0.350514	7.27558	0.586192	0.736617	ATP-dependent Lon protease
HPNK_02447	-0.349674	6.67314	0.590336	0.739327	outer membrane lipoprotein LolB
HPNK_02427	0.348981	6.60089	0.595262	0.741137	ribosomal-protein-alanine N-acetyltransferase
HPNK_02364	-0.348834	9.54694	0.576399	0.727324	oligopeptidase A
HPNK_01753	0.34846	3.95998	0.656283	0.789166	dimethylsulfoxide reductase subunit B
HPNK_02948	0.348372	3.76861	0.654016	0.788988	hypothetical protein
HPNK_06820	0.34743	2.58085	0.818589	0.902226	hypothetical protein
HPNK_08573	-0.347202	7.05931	0.592381	0.73938	nitrate/sulfonate/bicarbonate ABC transporter ATPase
HPNK_06300	-0.346507	9.68196	0.57869	0.728829	chaperone protein DnaJ
HPNK_01589	0.345955	6.07864	0.603338	0.746401	CTP synthetase, potential integral membrane protein
HPNK_08453	-0.345566	10.4625	0.578634	0.728829	putative tubulin binding protein
HPNK_05539	0.344066	6.36501	0.595432	0.741137	dITP/XTP pyrophosphatase
HPNK_10817	-0.343497	2.16179	1	1	hypothetical protein
HPNK_05079	0.342567	8.8731	0.583956	0.734219	GTPase RsgA
HPNK_03972	-0.342202	7.51777	0.591718	0.73938	tRNA(Ile)-lysidine synthase
HPNK_05424	0.341725	7.37916	0.590685	0.73935	sugar phosphate permease, required for N-linked glycosylation
HPNK_08388	-0.341583	10.6723	0.58281	0.733191	DNA topoisomerase I subunit omega
HPNK_01454	0.3412	8.01377	0.588478	0.738242	tetratricopeptide repeat protein
HPNK_10892	-0.340613	4.48873	0.660517	0.792276	putative ABC-type transporter
HPNK_00862	-0.340225	5.85138	0.626473	0.764852	2-succinyl-6-hydroxy-2, 4-cyclohexadiene-1-carboxylate synthase
HPNK_04067	0.339947	7.47929	0.595219	0.741137	ABC transporter ATP-binding protein
HPNK_05259	0.339681	7.24556	0.593808	0.740353	DMT superfamily drug/metabolite transporter
HPNK_04182	0.339402	0.429808	1	1	IS256 family transposase
HPNK_09404	0.338492	7.96446	0.592207	0.73938	16S rRNA methyltransferase GidB
HPNK_08608	-0.338467	7.15905	0.600588	0.745892	hypothetical protein
HPNK_02891	-0.336705	4.64046	0.665993	0.794532	hypothetical protein
HPNK_03638	0.336342	9.61064	0.589413	0.738841	putative inner membrane peptidase
HPNK_04327	0.336269	8.15786	0.592667	0.73938	cytochrome C-type biogenesis protein, TPR repeat-containing protein
HPNK_01604	-0.332371	7.56062	0.602691	0.746401	DNA topoisomerase III
HPNK_05414	-0.331621	6.90736	0.611229	0.752827	putative ATPase
HPNK_00245	-0.331454	6.84591	0.611566	0.752827	putative Mg-dependent DNAse
HPNK_03538	0.331255	5.10129	0.63656	0.775049	hypothetical protein
HPNK_11326	-0.330781	7.59739	0.602709	0.746401	hypothetical protein
HPNK_08218	-0.328933	7.35384	0.609976	0.752113	lysine 2,3-aminomutase YodO family protein
HPNK_02692	0.327818	7.34225	0.606681	0.748877	1-acyl-sn-glycerol-3-phosphate acyltransferase
HPNK_06030	0.327057	6.37345	0.619267	0.758635	diheme cytochrome c550
HPNK_09214	0.326521	10.2365	0.599593	0.74517	ribosomal protein S12 methylthiotransferase
HPNK_06950	0.325339	3.1573	0.7436	0.851954	IS110 family transposase
HPNK_09974	0.321572	8.81412	0.607381	0.749327	NADH dehydrogenase
HPNK_00677	-0.320328	8.65438	0.610314	0.752114	malonyl CoA-acyl carrier protein transacylase
HPNK_07048	-0.320229	7.69882	0.615743	0.756368	D,D-heptose 1,7-bisphosphate phosphatase
HPNK_06310	0.319331	12.2057	0.606646	0.748877	molecular chaperone DnaK
HPNK_10221	-0.317773	5.06568	0.670751	0.797969	putative transcriptional regulator
HPNK_09894	-0.316787	8.31272	0.61572	0.756368	hypothetical protein
HPNK_00762	0.314957	7.89306	0.616385	0.756368	50S ribosomal protein L30
HPNK_03773	0.314742	8.11688	0.616475	0.756368	SAM-dependent methyltransferase, SmtA
HPNK_00407	0.314375	6.6324	0.627479	0.765662	sortase-like acyltransferase
HPNK_08288	-0.31409	7.77914	0.621243	0.759365	putative glutamine amidotransferase class-II
HPNK_09814	0.314011	9.60969	0.614362	0.755851	ribokinase
HPNK_00527	-0.311647	8.87177	0.619342	0.758635	hypothetical protein
HPNK_07328	-0.310382	10.409	0.617916	0.757719	DNA gyrase subunit A
HPNK_00402	0.30987	6.27464	0.632461	0.770478	ISHin1, family IS3
HPNK_09189	-0.30945	6.64935	0.638438	0.776911	hypothetical protein
HPNK_02324	-0.309238	9.22092	0.621127	0.759365	2,3,4,5-tetrahydropyridine-2,6-carboxylate N-succinyltransferase
HPNK_08828	0.308282	5.76905	0.646788	0.781959	dihydrofolate reductase
HPNK_06045	0.307475	9.97259	0.621299	0.759365	nitrate reductase catalytic subunit
HPNK_11851	-0.306832	9.09789	0.624151	0.762434	ABC transporter ATP-binding protein
HPNK_03543	0.305136	7.20449	0.631596	0.769844	ribonuclease
HPNK_11501	0.303049	3.17219	0.809651	0.895025	putative prophage tail component
HPNK_10301	-0.302823	5.66205	0.664333	0.793743	HxlR family transcriptional regulator
HPNK_00502	0.302751	6.82785	0.64351	0.780098	murein transglycosylase A
HPNK_09389	-0.297764	7.55972	0.641609	0.779496	hypothetical protein
HPNK_02264	-0.296421	7.64137	0.641536	0.779496	molybdenum cofactor biosynthesis protein MogA
HPNK_08823	-0.296259	0.824242	1	1	IS256 family transposase
HPNK_09734	-0.296259	0.824242	1	1	IS256 family transposase
HPNK_03143	0.294686	7.06573	0.647612	0.782108	tyrosine-specific transporter
HPNK_02284	-0.294342	7.70119	0.643272	0.780098	hypothetical protein
HPNK_05429	0.293438	7.32288	0.642979	0.780098	hypothetical protein
HPNK_02229	-0.292479	9.6205	0.639387	0.777643	murein transglycosylase C
HPNK_06835	0.291728	7.06716	0.647612	0.782108	bifunctional indole-3-glycerol phosphate synthase/phosphoribosylanthranilate isomerase
HPNK_06140	-0.29139	6.63874	0.655168	0.789166	putative TRAP transporter large permease protein
HPNK_09239	-0.289187	7.15555	0.655953	0.789166	YheO domain-containing protein
HPNK_05734	-0.289044	10.0779	0.642647	0.780098	hypothetical protein
HPNK_06460	-0.288904	6.86731	0.659414	0.792276	2-isopropylmalate synthase
HPNK_02577	0.288272	4.90223	0.685125	0.806874	IS256 family transposase
HPNK_10346	-0.28819	9.91268	0.643852	0.780098	type I restriction-modification system, M subunit
HPNK_09954	0.287458	7.57426	0.650331	0.784967	lipoprotein-releasing system ATP-binding protein lolD
HPNK_01304	-0.286858	7.2504	0.655394	0.789166	leucine-responsive transcriptional regulator
HPNK_03518	-0.285907	10.6201	0.645689	0.781476	ribonucleotide-diphosphate reductase subunit alpha
HPNK_05739	-0.28511	10.8011	0.646461	0.781959	hypothetical protein
HPNK_06375	-0.283981	5.71944	0.688175	0.809639	universal stress protein A
HPNK_10396	-0.283672	4.18182	0.754683	0.861118	ISAs1 family transposase
HPNK_03842	0.283665	5.08579	0.683596	0.806372	hypothetical protein
HPNK_04192	0.281904	6.94801	0.664711	0.793743	insertion element IS1016 transposase
HPNK_07273	-0.281887	7.41226	0.660392	0.792276	putative transcriptional regulator
HPNK_05649	-0.279044	6.24554	0.677078	0.802077	pseudouridylate synthase, 23S RNA-specific
HPNK_01294	-0.27904	9.1523	0.655817	0.789166	phospho-2-dehydro-3-deoxyheptonate aldolase
HPNK_08918	0.278306	8.98517	0.656256	0.789166	NhaP-type Na+/H+ and K+/H+ antiporter
HPNK_03528	-0.277878	7.55778	0.664442	0.793743	permease
HPNK_07958	-0.276489	7.8293	0.666083	0.794532	cell division protein FtsQ
HPNK_01309	0.276173	8.21544	0.660767	0.792276	7-cyano-7-deazaguanine reductase
HPNK_08793	0.27549	6.36442	0.675172	0.801946	exopolysaccharide biosynthesis protein
HPNK_05069	0.274477	7.05379	0.667703	0.79519	AphA-like protein/membrane protein affecting hemolysin expression
HPNK_08443	-0.273801	9.592	0.660999	0.792276	divergent polysaccharide deacetylase superfamily
HPNK_03768	-0.27183	9.51837	0.663422	0.793743	membrane protein insertase
HPNK_01793	-0.270182	8.35255	0.667255	0.79508	diacylglycerol kinase
HPNK_08333	0.26991	8.06888	0.668564	0.795791	recombination associated protein
HPNK_05769	-0.269761	6.8255	0.683219	0.806372	5,10-methylenetetrahydrofolate reductase
HPNK_03118	0.26954	10.5441	0.664481	0.793743	VtaA6
HPNK_01778	-0.269229	9.44307	0.666591	0.794713	coproporphyrinogen III oxidase
HPNK_06150	-0.268073	6.6251	0.683832	0.806372	L-xylulose kinase
HPNK_09299	-0.267941	7.07977	0.680415	0.804749	PTS system cellobiose-specific transporter subunit IIC
HPNK_09459	0.267606	7.28941	0.674745	0.801866	putative ABC-transport permease
HPNK_05944	0.266889	6.65592	0.681175	0.805222	ArtM protein
HPNK_05569	0.265414	7.31818	0.676814	0.802077	peptide transport system ATP-binding protein SapD
HPNK_00999	-0.26507	8.54096	0.673811	0.801182	cyclic 3',5'-adenosine monophosphate phosphodiesterase
HPNK_02244	-0.264955	6.69288	0.685463	0.806874	hypothetical protein
HPNK_06330	0.264012	6.20202	0.689406	0.810098	carbamoyl phosphate synthase small subunit
HPNK_09454	0.262809	7.7847	0.677846	0.802561	putative Mg2+ and Co2+ transporter CorB
HPNK_01783	-0.261063	9.75691	0.675606	0.802035	LPS assembly outer membrane complex protein LptD
HPNK_09234	-0.259725	10.5068	0.676293	0.802077	FKBP-type peptidyl-prolyl cis-trans isomerase FkpA
HPNK_09054	0.259207	7.85755	0.68196	0.805723	recombination protein F
HPNK_00937	-0.258704	8.84985	0.680275	0.804749	lipoyl synthase
HPNK_03912	-0.258216	8.25134	0.683954	0.806372	aldose 1-epimerase
HPNK_04332	0.257444	6.78527	0.689604	0.810098	cytochrome C-type biogenesis protein
HPNK_04667	-0.257183	7.89397	0.685145	0.806874	bifunctional 2',3'-cyclic nucleotide 2'-phosphodiesterase/3'-nucleotidase periplasmic precursor protein
HPNK_06040	-0.255404	7.44818	0.690211	0.810327	quinol dehydrogenase periplasmic component
HPNK_03797	-0.255063	7.43793	0.691688	0.811634	hypothetical protein
HPNK_09339	-0.253969	7.28864	0.692447	0.812098	L-fuculokinase
HPNK_04002	-0.253963	3.82909	0.822994	0.905739	IS110 family transposase
HPNK_09179	-0.252745	7.058	0.699585	0.817891	adenosylmethionine--8-amino-7-oxononanoate transaminase
HPNK_04577	0.250907	7.71557	0.692923	0.81223	menaquinone-specific isochorismate synthase
HPNK_04844	0.250381	6.76201	0.696224	0.814816	ribose-5-phosphate isomerase A
HPNK_04607	-0.248447	10.4541	0.689653	0.810098	putative zinc metalloprotease
HPNK_02587	0.247841	2.10728	0.88144	0.939412	hypothetical protein
HPNK_10907	-0.247162	8.60455	0.69459	0.813756	SmpA/OmlA domain-containing protein
HPNK_05029	0.246438	6.02079	0.717993	0.831479	DNA polymerase subunit beta
HPNK_08818	0.246159	1.24096	1	1	IS256 family transposase
HPNK_04839	-0.244879	9.39126	0.69531	0.814173	phosphoglucosamine mutase
HPNK_09344	0.242879	8.6852	0.698433	0.816973	L-fucose isomerase
HPNK_05359	0.242693	7.30151	0.705238	0.822268	LysR family transcriptional regulator
HPNK_09229	-0.240941	5.01683	0.758048	0.863237	slyX-like protein
HPNK_06430	-0.240914	9.24744	0.700297	0.818296	potassium transporter peripheral membrane component
HPNK_08233	-0.240141	5.85216	0.724547	0.83743	putative cell division protein zapB
HPNK_08993	-0.239673	6.76078	0.716798	0.830622	putative phage associated protein
HPNK_09164	0.239219	6.8336	0.71011	0.825179	biotin synthesis protein
HPNK_04447	0.239006	7.12492	0.709694	0.825179	hypothetical protein
HPNK_10882	-0.23805	8.04993	0.706459	0.822912	tRNA (5-methylaminomethyl-2-thiouridylate)-methyltransferase
HPNK_00877	0.237952	8.24809	0.705246	0.822268	ATP-dependent protease subunit HslV
HPNK_11776	0.237319	8.83384	0.704698	0.822268	putative ATP-dependent helicase
HPNK_10737	0.236957	8.35142	0.705019	0.822268	putative 2Fe-2S cluster-containing protein
HPNK_09714	0.236435	8.14848	0.707701	0.823929	50S ribosomal protein L29
HPNK_10051	0.236104	9.14942	0.705537	0.822268	tRNA modification GTPase TrmE
HPNK_07033	0.23445	8.39704	0.708099	0.823962	3-phosphoshikimate 1-carboxyvinyltransferase
HPNK_11052	-0.233582	7.20833	0.714854	0.829661	hypothetical protein
HPNK_03852	0.233566	7.42233	0.712653	0.827537	acid phosphatase/phosphotransferase
HPNK_03733	0.233338	4.61254	0.768533	0.868928	queuosine biosynthesis protein QueC
HPNK_00837	-0.233169	1.57494	1	1	hypothetical protein
HPNK_03133	-0.232613	7.68333	0.716162	0.830461	N5-glutamine S-adenosyl-L-methionine-dependent methyltransferase
HPNK_11676	0.232516	8.91466	0.710252	0.825179	Hsp33-like chaperonin
HPNK_03093	0.232222	5.3127	0.740912	0.850183	hypothetical protein
HPNK_03183	-0.230773	5.11461	0.772658	0.870946	hypothetical protein
HPNK_05354	-0.230227	6.49192	0.732697	0.844664	putative micrococcal nuclease (thermonuclease)-like protein
HPNK_02249	-0.228934	8.58099	0.716287	0.830461	4-hydroxy-3-methylbut-2-enyl diphosphate reductase
HPNK_10742	-0.226516	5.20911	0.750915	0.858415	exodeoxyribonuclease VII small subunit
HPNK_02627	0.226368	8.30594	0.718282	0.831479	glucosamine-6-phosphate deaminase
HPNK_04347	-0.226178	6.91958	0.729334	0.841751	peptide transport system permease protein SapB
HPNK_11691	0.225603	6.03171	0.738811	0.849081	hypothetical protein
HPNK_07918	-0.225405	8.60148	0.720437	0.833541	UDP-MurNAc-pentapeptide synthetase
HPNK_11117	-0.22324	7.80718	0.723971	0.837197	resistance to organic solvents ABC transporter permease
HPNK_04724	-0.221379	7.6515	0.729417	0.841751	phage recombination protein Bet
HPNK_07143	-0.21882	9.52722	0.726204	0.838911	DNA topoisomerase IV subunit A
HPNK_04282	0.217743	6.01309	0.736008	0.847605	IunH protein
HPNK_11446	0.215879	1.75884	1	1	putative phage minor tail protein
HPNK_06080	-0.215098	9.23333	0.731221	0.843397	putative transporter
HPNK_03778	0.214757	7.98227	0.734836	0.846692	outer membrane protein 18/16
HPNK_07863	0.213982	6.66799	0.745604	0.853375	hypothetical protein
HPNK_01877	0.212851	8.22077	0.736529	0.847768	dipeptide transport system permease DppC
HPNK_03653	-0.21158	7.55745	0.742806	0.851481	ubiquinone/menaquinone biosynthesis methyltransferase ubiE
HPNK_10942	-0.211405	5.49593	0.765104	0.867638	hypothetical protein
HPNK_04632	-0.211177	8.70093	0.737221	0.847855	UDP-N-acetylglucosamine acyltransferase
HPNK_10932	0.21089	7.86169	0.740453	0.850093	hypothetical protein
HPNK_04297	0.210831	6.79528	0.742572	0.851481	N-acetylmannosamine-6-phosphate 2-epimerase
HPNK_09984	-0.210781	7.40287	0.74545	0.853375	lipid A biosynthesis (KDO)2-(lauroyl)-lipid IVA acyltransferase
HPNK_04944	0.209203	9.48619	0.737365	0.847855	50S ribosomal protein L9
HPNK_06545	-0.203875	3.79464	0.86518	0.93109	50S ribosomal protein L19
HPNK_10501	-0.201325	8.54765	0.749583	0.85749	lipopolysaccharide ABC transporter permease
HPNK_09729	0.200881	2.14026	0.88144	0.939412	IS256 family transposase
HPNK_02349	-0.199196	8.91625	0.751161	0.858415	autonomous glycyl radical cofactor GrcA
HPNK_11167	-0.197114	8.94668	0.753621	0.860345	BmaA2
HPNK_09619	-0.195917	12.1166	0.752088	0.859034	periplasmic serine protease do/hhoA-like protein
HPNK_01449	0.195288	7.18812	0.761085	0.864447	putative membrane protein
HPNK_10071	0.19445	6.63349	0.765274	0.867638	UDP-N-acetylglucosamine 2-epimerase
HPNK_03618	0.194446	7.83737	0.75878	0.863381	TobB energy transducing protein
HPNK_02017	-0.194141	10.2077	0.75529	0.86137	preprotein translocase subunit SecD
HPNK_05584	0.192952	9.07316	0.757732	0.863237	DNA topoisomerase IV subunit B
HPNK_04602	-0.192126	9.07962	0.759402	0.863381	CDP-diglyceride pyrophosphorylase
HPNK_03997	0.191899	8.77229	0.759567	0.863381	electron transport complex protein RnfC
HPNK_01489	0.191729	8.77919	0.759759	0.863381	putative oligopeptide transporter, periplasmic-binding protein, OppA
HPNK_08128	-0.19125	11.3054	0.758086	0.863237	pyruvate-formate lyase
HPNK_04487	-0.189136	7.3703	0.771582	0.870946	cAMP-binding protein
HPNK_01009	-0.188656	8.3963	0.76509	0.867638	hypothetical protein
HPNK_05434	-0.187335	7.41998	0.771548	0.870946	acylneuraminate cytidylyltransferase/CMP-N-acetylneuraminic acid synthetase
HPNK_06515	0.187036	8.01897	0.766162	0.867638	UGMP family protein
HPNK_02622	0.185023	9.11798	0.767358	0.868209	N-acetylglucosamine-6-phosphate deacetylase
HPNK_05679	0.183637	8.94698	0.76934	0.869401	RNA pyrophosphohydrolase
HPNK_10977	0.183466	11.303	0.767508	0.868209	sigma-E factor negative regulatory protein
[truncated: 237 more rows]

## Sheet: asRNA in vivo vs plate
Additional file 2C
Differential expression of antisense RNAs in vivo versus plate culture. log2 fold change (logFC), expression strength (logCPM), P-value, false discovery rate (FDR) and encoded product in the sense strand are shown.
Positive log2 fold change indicate up-regulation in vivo.
Locus	logFC	logCPM	P-value	FDR	Product
HPNK_00782	-10.2528	8.30086	1.67674e-10	5.86455e-08	30S ribosomal protein S13
HPNK_09719	-9.66154	7.76057	7.97305e-09	9.34106e-07	30S ribosomal protein S17
HPNK_00050	8.65831	6.37214	8.90804e-07	3.60533e-05	hypothetical protein
HPNK_00622	-7.8941	6.21278	0.00016724	0.00215189	hypothetical protein
HPNK_00777	-7.85863	6.18289	0.00016724	0.00215189	50S ribosomal protein L36
HPNK_03238	-7.00121	5.48007	0.00631096	0.034015	hypothetical protein
HPNK_01399	6.71434	4.60939	0.00540155	0.0304065	IS256 family transposase
HPNK_07708	-6.5315	8.39188	2.1971e-09	4.44612e-07	18K peptidoglycan-associated outer membrane lipoprotein PalA
HPNK_05074	-6.45391	5.05697	0.00824448	0.040821	translation initiation factor IF-1
HPNK_11277	-6.45391	5.05697	0.00824448	0.040821	hypothetical protein
HPNK_09714	-6.30929	8.18855	9.24811e-09	1.02931e-06	50S ribosomal protein L29
HPNK_09669	-6.11683	8.01379	3.45025e-08	2.95394e-06	30S ribosomal protein S10
HPNK_06950	-6.01243	4.73559	0.020241	0.0810367	IS110 family transposase
HPNK_00787	-5.9955	8.78156	4.72568e-10	1.31492e-07	30S ribosomal protein S11
HPNK_09689	-5.98051	9.30416	8.01603e-11	3.62561e-08	50S ribosomal protein L2
HPNK_08178	-5.76706	13.7022	5.48589e-14	1.22116e-10	outer membrane protein P2 (OMP P2)
HPNK_00265	-5.72788	4.53993	0.0538657	0.159898	transposase, IS4 family protein
HPNK_02567	5.6329	8.37721	1.8442e-10	5.86455e-08	ISHin1, family IS3
HPNK_09679	-5.59677	8.41488	6.89087e-09	8.5217e-07	50S ribosomal protein L4
HPNK_03283	-5.56135	4.43013	0.0538657	0.159898	hypothetical protein
HPNK_11511	-5.56135	4.43013	0.0538657	0.159898	putative bacteriophage tail protein
HPNK_06550	-5.38922	8.7543	4.60325e-09	6.72648e-07	tRNA (guanine-N(1)-)-methyltransferase
HPNK_07673	-5.37306	4.31047	0.0910145	0.238525	hypothetical protein
HPNK_09699	-5.33141	8.17397	3.7763e-08	3.11335e-06	50S ribosomal protein L22
HPNK_06870	5.32202	3.75711	0.157937	0.346192	ISHin1, family IS3
HPNK_11421	5.19268	7.928	3.85132e-09	6.1236e-07	bacteriophage lambda tail assembly I
HPNK_00727	-5.03451	7.90759	2.57549e-07	1.33327e-05	50S ribosomal protein L24
HPNK_05499	4.99272	10.4045	8.14378e-11	3.62561e-08	periplasmic protein
HPNK_04242	-4.9926	12.2353	2.49484e-11	1.85117e-08	elongation factor Tu
HPNK_11217	-4.99155	12.4028	2.25754e-11	1.85117e-08	hypothetical protein
HPNK_00747	-4.97021	9.50692	1.68374e-09	3.74801e-07	50S ribosomal protein L6
HPNK_11257	-4.95517	6.98729	3.09441e-05	0.00059897	transposase, IS4 family protein
HPNK_03303	-4.9015	4.03336	0.157937	0.346192	hypothetical protein
HPNK_09784	-4.83105	8.92223	1.65011e-08	1.62428e-06	F0F1 ATP synthase subunit epsilon
HPNK_00757	-4.77499	8.57373	4.23522e-08	3.367e-06	30S ribosomal protein S5
HPNK_03468	4.75498	3.5183	0.282297	0.496513	phage tail fiber-like protein
HPNK_00762	-4.72003	7.62924	1.7169e-06	6.26529e-05	50S ribosomal protein L30
HPNK_00055	4.64871	5.24771	0.00041087	0.00435523	hypothetical protein
HPNK_09779	-4.637	9.93916	3.66532e-09	6.1236e-07	F0F1 ATP synthase subunit beta/H(+)-transporting two-sector ATPase, F(1) subunit beta
HPNK_07593	-4.63407	10.4222	1.33493e-09	3.30172e-07	cysteine desulfurase
HPNK_04819	-4.61718	10.0319	2.78568e-09	5.16744e-07	periplasmic/secreted protein
HPNK_02953	4.60327	7.0093	1.23333e-06	4.81648e-05	hypothetical protein
HPNK_11556	-4.59158	3.86999	0.282297	0.496513	putative bacteriophage protein
HPNK_08883	4.38787	9.01301	1.5352e-08	1.62428e-06	cytochrome c-type biogenesis protein ccmH
HPNK_06810	-4.3731	10.4057	6.71918e-09	8.5217e-07	Nlp family transcripitonal regulator
HPNK_02983	4.36948	7.79412	1.42084e-07	8.54811e-06	hypothetical protein
HPNK_05869	4.36948	7.79412	1.42084e-07	8.54811e-06	hypothetical protein
HPNK_00582	4.35155	7.57896	5.29554e-07	2.31135e-05	hypothetical protein
HPNK_00712	-4.34803	10.6961	4.83485e-09	6.72648e-07	IS256 family transposase
HPNK_09759	-4.33273	7.29209	1.48415e-05	0.000342971	F0F1 ATP synthase subunit B
HPNK_09694	-4.28711	7.76437	4.86391e-06	0.000138809	30S ribosomal protein S19
HPNK_03068	4.26317	6.27508	1.57012e-05	0.000356641	putative tail fiber assembly protein
HPNK_09709	-4.23892	9.01669	1.78975e-07	1.02154e-05	50S ribosomal protein L16
HPNK_04979	4.22597	9.08234	3.25621e-08	2.89933e-06	diadenosine tetraphosphate (Ap4A) hydrolase
HPNK_11491	4.21867	7.22168	1.50885e-06	5.79088e-05	phage protein
HPNK_04759	-4.21436	10.3917	1.67828e-08	1.62428e-06	50S ribosomal protein L1
HPNK_00792	-4.20733	8.80785	2.56196e-07	1.33327e-05	30S ribosomal protein S4
HPNK_02741	-4.19636	3.68415	0.521531	0.729825	IS256 family transposase
HPNK_03288	-4.19636	3.68415	0.521531	0.729825	hypothetical protein
HPNK_04734	-4.19636	3.68415	0.521531	0.729825	IS256 family transposase
HPNK_09674	-4.09553	9.04689	2.45297e-07	1.33178e-05	50S ribosomal protein L3
HPNK_11057	4.09376	6.11892	4.32886e-05	0.000772285	hypothetical protein
HPNK_06880	-4.07265	10.1273	5.15031e-08	3.88915e-06	IS110 family transposase
HPNK_00732	-4.06746	9.16494	2.66583e-07	1.34867e-05	50S ribosomal protein L5
HPNK_01962	4.05724	5.56051	0.000776196	0.00711034	hypothetical protein
HPNK_04232	-4.01482	6.19707	0.000830751	0.00745666	30S ribosomal protein S7
HPNK_00597	4.01451	9.49842	5.24144e-08	3.88915e-06	hypothetical protein
HPNK_05789	-4.01038	11.2744	2.32495e-08	2.1564e-06	adenylate kinase
HPNK_00442	-3.99399	7.87918	5.15551e-06	0.000145268	IS256 family transposase
HPNK_08733	-3.98835	8.95046	4.71318e-07	2.18574e-05	transcriptional formate dehydrogenase
HPNK_04392	-3.98831	6.99786	9.92985e-05	0.00146383	30S ribosomal protein S21
HPNK_08738	-3.98534	10.1152	7.4353e-08	5.09323e-06	transcriptional formate dehydrogenase
HPNK_10116	3.95956	8.11304	7.57692e-07	3.12337e-05	MarR family transcriptional regulator
HPNK_00682	-3.95035	10.0831	9.36779e-08	5.95791e-06	3-ketoacyl-(acyl-carrier-protein) reductase
HPNK_09794	3.94943	9.68857	6.43414e-08	4.62013e-06	D-ribose pyranase
HPNK_01897	-3.93872	7.46234	3.29868e-05	0.000627595	excinuclease ABC subunit A
HPNK_08683	-3.92172	10.3009	8.55494e-08	5.60097e-06	lipoprotein Plp4
HPNK_05879	3.91757	9.93836	7.55061e-08	5.09323e-06	hypothetical protein
HPNK_11157	-3.90415	9.14779	4.81643e-07	2.18803e-05	ferritin and DNA-binding stress protein
HPNK_00737	-3.88763	6.9129	0.000155998	0.00204265	30S ribosomal protein S14
HPNK_01149	3.83255	7.44539	3.68395e-06	0.00011715	cation transport ATPase
HPNK_04137	3.80745	3.23833	1	1	hypothetical protein
HPNK_04769	3.80745	3.23833	1	1	ISAs1 family transposase
HPNK_03253	3.80481	8.52726	7.51192e-07	3.12337e-05	bacteriophage P2 Tail completion protein GPR
HPNK_11182	-3.78964	9.47022	4.93013e-07	2.19489e-05	superoxide dismutase
HPNK_09704	-3.77713	8.60367	2.00738e-06	6.98193e-05	30S ribosomal protein S3
HPNK_11736	-3.77497	6.0028	0.00217413	0.0155116	50S ribosomal protein L31
HPNK_09769	-3.74849	10.0856	3.15746e-07	1.55397e-05	F0F1 ATP synthase subunit alpha
HPNK_01798	-3.7187	10.879	1.7684e-07	1.02154e-05	bifunctional UDP-sugar hydrolase/5'-nucleotidase periplasmic precursor
HPNK_01119	3.70423	9.63717	3.28108e-07	1.55397e-05	fimbrial biogenesis and twitching motility protein PilF-like protein
HPNK_09754	-3.68654	6.74473	0.00040732	0.00433825	F0F1 ATP synthase subunit C
HPNK_03323	-3.65021	3.46884	1	1	IS256 family transposase
HPNK_03033	3.6445	5.2267	0.00333406	0.0212046	hypothetical protein
HPNK_08848	-3.62229	11.9918	2.025e-07	1.12692e-05	oligopeptide ABC transporter periplasmic binding protein
HPNK_04999	-3.61393	8.88923	2.87946e-06	9.71163e-05	Na(+)-translocating NADH-quinone reductase subunit B
HPNK_00240	-3.61275	6.68355	0.000571238	0.00562644	hypothetical protein
HPNK_09539	3.60491	8.41302	1.66705e-06	6.18476e-05	hypothetical protein
HPNK_07838	-3.60374	7.17745	0.000194692	0.00238124	hypothetical protein
HPNK_01644	3.59816	5.68703	0.000454603	0.00475092	hypothetical protein
HPNK_05589	-3.58491	11.2527	3.23784e-07	1.55397e-05	catalase
HPNK_09664	3.56751	9.70041	6.83572e-07	2.92621e-05	DNA transformation protein
HPNK_01369	-3.55906	8.03131	1.58795e-05	0.000357047	hypothetical protein
HPNK_01409	-3.55605	10.0235	9.55795e-07	3.79929e-05	universal stress protein A
HPNK_11571	-3.51697	9.6234	1.85028e-06	6.53765e-05	hypothetical protein
HPNK_03228	3.49745	7.42515	1.15726e-05	0.00028623	putative bacteriophage protein
HPNK_00767	-3.48997	9.20279	3.23578e-06	0.000107505	50S ribosomal protein L15
HPNK_11771	-3.48978	8.3522	1.11117e-05	0.000281076	uracil phosphoribosyltransferase
HPNK_06260	3.48121	8.36886	3.8601e-06	0.000119342	putative transposase
HPNK_03957	-3.46524	7.71284	6.61131e-05	0.00105876	IS3 family transposase
HPNK_08748	-3.45119	8.14157	2.54408e-05	0.000524363	formate dehydrogenase cytochrome B556 subunit subunit gamma
HPNK_04709	3.44733	6.24249	0.000382673	0.00416018	intrrupted gp229 phage-associated protein
HPNK_02617	-3.43773	7.92708	3.21046e-05	0.000616076	50S ribosomal protein L21
HPNK_03558	-3.42433	6.52866	0.00139124	0.01114	30S ribosomal protein S20
HPNK_04237	-3.419	10.2763	1.64739e-06	6.18476e-05	elongation factor G
HPNK_10897	3.41466	9.43282	1.80328e-06	6.47436e-05	GNAT family acetyltransferase
HPNK_10246	-3.40645	9.45425	3.48354e-06	0.000114035	PTS system mannose-specific transporter subunits IIAB
HPNK_00742	-3.39825	7.89335	4.10003e-05	0.000749327	30S ribosomal protein S8
HPNK_04407	3.39703	8.06138	8.77228e-06	0.000227991	Transposase, Mutator family protein
HPNK_02998	3.39003	6.85958	4.85467e-05	0.000844257	hypothetical protein
HPNK_01534	-3.37796	10.2396	2.11782e-06	7.25273e-05	methyl-galactoside ABC transporter galactose-binding periplasmic protein MglB
HPNK_01649	3.37523	6.65369	0.000133928	0.00181391	hypothetical protein
HPNK_06865	3.36271	7.30039	2.65437e-05	0.000542077	ISHin1, family IS3
HPNK_09729	-3.36142	8.66804	1.31339e-05	0.000311023	IS256 family transposase
HPNK_08308	-3.35578	8.66314	1.37976e-05	0.000323299	PTS system, IIDcomponent
HPNK_00797	-3.35507	9.17246	7.39574e-06	0.000198348	DNA-directed RNA polymerase subunit alpha
HPNK_05104	3.34296	8.86369	3.9439e-06	0.000120262	hypothetical protein
HPNK_06600	3.32742	6.13899	0.000680649	0.00642002	putative tail fiber assembly protein
HPNK_02234	-3.32106	7.59064	0.000141266	0.00189433	oxidative damage protection protein
HPNK_06010	3.31219	6.78944	7.4182e-05	0.00116288	hypothetical protein
HPNK_05084	-3.30716	9.43751	6.74975e-06	0.000185493	chelated iron ABC transporter periplasmic-binding protein
HPNK_05924	3.2927	7.69429	2.30668e-05	0.000489016	phage major capsid protein, HK97 family
HPNK_04592	3.28538	7.47584	4.33673e-05	0.000772285	hydroxyacylglutathione hydrolase
HPNK_05834	3.28371	4.2942	0.0326587	0.110543	hypothetical protein
HPNK_06380	3.27467	9.16636	4.42949e-06	0.000131467	DNA polymerase beta-like protein
HPNK_03648	-3.2574	5.59651	0.0144338	0.0626308	global DNA-binding transcriptional dual regulator Fis
HPNK_08318	-3.23959	8.43457	2.69309e-05	0.000544983	PTS system transporter subunit IIB
HPNK_11711	3.23414	9.8724	3.58268e-06	0.00011558	6-phosphogluconolactonase
HPNK_01654	3.23392	7.42883	5.7922e-05	0.000969431	hypothetical protein
HPNK_07498	3.23392	7.42883	5.7922e-05	0.000969431	cystathionine beta-lyase
HPNK_00065	3.2241	8.19909	1.86909e-05	0.00041194	hypothetical protein
HPNK_04247	3.2193	7.81237	2.33542e-05	0.000490438	hypothetical protein
HPNK_05884	3.21834	7.02941	0.000118011	0.00166262	hypothetical protein
HPNK_05774	-3.2124	9.9632	6.06293e-06	0.000168701	isocitrate dehydrogenase (NADP(+))
HPNK_05014	-3.21234	6.85204	0.00116788	0.00970036	Na(+)-translocating NADH-quinone reductase subunit E
HPNK_11631	-3.20581	9.76465	7.31775e-06	0.000198348	heat shock protein HtpX
HPNK_01439	-3.20506	10.9332	3.76252e-06	0.000117963	30S ribosomal protein S1
HPNK_11232	3.19729	7.87695	2.73387e-05	0.000548253	fimbrial assembly chaperone
HPNK_00577	3.19241	8.17003	2.24848e-05	0.000481261	hypothetical protein
HPNK_11321	-3.19214	9.58894	1.02526e-05	0.000262325	Holliday junction resolvase-like protein
HPNK_04944	-3.16305	7.17281	0.000435131	0.00456888	50S ribosomal protein L9
HPNK_10376	3.15312	7.35559	8.61919e-05	0.00130188	hemolysin
HPNK_10767	-3.14925	8.35725	4.56088e-05	0.000805756	putative iron-sulfur protein
HPNK_05779	-3.14542	11.6297	4.07168e-06	0.00012248	bifunctional aconitate hydratase 2/2-methylisocitrate dehydratase
HPNK_01733	-3.1453	9.65908	1.21871e-05	0.000294875	dihydrolipoamide acetyltransferase
HPNK_11696	-3.14035	11.3071	4.76293e-06	0.000137692	IS110 family transposase
HPNK_11227	3.13619	8.476	2.06285e-05	0.000450186	peptidyl-tRNA hydrolase
HPNK_03493	3.13115	7.54689	6.03315e-05	0.000995823	putative bacteriophage tail fiber protein
HPNK_00210	3.12139	7.2094	9.43252e-05	0.00139979	Transposase, Mutator family protein
HPNK_05739	-3.11383	8.96255	3.03509e-05	0.000592642	hypothetical protein
HPNK_10381	3.11371	9.08932	1.31047e-05	0.000311023	hemolysin activation/secretion protein
HPNK_09229	-3.10119	12.385	4.58475e-06	0.000134285	slyX-like protein
HPNK_06675	3.09836	5.29575	0.00333406	0.0212046	hypothetical protein
HPNK_04804	-3.09532	6.75642	0.00214825	0.0154258	hypothetical protein
HPNK_05019	-3.08374	9.37399	2.17469e-05	0.000469986	Na(+)-translocating NADH-quinone reductase subunit F
HPNK_07743	-3.0794	10.0161	1.18913e-05	0.000290879	spermidine/putrescine-binding periplasmic protein 1
HPNK_00572	3.07202	8.24982	3.59807e-05	0.000667441	hypothetical protein
HPNK_00752	-3.07073	6.73644	0.00214825	0.0154258	50S ribosomal protein L18
HPNK_00332	3.06413	4.81359	0.0252735	0.0929897	bacteriophage terminase small subunit
HPNK_03897	3.06413	4.81359	0.0252735	0.0929897	ISHin1, family IS3
HPNK_04147	3.06413	4.81359	0.0252735	0.0929897	putative bacteriophage protein
HPNK_10366	3.0545	10.3991	8.80827e-06	0.000227991	hemolysin
HPNK_02547	-3.04905	8.72514	4.14983e-05	0.000751017	co-chaperonin GroES (HSP10)
HPNK_02462	-3.03657	11.3134	8.68954e-06	0.000227991	hypothetical protein
HPNK_00587	3.03413	7.95728	5.40241e-05	0.000917997	hypothetical protein
HPNK_06555	-3.0341	8.38701	8.47812e-05	0.00129262	16S rRNA-processing protein RimM
HPNK_00377	3.02322	5.59616	0.00362709	0.0226795	enoyl-CoA hydratase/carnithine racemase-like protein
HPNK_03373	3.02322	5.59616	0.00362709	0.0226795	Mu-like phage gp25
HPNK_07588	-3.02216	8.96654	4.10683e-05	0.000749327	BadM/Rrf2 family HTH-type transcriptional regulator
HPNK_00772	-3.01266	9.99731	1.84807e-05	0.00041138	preprotein translocase subunit SecY
HPNK_04502	3.00386	8.80758	2.40369e-05	0.000500058	putative anthranilate synthase component II
HPNK_01019	-2.99799	8.08871	0.00015494	0.00204081	4-hydroxy-3-methylbut-2-en-1-yl diphosphate synthase
HPNK_00547	-2.99094	11.158	1.14878e-05	0.00028623	hypothetical protein
HPNK_06800	-2.97912	9.61757	2.95487e-05	0.000582083	hypothetical protein
HPNK_09764	-2.97122	8.06623	0.000178285	0.0022549	F0F1 ATP synthase subunit delta
HPNK_04212	-2.9562	9.78368	2.87036e-05	0.000570483	uridine phosphorylase
HPNK_06225	2.95314	8.20084	5.14448e-05	0.000880894	pyruvate kinase
HPNK_02712	2.94167	6.06775	0.00124694	0.0102353	hypothetical protein
HPNK_05829	2.93043	6.6254	0.000490858	0.00497239	chromosome segregation ATPase
HPNK_04542	-2.92547	8.02792	0.000220763	0.0026001	IS256 family transposase
HPNK_03368	2.92421	5.52124	0.00472407	0.0280504	hypothetical protein
HPNK_06988	2.92314	8.43429	6.20267e-05	0.00101523	Type I restriction modification DNA specificity domain-containing protein
HPNK_10256	-2.91664	8.70604	8.92939e-05	0.00133402	PTS system mannose-specific transporter subunit IID
HPNK_03053	2.91596	8.04916	8.40539e-05	0.00129037	hypothetical protein
HPNK_11801	-2.91504	11.926	1.49453e-05	0.000342971	protease3
HPNK_07038	-2.9094	8.39847	0.000119039	0.00166654	cold shock-like protein CspD
HPNK_11501	-2.90676	5.33327	0.0489064	0.15016	putative prophage tail component
HPNK_05194	-2.90675	9.7839	3.4904e-05	0.000657674	3-oxoacyl-(acyl carrier protein) synthase I
HPNK_05004	-2.88537	8.26159	0.000184354	0.00230546	Na(+)-translocating NADH-quinone reductase subunit C
HPNK_00090	2.88456	7.42241	0.000220372	0.0026001	putative phage DNA replication protein O
HPNK_07403	2.88362	8.53562	6.66958e-05	0.00106046	Sel1 domain protein, repeat-containing protein
HPNK_02736	-2.88127	7.22537	0.0012057	0.00997726	putative anti-termination protein Q, phage associated
HPNK_10461	2.87516	8.07332	0.000108898	0.00157103	hypothetical protein
HPNK_06740	2.87113	6.72603	0.000653613	0.0062713	hypothetical protein
HPNK_07843	-2.86858	7.98046	0.000318004	0.00353938	disulfide bond formation protein B
HPNK_02791	-2.86695	7.64862	0.000570132	0.00562644	DNA-binding protein HU/transcriptional regulator
HPNK_04789	2.85748	8.05766	0.000123992	0.00171433	heme utilization protein HuvX
HPNK_09419	2.854	8.74929	6.59906e-05	0.00105876	cytidine deaminase
HPNK_05839	2.8492	9.13164	5.12942e-05	0.000880894	competence protein E/type II secretory pathway, component HofQ
HPNK_04994	-2.8463	9.45292	6.03936e-05	0.000995823	Na(+)-translocating NADH-quinone reductase subunit A
HPNK_04367	-2.84067	10.5189	3.51587e-05	0.000657674	heme-binding protein A
HPNK_07388	2.83716	5.11101	0.0262158	0.0953536	pyruvate kinase
HPNK_07993	-2.81835	8.71067	0.000122545	0.0017049	signal peptidase I
HPNK_01159	2.8179	5.44299	0.0081561	0.0408097	hypothetical protein
HPNK_10747	-2.81606	10.171	4.7181e-05	0.000826967	geranyltranstransferase
HPNK_09849	2.80889	8.33288	0.000117618	0.00166262	pyruvate kinase
HPNK_06665	2.80596	5.71834	0.00583436	0.0321087	hypothetical protein
HPNK_05699	-2.79908	7.39264	0.000905675	0.00800013	flavodoxin FldA
HPNK_00215	2.79194	6.15843	0.00245366	0.0168057	ISAs1 family transposase
HPNK_00402	2.79169	7.67005	0.000184064	0.00230546	ISHin1, family IS3
HPNK_02457	-2.79066	9.05885	0.000109393	0.00157103	ribose-phosphate pyrophosphokinase
HPNK_11202	-2.7737	8.8335	0.000128974	0.00176132	IS256 family transposase
HPNK_04047	2.76684	9.34097	6.53614e-05	0.00105876	molybdenum transport protein
HPNK_00045	-2.76078	3.21318	1	1	IS256 family transposase
HPNK_03218	-2.76078	3.21318	1	1	hypothetical protein
HPNK_09519	-2.76078	3.21318	1	1	exodeoxyribonuclease VII large subunit
HPNK_07968	-2.75542	9.77562	8.06593e-05	0.00124686	cell division protein FtsZ
HPNK_08328	-2.7516	8.37395	0.000278949	0.00320073	transcriptional repressor AgaR/DNA-binding transcriptional dual regulator
HPNK_00984	-2.74224	8.80707	0.000152824	0.00202492	dUMP phosphatase
HPNK_04824	-2.73772	5.9827	0.0200111	0.0802606	hypothetical protein
HPNK_05949	2.72605	7.88203	0.000220763	0.0026001	phosphate ABC transporter ATP-binding protein
HPNK_09059	-2.72128	10.5103	6.71786e-05	0.00106056	DNA-directed RNA polymerase subunit beta'
HPNK_02612	-2.70584	6.44434	0.00511203	0.0295568	50S ribosomal protein L27
HPNK_10907	-2.70584	6.44434	0.00511203	0.0295568	SmpA/OmlA domain-containing protein
HPNK_04537	2.70524	7.07232	0.000491431	0.00497239	colicin import membrane protein
HPNK_04642	-2.70461	8.98636	0.000176764	0.00224843	homoserine kinase
HPNK_06115	2.68932	9.58635	8.65584e-05	0.00130188	putative bifunctional molybdopterin-guanine dinucleotide biosynthesis protein MobA/MobB
HPNK_00100	2.68638	5.01082	0.0356867	0.118212	putative recombination protein NinB
HPNK_11252	-2.68545	9.79168	0.000113728	0.00162281	dihydroxy-acid dehydratase
HPNK_06415	-2.68507	10.61	7.81858e-05	0.00121707	prevent-host-death family protein/antitoxin of toxin-antitoxin stability system
HPNK_02512	2.67837	7.71239	0.000367992	0.00403522	DNA repair protein RadC
HPNK_05684	-2.67626	7.66678	0.000867273	0.0077222	permease
HPNK_02522	-2.67354	6.41891	0.00615382	0.0334362	50S ribosomal protein L33
HPNK_05204	-2.65857	7.94655	0.000617357	0.00600103	protein HflC/membrane protease subunit, stomatin/prohibitin-like protein
HPNK_09774	-2.65628	9.00971	0.000193639	0.00238124	F0F1 ATP synthase subunit gamma
HPNK_10176	-2.65576	7.27623	0.00175253	0.0133145	triosephosphate isomerase
HPNK_10782	-2.65561	9.61129	0.000149898	0.00199804	L-lactate permease
HPNK_04582	2.6514	7.9356	0.000260074	0.00299961	phosphatidylglycerophosphatase B
HPNK_00412	-2.64647	5.14538	0.0936748	0.242747	Acetyltransferase
HPNK_07258	2.64642	9.58613	0.000104788	0.00152457	VtaA3
HPNK_03713	-2.64352	8.72461	0.000258131	0.00299271	glutathione reductase
HPNK_08988	2.64143	9.13509	0.000128674	0.00176132	putative prophage antirepressor
HPNK_07618	-2.64018	9.78968	0.000134454	0.00181391	chaperone protein HscA
HPNK_10391	2.63926	8.23168	0.000218405	0.0026001	hemolysin activation/secretion protein
HPNK_00802	-2.63892	7.26264	0.00175253	0.0133145	50S ribosomal protein L17
HPNK_05919	2.63323	7.01183	0.000702206	0.00654022	phage phi-c31 gp35-like protein
HPNK_00060	2.63088	8.47807	0.000191974	0.00237408	hypothetical protein
HPNK_11671	2.62355	6.89648	0.00130442	0.0105587	heat shock-like protein 15
HPNK_03608	2.61899	10.1551	0.000103473	0.00151533	cell division protein FtsN, sporulation domain-containing protein
HPNK_09329	-2.6079	9.61149	0.000175831	0.00224843	L-fuculose phosphate aldolase
HPNK_02846	2.60535	7.83821	0.00045958	0.00475825	phage transcriptional regulator
HPNK_11137	-2.59812	6.99661	0.0041344	0.0250517	phosphoheptose isomerase
HPNK_04662	2.59583	6.98074	0.00152808	0.0120621	dissimilatory sulfite reductase subunit gamma
HPNK_06625	2.58365	7.41603	0.000751935	0.00691656	phage baseplate assembly protein V
HPNK_02319	-2.58297	8.88484	0.000328145	0.00362347	hypothetical protein
HPNK_07458	-2.57115	9.96265	0.000185694	0.00230924	metal-dependent phosphoesterase
HPNK_00255	2.56791	6.73569	0.00163905	0.0126602	hypothetical protein
HPNK_08743	-2.56756	9.05533	0.000286804	0.00325728	formate dehydrogenase iron-sulfur subunit protein
HPNK_07183	-2.56406	7.40163	0.00219642	0.0155912	plasmid maintenance system antidote protein
HPNK_01354	-2.56196	6.68665	0.00618855	0.0334362	hypothetical protein
HPNK_06230	-2.56196	6.68665	0.00618855	0.0334362	DSBA oxidoreductase
HPNK_00312	2.56125	3.94133	0.157937	0.346192	hypothetical protein
HPNK_00322	2.56125	3.94133	0.157937	0.346192	putative bacteriophage protein
HPNK_01738	-2.5594	9.95278	0.000196685	0.00239246	dihydrolipoamide dehydrogenase
HPNK_08458	2.54606	8.40512	0.000302106	0.00338833	AbiQ-like protein/lactococcal phage abortive infection protein
HPNK_03108	2.54127	6.82892	0.00192114	0.0142075	hypothetical protein
HPNK_05549	-2.53718	8.71023	0.000482341	0.00495269	hypothetical protein
HPNK_06405	2.53175	8.85487	0.000293027	0.00331105	restriction enzyme
HPNK_04197	2.52603	7.36769	0.000998129	0.00864527	hypothetical protein
HPNK_02886	2.52588	9.44516	0.000214178	0.00257708	hypothetical protein
HPNK_07223	-2.52276	8.07819	0.000865715	0.0077222	hypothetical protein
HPNK_05389	2.51799	6.91674	0.0021993	0.0155912	hypothetical protein
HPNK_00327	2.51799	4.90457	0.0674691	0.191077	putative lytic protein Rz1, bacteriophage protein
HPNK_11331	2.51358	9.276	0.000257224	0.00299271	16S ribosomal RNA methyltransferase RsmE
HPNK_07758	-2.51185	8.9507	0.000428732	0.00452302	ABC transporter ATPase
HPNK_08288	-2.50906	8.75705	0.000458359	0.00475825	putative glutamine amidotransferase class-II
HPNK_07348	-2.50144	7.35135	0.00299171	0.0195295	fumarate reductase (anaerobic), membrane anchor subunit C
HPNK_03723	-2.49159	12.0792	0.000162973	0.0021215	NrdG protein
HPNK_00357	2.4827	7.54646	0.000986362	0.00861036	hypothetical protein
HPNK_03168	2.48192	8.72494	0.00040196	0.00432252	bifunctional methionine sulfoxide reductase A/B protein
HPNK_00567	2.48169	9.36937	0.000285517	0.00325728	prophage antirepressor
HPNK_04657	2.47245	8.8868	0.000383125	0.00416018	ADP-heptose:LPS heptosyltransferase I
HPNK_02856	2.46848	7.46639	0.0010382	0.00888094	phage small subunit terminase
HPNK_00512	2.46665	6.08863	0.00742772	0.0382734	prophage antirepressor protein 1/putative DNA-binding protein (Roi)
HPNK_07868	-2.46293	6.25493	0.0132773	0.0588748	nucleotidyltransferase substrate binding protein
HPNK_08713	-2.45874	7.11849	0.0039668	0.0243253	30S ribosomal protein S2
HPNK_04774	2.45834	5.69971	0.00941295	0.0448677	glycerol uptake facilitator protein
HPNK_00040	2.45481	7.92938	0.000634285	0.0061122	NinG recombination protein/bacteriophage lambda NinG family protein
HPNK_03158	2.45268	7.38186	0.000998129	0.00864527	phosphoribosylformylglycinamidine synthase
HPNK_08188	-2.447	9.94749	0.000328815	0.00362347	iron (Fe3+) ABC superfamily ATP binding cassette transporter, binding protein
HPNK_09789	2.44436	8.19761	0.000553932	0.00552938	ribose operon repressor
HPNK_02314	-2.44255	5.00323	0.130836	0.304326	50S ribosomal protein L32
HPNK_00722	-2.44239	8.21936	0.00100269	0.00865108	50S ribosomal protein L14
HPNK_05714	2.44193	5.18501	0.0262158	0.0953536	Transposase, Mutator family protein
HPNK_07303	-2.43924	11.0048	0.000256699	0.00299271	phage-like minor tail protein L
HPNK_01937	-2.43524	12.821	0.000205642	0.00248782	DNA polymerase III subunit delta
HPNK_10531	-2.4284	7.88592	0.00185477	0.0138548	50S ribosomal protein L10
HPNK_05574	-2.41626	8.81124	0.000674042	0.00638475	enolase
HPNK_00095	2.41296	6.35536	0.00481069	0.0282159	replication protein P/putative bacteriophage replication protein
HPNK_01549	2.40832	6.72219	0.00328215	0.0209945	molybdopterin converting factor, large subunit
HPNK_08398	2.40304	8.32229	0.000692266	0.00650204	hypothetical protein
HPNK_03003	2.39428	4.42325	0.119583	0.286845	hypothetical protein
HPNK_00125	2.39322	5.42317	0.0258864	0.0946191	hypothetical protein
HPNK_06105	-2.39318	9.30861	0.000548181	0.00549663	Thiol:disulfide interchange protein dsbA
HPNK_00250	2.39254	8.58813	0.000576887	0.00565705	N-acetyltransferase GCN5
HPNK_07578	-2.38861	7.43494	0.00323869	0.0208362	cytoplasmic tyrosine phosphatase
HPNK_04132	-2.38755	8.72421	0.000924079	0.00813044	hypothetical protein
HPNK_10922	2.37907	6.90419	0.00248905	0.0169438	hypothetical protein
HPNK_10982	-2.37361	7.84192	0.00232544	0.016227	RNA polymerase sigma factor RpoE
HPNK_03233	-2.37337	7.42283	0.00323869	0.0208362	hypothetical protein
HPNK_00392	-2.37285	6.81852	0.0105635	0.049193	hypothetical protein
HPNK_08818	-2.37285	6.81852	0.0105635	0.049193	IS256 family transposase
HPNK_05149	-2.36858	8.83324	0.000896483	0.00795048	aspartate ammonia-lyase
HPNK_01359	2.36168	7.30735	0.00162447	0.0125996	hypothetical protein
HPNK_11581	-2.35944	7.04003	0.00572322	0.0317703	putative anti-termination protein Q, phage associated
HPNK_00507	2.35933	5.63013	0.0120372	0.0543908	putative transposase
HPNK_11626	-2.35367	14.0559	0.00030291	0.00338833	excinuclease ABC subunit C
HPNK_07338	-2.34909	10.2199	0.000489869	0.00497239	fumarate reductase flavoprotein subunit
HPNK_03613	-2.34904	8.62638	0.00106846	0.0090433	hypothetical protein
HPNK_01858	-2.34714	8.14246	0.00164688	0.0126602	YciI-like protein
HPNK_03538	-2.34588	11.1188	0.000399647	0.00431851	hypothetical protein
HPNK_08718	-2.34457	8.40205	0.00143747	0.0114094	elongation factor Ts
HPNK_02254	-2.33144	6.50668	0.0162664	0.0689694	lipoprotein signal peptidase
HPNK_01384	-2.32865	4.92592	0.18369	0.383938	hypothetical protein
HPNK_06715	2.3273	4.79147	0.0936748	0.242747	hypothetical protein
HPNK_10171	2.3273	4.79147	0.0936748	0.242747	tRNA pseudouridine synthase D
HPNK_09939	-2.32477	10.0341	0.000557468	0.00553984	IS1016 transposase
HPNK_04809	-2.32412	11.8058	0.000404321	0.00432701	1,4-dihydroxy-2-naphthoate octaprenyltransferase
HPNK_03802	-2.31375	7.20237	0.00634006	0.0340893	putative transcriptional regulator
HPNK_04027	2.31325	9.30263	0.000615946	0.00600103	hypothetical protein
HPNK_01249	-2.31252	8.01547	0.0024414	0.0167733	SirA protein/redox protein, regulator of disulfide bond formation
HPNK_10937	-2.31123	11.0414	0.000482809	0.00495269	hypothetical protein
HPNK_05184	-2.30653	7.66236	0.0030346	0.0197515	IS256 family transposase
HPNK_04959	-2.29541	7.18795	0.00708322	0.0370994	30S ribosomal protein S6
HPNK_03708	-2.2937	9.53747	0.000784375	0.00715581	putative ABC transporter ATP-binding protein
HPNK_10927	2.2882	9.48634	0.000666755	0.00636191	tRNA pseudouridine synthase C
HPNK_01414	-2.2877	9.92633	0.000727092	0.0067158	alanyl-tRNA synthetase
HPNK_08993	2.28605	8.46785	0.00115666	0.0096432	putative phage associated protein
HPNK_09239	2.28605	8.46785	0.00115666	0.0096432	YheO domain-containing protein
HPNK_10722	-2.27503	11.728	0.000535061	0.00538935	S-adenosylmethionine:tRNA ribosyltransferase-isomerase
HPNK_10076	2.26853	5.34101	0.0337306	0.112909	hypothetical protein
HPNK_03268	2.26703	9.20826	0.000795254	0.00719608	bacteriophage tail protein GPT
HPNK_02037	-2.26592	8.17008	0.00238497	0.0165388	phosphoglyceromutase
HPNK_08803	-2.26088	8.33481	0.00209491	0.0151898	hypothetical protein
HPNK_03763	-2.25802	7.15864	0.00792069	0.0401628	twin arginine translocase protein A
HPNK_07598	-2.25676	8.74277	0.00159054	0.012423	scaffold protein, NifU-like protein involved in Fe-S cluster formation
HPNK_06690	2.25557	6.70867	0.00613108	0.0334362	Phage virion morphogenesis family protein
HPNK_08833	-2.24769	9.27412	0.00109426	0.00919177	oligopeptide ABC transporter ATP-binding subunit
HPNK_10867	2.24576	9.81479	0.00079237	0.00719608	amidophosphoribosyltransferase
HPNK_08983	2.24527	6.89162	0.00447729	0.0268637	hypothetical protein
HPNK_03977	-2.24206	9.09631	0.00125527	0.0102353	pyridoxamine kinase
HPNK_04694	2.24174	5.74833	0.0200111	0.0802606	hypothetical protein
HPNK_00467	-2.2403	10.2175	0.000827631	0.00745666	cell division protein
HPNK_03673	-2.23755	11.9769	0.000623726	0.00603659	tRNA(Ile)-lysidine synthase
HPNK_03862	2.23718	7.05496	0.00382037	0.0236884	hypothetical protein
HPNK_11212	2.23697	10.2051	0.000720881	0.00668617	prophage integrase
HPNK_03358	-2.23452	6.4322	0.0227908	0.0875206	putative bacteriophage protein
HPNK_01609	2.23392	7.79715	0.00199834	0.0145846	preprotein translocase subunit SecG
HPNK_03473	2.22352	8.05635	0.00176092	0.0133327	putative bacteriophage regulatory protein
HPNK_00537	-2.22344	9.54847	0.00108505	0.00914895	hypothetical protein
HPNK_10942	-2.22165	12.1166	0.000668772	0.00636191	hypothetical protein
HPNK_11097	2.22097	6.21165	0.0113628	0.0516195	morphology/transcription regulator BolA family protein
HPNK_03738	2.22081	7.46002	0.00283283	0.0188235	Pirin-like protein
HPNK_02746	-2.22021	7.45576	0.00644658	0.0343586	hypothetical protein
HPNK_05479	2.2162	9.3618	0.00106071	0.00901201	rod shape-determining protein MreC
HPNK_01902	-2.21548	8.70965	0.00188294	0.0139714	hypothetical protein
HPNK_07313	2.21411	8.79892	0.00127456	0.0103546	methionine sulfoxide reductase B
HPNK_09024	2.20954	6.56859	0.00766049	0.0391775	hypothetical protein
HPNK_04002	-2.20435	8.9708	0.00157117	0.0123149	IS110 family transposase
HPNK_07488	-2.20005	7.1134	0.0111365	0.0509034	AcrR protein
HPNK_06310	-2.19982	10.4527	0.000951996	0.00834308	molecular chaperone DnaK
HPNK_11796	-2.19713	13.6373	0.000699732	0.00654022	putative lysogenization regulator
HPNK_02831	2.1875	9.02397	0.00125527	0.0102353	4-hydroxybenzoate octaprenyltransferase
HPNK_11406	-2.18659	8.35294	0.00258697	0.0175034	antimicrobial peptide ABC transporter ATPase
HPNK_07668	-2.18478	9.13946	0.00155068	0.0121972	cytochrome D ubiquinol oxidase, subunit II
HPNK_07663	-2.18288	10.4213	0.00102071	0.00877258	cytochrome D ubiquinol oxidase subunit I
HPNK_05889	2.18281	8.21434	0.00177606	0.0133565	terminase large subunit
HPNK_01304	2.18144	8.3822	0.0018814	0.0139714	leucine-responsive transcriptional regulator
HPNK_04497	2.17778	8.95276	0.00132415	0.0106796	DNA recombination protein RmuC-like protein
HPNK_08563	2.16789	9.33873	0.00124543	0.0102353	nitrate/sulfonate/bicarbonate ABC transporter permease
HPNK_09104	2.16672	8.7105	0.00173674	0.0132851	prophage antirepressor
HPNK_03633	-2.16608	6.38006	0.0270537	0.0974459	Thiosulfate sulfurtransferase glpE
HPNK_06795	2.16483	8.04913	0.00253472	0.0172021	phage transposase
HPNK_08953	2.16233	7.47315	0.00392448	0.0242107	ABC transporter inner membrane subunit
HPNK_01374	-2.149	9.02165	0.0019471	0.0143045	methyl-accepting chemotaxis protein
HPNK_02978	2.14874	6.01668	0.0132773	0.0588748	hypothetical protein
HPNK_03093	2.14302	7.90762	0.00294922	0.0193087	hypothetical protein
HPNK_07343	-2.14227	8.7095	0.00242101	0.0166847	fumarate reductase iron-sulfur subunit
HPNK_08498	-2.14012	11.8078	0.0010413	0.00888094	2-amino-4-hydroxy-6- hydroxymethyldihydropteridine pyrophosphokinase
HPNK_10004	2.13834	7.67096	0.00292747	0.0192228	membrane protein, yadS protein
HPNK_02958	2.13826	5.48224	0.0258864	0.0946191	hypothetical protein
HPNK_01459	-2.13764	6.86745	0.0140209	0.06125	orotidine 5'-phosphate decarboxylase
HPNK_09219	-2.13541	7.97415	0.00412476	0.0250517	MTA/SAH nucleosidase
HPNK_06185	2.13417	8.34399	0.00241687	0.0166847	HipA protein, co-regulate with HipB
HPNK_00452	-2.13207	9.44135	0.00182842	0.0137039	multiple antibiotic resistance (MarC)-like protein
HPNK_00482	-2.13025	9.74486	0.00164936	0.0126602	filamentation induced by cAMP protein fic
HPNK_00175	2.13	7.32635	0.00534606	0.0302807	replication protein P/putative bacteriophage replication protein
HPNK_09414	2.12124	9.1264	0.00176794	0.0133405	dihydroneopterin aldolase
HPNK_02557	2.11417	8.61649	0.00205047	0.0149162	galactose-1-phosphate uridylyltransferase
HPNK_01728	-2.11318	10.7905	0.0013323	0.0107065	pyruvate dehydrogenase subunit E1
HPNK_06725	2.10752	4.67057	0.18369	0.383938	hypothetical protein
HPNK_04984	2.10613	7.48614	0.00531759	0.0301963	ISAs1 family transposase
HPNK_03498	2.10398	6.59424	0.0121437	0.0546099	putative phage-like tail fiber protein
HPNK_04612	-2.09698	10.7509	0.00144027	0.0114094	protective surface antigen D15
HPNK_08168	-2.09644	9.2321	0.00224114	0.0157873	30S ribosomal protein S9
HPNK_01863	-2.09492	11.1553	0.00139937	0.0111648	recombination protein 2
HPNK_07148	2.09484	7.78056	0.00327419	0.0209945	hypothetical protein
HPNK_07928	-2.08887	6.83002	0.0183067	0.0755695	IS110 family transposase
HPNK_04017	-2.08869	9.81748	0.00194569	0.0143045	hypothetical protein
HPNK_09019	2.08804	10.0062	0.00159984	0.0124519	calcium-binding domain-containing protein
HPNK_10827	-2.08797	8.92637	0.00288216	0.0190377	phosphate permease
HPNK_03338	2.0857	6.24504	0.0192359	0.0785671	phage protein
HPNK_07483	-2.08513	8.97086	0.0026629	0.0179082	putative acridine efflux pump AcrA, RND efflux membrane-fusion protein
HPNK_02562	2.0778	4.2707	0.181108	0.37961	ISHin1, family IS3
HPNK_06770	2.0778	4.2707	0.181108	0.37961	hypothetical protein
HPNK_07318	-2.07765	9.39795	0.00237166	0.0164979	glyceraldehyde-3-phosphate dehydrogenase
HPNK_08808	-2.07745	8.47594	0.00400097	0.0244674	GMP synthase
HPNK_04632	-2.0769	7.34406	0.0114835	0.0520617	UDP-N-acetylglucosamine acyltransferase
HPNK_00292	2.07551	8.80387	0.00226956	0.0158869	hypothetical protein
HPNK_05359	-2.07445	9.58597	0.00225158	0.0158108	LysR family transcriptional regulator
HPNK_01659	2.07431	8.95272	0.00222801	0.0157446	hypothetical protein
HPNK_00075	-2.06971	4.75616	0.258918	0.470875	hypothetical protein
HPNK_06060	-2.06971	4.75616	0.258918	0.470875	50S ribosomal protein L36
HPNK_01589	2.06663	5.95973	0.0198306	0.0800179	CTP synthetase, potential integral membrane protein
HPNK_09839	2.06663	5.95973	0.0198306	0.0800179	AraC family transcriptional regulator
HPNK_07738	-2.05933	9.76833	0.0021568	0.0154374	ribonuclease G
HPNK_07733	-2.0579	8.99457	0.00311585	0.0202212	tRNA pseudouridine synthase A
HPNK_10041	2.05354	8.80865	0.00262239	0.0176892	hypothetical protein
HPNK_00337	2.05203	7.49898	0.00531759	0.0301963	PBSX family phage terminase large subunit
HPNK_00927	2.05203	7.49898	0.00531759	0.0301963	hypothetical protein
HPNK_11431	2.04816	7.06114	0.00908188	0.0439484	hypothetical protein
HPNK_02057	-2.03882	10.2878	0.00214689	0.0154258	transketolase
HPNK_04954	-2.0384	6.79148	0.020956	0.0830036	primosomal replication protein N
HPNK_00277	2.03642	5.61128	0.0317437	0.108543	hypothetical protein
HPNK_11751	-2.03639	8.83735	0.00341472	0.0215942	RfaJ protein
HPNK_09619	-2.03627	10.6477	0.00196467	0.014386	periplasmic serine protease do/hhoA-like protein
HPNK_07133	-2.03515	8.88468	0.00358633	0.0225513	serine hydroxymethyltransferase
HPNK_10251	-2.03316	8.73301	0.00370315	0.0230902	PTS system mannose-specific transporter subunit IIC
HPNK_05849	-2.02895	7.15381	0.014033	0.06125	thiamine-monophosphate kinase
HPNK_10451	2.02891	6.32453	0.0137815	0.0605634	IS256 family transposase
HPNK_01464	-2.02469	5.92494	0.0567665	0.165612	translation initiation factor Sui1, translation initiation factor 1 (eIF-1/SUI1)
HPNK_04227	-2.02296	8.14696	0.00617815	0.0334362	30S ribosomal protein S12
HPNK_03653	2.02162	7.93545	0.00473656	0.0280504	ubiquinone/menaquinone biosynthesis methyltransferase ubiE
HPNK_03518	-2.02059	9.38632	0.00291217	0.019179	ribonucleotide-diphosphate reductase subunit alpha
HPNK_07378	-2.01864	6.26902	0.0457568	0.142653	frataxin-like protein
HPNK_07088	2.01558	6.19558	0.0227908	0.0875206	hypothetical protein
HPNK_07988	-2.01359	9.67916	0.00274346	0.0183944	GTP-binding protein LepA
HPNK_00382	2.00914	8.00272	0.00459502	0.0274223	hypothetical protein
HPNK_08163	-2.0086	8.76554	0.0043784	0.0263414	50S ribosomal protein L13
HPNK_11481	2.00562	6.61934	0.0121437	0.0546099	DNA-damage-inducible protein J
HPNK_06420	-2.00532	7.87263	0.00718528	0.0373689	methionyl-tRNA formyltransferase
HPNK_02821	-1.99571	8.34563	0.00540638	0.0304065	2-dehydro-3-deoxyphosphooctonate aldolase
HPNK_03972	-1.992	8.94273	0.00425914	0.0256933	tRNA(Ile)-lysidine synthase
HPNK_09969	1.98965	7.82927	0.00639885	0.0343225	molybdopterin/thiamine biosynthesis dinucleotide-utilizing protein
HPNK_09354	-1.98952	7.12362	0.0156781	0.0669856	putative lipoprotein, periplasmic protein
HPNK_08493	-1.98879	8.46987	0.00522532	0.0299925	lipoprotein copper homeostasis and adhesion, NlpE
HPNK_08258	-1.9877	10.1357	0.0027854	0.0185638	integral membrane protein, transport protein
HPNK_04177	-1.9861	6.75176	0.0240172	0.0904379	IS256 family transposase
HPNK_10536	-1.9861	6.75176	0.0240172	0.0904379	50S ribosomal protein L7/L12
HPNK_02349	-1.9854	10.6618	0.0024888	0.0169438	autonomous glycyl radical cofactor GrcA
HPNK_05679	-1.98246	7.85493	0.00828457	0.040821	RNA pyrophosphohydrolase
HPNK_08548	1.97821	7.33053	0.00799182	0.0403397	lipoprotein chaperone
HPNK_10787	1.97821	7.33053	0.00799182	0.0403397	dihydrofolate reductase
HPNK_00282	1.9781	7.54605	0.00784232	0.0398562	NinG recombination protein/bacteriophage lambda NinG family protein
HPNK_06983	1.97782	8.3124	0.00474664	0.0280504	Type I restriction-modification system methyltransferase subunit
HPNK_01967	1.97412	9.60693	0.00287986	0.0190377	VtaA8
HPNK_10742	1.97079	7.48941	0.00767357	0.0391775	exodeoxyribonuclease VII small subunit
HPNK_08438	1.96223	9.2533	0.00347712	0.0219266	membrane-bound metallopeptidase
HPNK_01698	1.96	9.05197	0.00378992	0.0235653	VtaA2
HPNK_03787	1.95932	8.49342	0.00414152	0.0250517	phage repressor
HPNK_05009	-1.95757	8.62017	0.00575223	0.0318519	Na(+)-translocating NADH-quinone reductase subunit D
HPNK_11082	-1.95716	9.26856	0.00403928	0.0246341	peptidyl-prolyl cis-trans isomerase SurA
HPNK_09449	1.95574	10.3482	0.00275566	0.0184207	signal recognition particle protein
HPNK_08853	-1.95108	6.49537	0.0303716	0.105307	ribonuclease H
HPNK_05669	1.94957	7.52426	0.00849722	0.041571	phosphate/phosphonate ABC transport system inner membrane subunit
HPNK_10807	-1.94891	8.5576	0.00580655	0.0320729	IS110 family transposase
HPNK_11606	-1.94631	8.95085	0.00481673	0.0282159	manganese superoxide dismutase
HPNK_06020	1.94391	8.28591	0.00552686	0.0309894	nucleotide pyrophosphohydrolase
HPNK_11566	1.93207	4.8829	0.0936748	0.242747	hypothetical protein
HPNK_05975	1.931	7.97906	0.00642196	0.0343586	ascorbate-specific phosphotransferase protein IIA component protein
HPNK_01044	-1.92827	7.07698	0.0196182	0.0798356	DNA replication initiation factor
HPNK_11541	1.92165	5.5386	0.0510703	0.154125	hypothetical protein
HPNK_04052	1.9208	8.78981	0.00491456	0.0286382	Nickel-binding periplasmic protein nikA
HPNK_08768	1.92054	10.313	0.0033686	0.0213632	glycogen branching enzyme
HPNK_03598	-1.92043	4.66229	0.365681	0.575091	putative effector of murein hydrolase LrgA
HPNK_06385	-1.91685	11.0826	0.00322786	0.0208362	hypothetical protein
HPNK_00297	1.91442	8.37783	0.00522532	0.0299925	hypothetical protein
HPNK_00235	1.91011	7.72582	0.00828457	0.040821	UDP-2,3-diacylglucosamine hydrolase
HPNK_05819	1.90561	9.67045	0.00393724	0.0242107	competence protein A
HPNK_06640	1.90459	8.87803	0.00481673	0.0282159	tail length tape measure protein
HPNK_11521	1.90426	8.69085	0.00522781	0.0299925	Clp protease-like protein
HPNK_02517	-1.89943	7.79108	0.011062	0.0508358	50S ribosomal protein L28
HPNK_06240	1.89904	8.52279	0.00540924	0.0304065	cell division protein, signal recognition particle GTPase
HPNK_08263	-1.89751	10.3606	0.00392923	0.0242107	ATP-dependent Clp protease subunit B
HPNK_08793	1.89355	8.92675	0.00497622	0.0289218	exopolysaccharide biosynthesis protein
HPNK_09134	-1.89039	8.39364	0.00772963	0.0393733	putative transposase
HPNK_11242	1.88693	5.84005	0.0369681	0.121016	hypothetical protein
HPNK_05854	-1.88594	7.04493	0.0246295	0.0916701	phosphatidylglycerophosphatase A
HPNK_01619	-1.88546	8.50852	0.00763676	0.0391692	hypothetical protein
HPNK_06160	-1.88434	8.11691	0.00950273	0.0451989	transcription antitermination protein NusG
HPNK_02264	1.88262	8.69602	0.00597388	0.0327533	molybdenum cofactor biosynthesis protein MogA
HPNK_08378	1.87909	8.73629	0.00561517	0.0314055	VtaA13
HPNK_08128	-1.8788	9.77418	0.0048374	0.0282626	pyruvate-formate lyase
HPNK_06475	1.87706	5.32099	0.106799	0.265383	IS256 family transposase
HPNK_09924	-1.87544	6.66847	0.0364102	0.119718	regulator of membrane protease activity
HPNK_07568	-1.87347	9.30404	0.00584189	0.0321087	polysaccharide biosynthesis protein CapD
HPNK_10707	1.87336	6.42885	0.0288525	0.101784	hypothetical protein
HPNK_05239	1.87233	7.06724	0.0140167	0.06125	putative iron compound ABC transporter permease
HPNK_05624	1.86419	6.09233	0.0383345	0.124211	hypothetical protein
HPNK_01184	1.86326	8.7658	0.00570072	0.0317447	nucleoside triphosphate pyrophosphohydrolase
HPNK_10857	1.85439	9.46296	0.00529181	0.0301963	uridine kinase
HPNK_01932	-1.85301	7.55079	0.0164138	0.0694621	putative zinc-binding protein
HPNK_02963	1.85204	8.12274	0.00817232	0.0408097	phage protein
HPNK_01912	-1.84864	8.95896	0.00706801	0.0370994	hypothetical protein
HPNK_06750	1.84814	7.84095	0.0105179	0.0491864	hypothetical protein
HPNK_02209	1.84814	6.76364	0.0180291	0.0745963	glycerol-3-phosphate transporter
HPNK_05369	-1.84753	10.9287	0.00453271	0.0271231	sulfur transfer protein SirA
HPNK_06470	1.84215	7.49265	0.0108388	0.0500565	putative transposase
HPNK_06840	-1.83928	10.7928	0.00475067	0.0280504	anthranilate phosphoribosyltransferase
HPNK_03683	1.83269	8.95262	0.00674468	0.0357528	hypothetical protein
HPNK_03842	-1.83221	9.3042	0.00674581	0.0357528	hypothetical protein
HPNK_06610	1.82698	6.66798	0.0264443	0.0958712	hypothetical protein
HPNK_09003	-1.82575	8.14517	0.0128229	0.0574323	hypothetical protein
HPNK_05504	1.82432	7.82301	0.011233	0.0512389	biopolymer transport ExbB protein
HPNK_00667	-1.82272	7.41296	0.0236347	0.0902415	octaprenyl-diphosphate synthase
HPNK_11496	-1.82003	6.99533	0.0310216	0.107061	phage protein
HPNK_03478	1.8182	6.17953	0.0321742	0.109343	putative bacteriophage baseplate protein
HPNK_05304	1.81737	8.60146	0.00811543	0.0407787	heme/hemopexin-binding protein B, hemolysin activation/secretion protein
HPNK_08503	1.81503	9.21399	0.00645188	0.0343586	polyA polymerase
HPNK_10662	-1.81416	8.66494	0.00917208	0.0442123	succinyl-CoA synthetase subunit alpha
HPNK_00155	1.81285	5.06897	0.135532	0.312637	hypothetical protein
HPNK_06963	1.81034	8.93542	0.00720183	0.0373689	Xaa-Pro aminopeptidase
HPNK_02552	-1.80608	10.5741	0.00570435	0.0317447	chaperonin GroEL (HSP60 family) protein
HPNK_03203	1.80283	6.56607	0.0275582	0.0984664	phage capsid scaffolding protein
HPNK_04222	1.80189	9.01534	0.00716282	0.0373406	tRNA (uracil-5-)-methyltransferase
HPNK_05619	1.79794	8.23234	0.00936983	0.0448543	hypothetical protein
HPNK_06395	1.79061	7.67817	0.0137648	0.0605634	type III restriction system methylase
HPNK_03807	1.79019	9.59192	0.00686526	0.0362134	hypothetical protein
HPNK_08123	-1.78962	7.38801	0.0258622	0.0946191	putative formate transporter
HPNK_09309	-1.78858	8.43435	0.0110989	0.0508358	myoinositol catabolism protein with xylose isomerase domain (2-keto-myo-inositol dehydratase)
HPNK_03018	-1.78168	10.255	0.00681825	0.0360509	toxin
HPNK_10441	1.78044	8.63919	0.00928564	0.0445471	ABC transporter, permease protein
HPNK_02077	-1.7791	11.1217	0.00599991	0.0328152	hypothetical protein
HPNK_07803	1.77785	7.62662	0.0137941	0.0605634	L-serine dehydratase
HPNK_01434	-1.77777	6.36686	0.0494559	0.151014	cytidylate kinase
HPNK_10842	-1.77634	9.32327	0.0082889	0.040821	phenylalanyl-tRNA synthetase subunit beta
HPNK_03773	1.77628	8.42872	0.0102	0.0480026	SAM-dependent methyltransferase, SmtA
HPNK_10812	1.77055	8.88707	0.00844141	0.0413933	VtaA9
HPNK_04764	-1.77015	8.67958	0.0113228	0.0515431	50S ribosomal protein L11
HPNK_06930	1.76531	8.79008	0.00920131	0.0442378	Tfp pilus assembly pathway, ATPase PilB
HPNK_11306	-1.76502	9.63884	0.00805289	0.0405559	periplasmic dipeptide transport protein DppA
HPNK_06270	-1.76058	10.1056	0.00763546	0.0391692	D-lactate dehydrogenase
HPNK_05054	-1.75986	9.04498	0.00986568	0.0466263	nitrate reductase, transmembrane protein
HPNK_09064	-1.75893	10.576	0.00710868	0.0371453	DNA-directed RNA polymerase subunit beta
HPNK_08603	1.75845	9.01528	0.00817661	0.0408097	Type II modification methyltransferase HpaII/DNA (cytosine-5-)-methyltransferase
HPNK_05514	1.75694	9.85944	0.00732205	0.0379044	transferrin-binding protein
HPNK_07243	-1.75391	4.56124	0.365681	0.575091	antitoxin ChpS/ transcriptional regulator/antitoxin
HPNK_08728	-1.75286	7.58128	0.0239186	0.0904379	hypothetical protein
HPNK_08593	1.75259	8.70151	0.00939152	0.0448616	condesin subunit F
HPNK_03623	1.74988	7.60603	0.0160104	0.0681437	biopolymer transport protein
HPNK_04704	1.74748	8.97378	0.00893207	0.0435072	hypothetical protein
HPNK_07308	1.74671	8.83246	0.00962727	0.0456674	phage-like minor tail protein
HPNK_08033	-1.74657	10.5283	0.00740919	0.0382665	uridylate kinase
HPNK_10091	1.7435	8.35367	0.0110989	0.0508358	glutamate-1-semialdehyde 2,1-aminomutase
HPNK_06705	1.74263	8.24685	0.0128091	0.0574323	phage lprotein
HPNK_11341	-1.74227	11.4802	0.00695769	0.0366142	stress-induced morphogen
HPNK_00947	1.74225	9.52116	0.0084423	0.0413933	pantothenate kinase
HPNK_03443	1.74002	8.7709	0.0102501	0.048035	hypothetical protein
HPNK_03857	1.73358	9.44408	0.00889098	0.043402	phosphoribosylformylglycinamidine synthase
HPNK_06670	1.72628	5.23457	0.137333	0.313807	hypothetical protein
HPNK_11691	-1.72399	6.55621	0.0557601	0.163104	hypothetical protein
HPNK_00552	-1.72261	10.6453	0.00825927	0.040821	hypothetical protein
HPNK_03038	1.72135	7.58519	0.0172583	0.0721184	hypothetical protein
HPNK_03388	1.72037	6.75052	0.0287798	0.101732	prophage MuMc02, terminase, ATPase subunit /putative DNA packaging protein Gp17
HPNK_04989	1.71402	9.5886	0.00917614	0.0442123	Fe/S biogenesis protein NfuA
HPNK_07613	-1.70686	8.25398	0.0166065	0.0698793	hypothetical protein
HPNK_06815	1.70661	9.78396	0.00899943	0.0437396	transcriptional regulator
HPNK_09174	1.70567	8.2193	0.0149008	0.0642814	8-amino-7-oxononanoate synthase
HPNK_01394	1.7054	7.53037	0.0174438	0.0725791	hypothetical protein
HPNK_07253	-1.70405	8.76503	0.0132406	0.0588748	drug/metabolite exporter family transporter
HPNK_06015	1.70158	8.10191	0.0150932	0.0649856	decarboxylase
HPNK_09439	1.70144	10.0451	0.00904793	0.0438795	VtaA1
HPNK_09149	-1.70014	7.97722	0.0197213	0.0800179	putative site-specific tyrosine recombinase XerC
HPNK_02259	-1.69893	5.22986	0.181027	0.37961	nitrogen regulatory protein P-II
HPNK_07398	1.69503	5.98273	0.0655285	0.186769	hypothetical protein
HPNK_01069	-1.69344	9.3484	0.0120461	0.0543908	putative di- and tricarboxylate transporter
HPNK_02012	-1.69184	9.82716	0.0106882	0.0496701	preprotein translocase subunit SecF
HPNK_09269	-1.69062	10.0696	0.0101067	0.0476643	methylmalonate semialdehyde dehydrogenase
HPNK_05329	-1.68723	9.02597	0.0135324	0.0597682	CitB protein
HPNK_05314	-1.68693	8.51858	0.0165624	0.0698255	pyruvate kinase
HPNK_03548	-1.68602	10.5938	0.00964226	0.0456674	cysteine synthase
HPNK_10506	1.68578	9.15904	0.0110368	0.0508358	putative amino-acid ABC transporter ATP-binding protein
HPNK_08998	1.68344	6.99585	0.0317092	0.108543	hypothetical protein
HPNK_08648	-1.67992	8.23376	0.0184451	0.0758944	hypothetical protein
HPNK_01922	-1.67841	6.89007	0.0496785	0.151485	arsenate reductase
HPNK_05990	1.67683	8.35425	0.0153764	0.0659498	transcriptional repressor UlaR
HPNK_03817	1.67674	7.78848	0.0189736	0.0776382	hypothetical protein
HPNK_09384	1.67256	9.89247	0.010243	0.048035	type I restriction enzyme EcoKI subunit R
HPNK_03198	1.66979	7.41443	0.0225569	0.0873247	Terminase, ATPase subunit
HPNK_03313	1.66805	6.7147	0.0368248	0.120725	hypothetical protein
HPNK_01529	-1.66798	9.17912	0.013428	0.0594249	galactose/methyl galaxtoside transporter ATP-binding protein
HPNK_03733	1.66782	7.6292	0.0197674	0.0800179	queuosine biosynthesis protein QueC
HPNK_02943	1.66046	5.38378	0.106799	0.265383	hypothetical protein
HPNK_03308	1.65842	6.07584	0.0457568	0.142653	hypothetical protein
HPNK_07973	-1.65541	9.07146	0.0152026	0.0653302	UDP-3-O-[3-hydroxymyristoyl] N-acetylglucosamine deacetylase
HPNK_02102	-1.65379	10.7168	0.0107835	0.0499047	UDP-glucose-- lipooligosaccharideglucosyltransferase involved in cell wall biogenesis
HPNK_02702	-1.65361	8.76955	0.0170513	0.0714808	acetyl-CoA carboxylase carboxyltransferase subunit alpha
HPNK_08223	1.6536	8.95255	0.0131267	0.0585573	hypothetical protein
HPNK_11621	1.65184	9.1478	0.0130469	0.0583182	phosphatidylglycerophosphate synthetase
HPNK_00637	1.65172	10.1768	0.0107536	0.0498697	opacity associated protein A
HPNK_07443	1.65171	7.9414	0.0183322	0.0755695	putative plasmid stability protein StbE, addiction module antitoxin
HPNK_04739	1.65067	8.7418	0.0142072	0.0618888	hypothetical protein
HPNK_07653	-1.64635	8.92227	0.0165511	0.0698255	glutaredoxin 1
HPNK_07748	-1.64451	7.93568	0.0253556	0.0931378	hypothetical protein
HPNK_05794	1.62686	8.43592	0.0173006	0.0721184	putative Na+-dependent transporters of the SNF family protein
HPNK_10511	1.62669	9.18453	0.0148915	0.0642814	hypothetical protein
HPNK_09259	-1.62661	6.68074	0.0584605	0.169444	D-ribose ABC transporter ATP binding protein RbsA
HPNK_02622	-1.62449	8.19239	0.0228041	0.0875206	N-acetylglucosamine-6-phosphate deacetylase
HPNK_01494	1.62318	8.91365	0.0158895	0.0677586	hypothetical protein
HPNK_10371	1.62216	4.9682	0.181027	0.37961	hypothetical protein
HPNK_06760	1.61792	8.33537	0.0176757	0.0732703	hypothetical protein
HPNK_00362	1.61513	7.32852	0.0274251	0.0981482	hypothetical protein
HPNK_07703	-1.61347	8.93464	0.0175911	0.0730557	translocation protein TolB
HPNK_06515	1.61183	9.26572	0.0147603	0.063923	UGMP family protein
HPNK_04517	1.61019	7.58795	0.0246627	0.0916701	yecA family protein
HPNK_11706	-1.61007	7.91011	0.0287922	0.101732	hypothetical protein
HPNK_08388	-1.60893	9.90086	0.0144286	0.0626308	DNA topoisomerase I subunit omega
HPNK_06735	1.60867	5.51955	0.110026	0.270626	N-acetylmuramoyl-L-alanine amidase
HPNK_05929	1.60698	7.06173	0.0336341	0.112755	Minor tail protein U
HPNK_11002	1.60651	8.30257	0.0203445	0.0811593	type I restriction-modification system specificity protein
HPNK_02582	1.60339	9.428	0.0155102	0.0663954	VtaA7
HPNK_04507	1.60238	5.92531	0.078608	0.215494	anaerobic ribonucleoside triphosphate reductase-activating protein
HPNK_07068	1.60125	7.49906	0.0272844	0.0979599	cation-efflux pump FieF Co/Zn/Cd cation transporter
HPNK_03058	1.59874	6.24626	0.0615641	0.1766	hypothetical protein
HPNK_01688	1.5957	8.11097	0.0216205	0.0848804	S-adenosylmethionine synthetase
HPNK_05459	-1.59259	7.24159	0.0390739	0.126239	cytochrome c-type biogenesis protein CcmE
HPNK_03408	1.59174	7.2635	0.0356684	0.118212	putative bacteriophage protein
HPNK_08583	1.59174	7.2635	0.0356684	0.118212	putative macrophage infectivity potentiator-like protein, peroxidase/antioxidase
HPNK_09989	1.59061	7.53339	0.0308633	0.10668	electron transport complex protein RsxE
HPNK_10186	1.59018	7.65193	0.0291129	0.102378	thymidylate kinase
HPNK_11651	1.58233	8.30945	0.0203445	0.0811593	putative DNA (exogenous) processing protein
HPNK_04342	1.57867	8.76155	0.0193095	0.0787233	phosphatidylserine decarboxylase
HPNK_10491	1.57817	8.65054	0.0199268	0.0802116	multifunctional aminopeptidase A
HPNK_04829	-1.57674	8.53443	0.0246677	0.0916701	FkbP-type peptidyl-prolyl cis-trans isomerase
HPNK_03013	-1.57541	9.04524	0.0198427	0.0800179	hypothetical protein
HPNK_00902	-1.57192	7.54538	0.0403599	0.129641	rRNA large subunit methyltransferase
HPNK_00862	1.57142	8.41801	0.0222607	0.08663	2-succinyl-6-hydroxy-2, 4-cyclohexadiene-1-carboxylate synthase
HPNK_07938	1.57085	7.59971	0.0299463	0.104078	cell division protein FtsW
HPNK_05664	1.56959	7.4768	0.0318768	0.108664	phosphate/phosphonate ABC transport system permease protein
HPNK_00952	-1.56562	4.45184	0.515885	0.725433	elongation factor Tu
HPNK_10196	-1.56562	4.45184	0.515885	0.725433	hypothetical protein
HPNK_04042	-1.56443	10.0747	0.016676	0.0700393	molybdate-binding periplasmic protein, ABC transporter
HPNK_08903	-1.56421	10.3645	0.0162115	0.0688678	periplasmic iron-binding protein
HPNK_10962	1.56401	7.03235	0.041152	0.131805	cell division protein ftsB
HPNK_04672	-1.56307	8.8972	0.0221616	0.0865467	Na+/alanine symporter
HPNK_08963	-1.56202	7.63009	0.0358997	0.118565	hypothetical protein
HPNK_07508	-1.56188	8.52344	0.0268358	0.0968176	long-chain fatty acid transport protein P1/47 kDa outer membrane protein
HPNK_04022	1.5605	8.05741	0.0244661	0.0915319	phosphoribosylaminoimidazole-succinocarboxamide synthase
HPNK_00145	1.55788	5.14377	0.228336	0.440447	hypothetical protein
HPNK_09864	1.55788	5.14377	0.228336	0.440447	hypothetical protein
HPNK_03163	1.55724	7.38092	0.0358019	0.118417	cytochrome c-type biogenesis protein CcdA
HPNK_11616	1.5572	7.8734	0.026426	0.0958712	molybdate ABC transporter permease protein
HPNK_10221	1.55214	6.39918	0.0557601	0.163104	putative transcriptional regulator
HPNK_10587	-1.54594	9.32111	0.0206707	0.082166	hypothetical protein
HPNK_06090	1.54417	9.49362	0.0185707	0.0761295	DNA-binding transcriptional regulator OxyR
HPNK_11716	-1.54063	8.80577	0.0244622	0.0915319	glucose-6-phosphate 1-dehydrogenase
HPNK_04909	1.53844	8.73222	0.0222386	0.08663	4-alpha-L-fucosyltransferase
HPNK_04607	-1.53825	9.539	0.0209309	0.0830036	putative zinc metalloprotease
HPNK_06520	-1.53546	9.28623	0.0224359	0.0870075	shikimate 5-dehydrogenase
HPNK_05784	-1.53479	10.3558	0.0184881	0.075931	type II citrate synthase
HPNK_06973	-1.53331	7.41867	0.044236	0.138885	pilT domain-containing protein
HPNK_11516	1.53166	4.40026	0.365681	0.575091	putative RecA/RadA recombinase
HPNK_11561	1.53166	4.40026	0.365681	0.575091	glycoside hydrolase family protein/phage lysozyme
HPNK_11152	-1.53119	11.0828	0.0172837	0.0721184	putative methyltransferase
HPNK_04854	-1.52892	9.25375	0.022767	0.0875206	CTP synthetase
HPNK_04714	-1.52811	8.63395	0.0274195	0.0981482	hypothetical protein
HPNK_06250	1.52775	8.99859	0.0215559	0.0847763	cell division ABC transporter subunit FtsX
HPNK_03748	-1.52368	9.07169	0.0238554	0.0904379	transcriptional regulator
HPNK_11781	1.52296	8.00191	0.0305316	0.105697	beta-hexosaminidase
HPNK_00857	1.52138	7.78223	0.0327259	0.110543	acetyl-CoA carboxylase subunit beta
HPNK_02214	1.52138	7.78223	0.0327259	0.110543	sn-glycerol-3-phosphate dehydrogenase subunit A
HPNK_06650	1.51471	6.53784	0.051098	0.154125	hypothetical protein
HPNK_09164	1.51431	7.81054	0.0338757	0.113224	biotin synthesis protein
HPNK_05559	1.51374	9.15481	0.0220826	0.0863899	PII uridylyl-transferase
HPNK_11871	-1.5127	8.17036	0.0370947	0.121074	Holliday junction DNA helicase RuvB
HPNK_10146	1.51158	9.46975	0.0211608	0.083666	VtaA4
HPNK_03048	1.50968	5.30107	0.137333	0.313807	hypothetical protein
HPNK_03298	1.50968	5.30107	0.137333	0.313807	hypothetical protein
HPNK_11147	-1.50834	9.34616	0.0240518	0.0904379	lipoprotein C/GS60 antigen
HPNK_00502	1.50662	8.7953	0.023935	0.0904379	murein transglycosylase A
HPNK_08693	-1.5042	6.59216	0.0767188	0.211881	sortase
HPNK_08918	1.50401	9.37744	0.0223017	0.0866382	NhaP-type Na+/H+ and K+/H+ antiporter
HPNK_06825	1.50285	7.5907	0.0386221	0.12496	tryptophan synthase subunit alpha
HPNK_10281	1.49997	9.30582	0.0229134	0.0877889	D-ribose ABC transporter substrate-binding component RbsB
HPNK_05419	1.49929	9.80581	0.0213865	0.0842588	N-acetylmuramoyl-L-alanine amidase
HPNK_02836	1.49705	8.70232	0.026579	0.096203	phage integrase
HPNK_07438	1.49668	7.09642	0.0430487	0.135796	putative plasmid stability protein StbD, antitoxin of toxin-antitoxin stability system
HPNK_08578	1.4943	8.11993	0.0317307	0.108543	acyl-CoA dehydrogenase
HPNK_00672	-1.49344	6.75535	0.0804754	0.219156	hypothetical protein
HPNK_06290	1.49323	9.03116	0.0250495	0.0927791	tryptophanyl-tRNA synthetase
HPNK_00612	1.48672	9.9537	0.0219337	0.0859583	hypothetical protein
HPNK_11067	1.48584	8.52523	0.0289669	0.102026	glutamyl-tRNA reductase
HPNK_01084	1.48508	8.35599	0.0316337	0.108543	peptide transport system ATP-binding protein SapF
HPNK_00917	1.48429	10.2889	0.0213126	0.0841169	rare lipoprotein A
HPNK_11282	-1.48108	6.38055	0.115691	0.280333	hypothetical protein
HPNK_01074	-1.481	8.83684	0.0299704	0.104078	phosphoglycerate kinase
HPNK_11272	-1.47976	7.73762	0.0427812	0.135271	major facilitator family transporter
HPNK_11546	1.47871	5.96578	0.114577	0.279351	putative lytic protein Rz1, bacteriophage protein
HPNK_03792	1.47857	9.68757	0.0235153	0.08994	hypothetical protein
HPNK_08193	-1.47751	11.8596	0.0205433	0.0818055	fumarate/nitrate reduction transcriptional regulator
HPNK_06435	-1.47686	9.2703	0.0272478	0.0979599	alanine dehydrogenase
HPNK_10642	-1.47671	10.1032	0.0237223	0.0902745	2-oxoglutarate dehydrogenase E1 component
HPNK_02374	-1.4758	8.08299	0.0392298	0.126559	nickel/cobalt ABC transporter permease
HPNK_01479	1.47568	9.584	0.0245401	0.0916548	VtaA11
HPNK_10036	-1.4756	10.0091	0.0240117	0.0904379	integral membrane protein
HPNK_08698	-1.47527	8.50644	0.0339469	0.113292	dihydrodipicolinate synthase
HPNK_05554	1.47372	10.2871	0.0226129	0.0873893	excinuclease ABC subunit B
HPNK_01977	-1.47309	7.88252	0.0409057	0.131205	PTS system glucose-specific transporter subunit
HPNK_06000	-1.47291	7.56506	0.0487569	0.149907	L-ribulose-5-phosphate 4-epimerase
HPNK_09569	-1.47265	10.3611	0.0237244	0.0902745	nicotinate phosphoribosyltransferase
HPNK_07138	-1.47132	10.1726	0.024221	0.0909207	exodeoxyribonuclease VII large subunit
HPNK_09559	-1.47126	8.40881	0.0361569	0.119061	glucosamine--fructose-6-phosphate aminotransferase
HPNK_09604	-1.46831	8.67377	0.0329024	0.110971	preprotein translocase subunit SecB
HPNK_04122	-1.46789	9.48729	0.0277086	0.0986868	hypothetical protein
HPNK_04799	1.46598	9.20914	0.0268138	0.0968176	tetraacyldisaccharide 4'-kinase
HPNK_11391	-1.46316	9.71687	0.0261439	0.0953536	isoleucyl-tRNA synthetase
HPNK_01917	-1.46137	8.44975	0.0377461	0.122661	dihydropteroate synthase
HPNK_11686	-1.46092	9.3371	0.029373	0.102805	6-phosphogluconate dehydrogenase
HPNK_08813	1.46086	8.64052	0.0311809	0.107278	phage integrase family site-specific recombinase
HPNK_00832	1.46046	9.18032	0.0277807	0.0987855	adenine-specific DNA methylase
HPNK_10802	1.45901	7.92769	0.0371654	0.121128	endonuclease III
HPNK_05704	-1.45868	7.94136	0.0458325	0.14269	ferric uptake regulation protein
HPNK_07018	1.4566	9.86323	0.0248847	0.0923222	iron-regulated outer membrane protein/TonB-dependent receptor
HPNK_03508	-1.45377	10.2831	0.0251081	0.0928415	bifunctional proline dehydrogenase/pyrroline-5-carboxylate dehydrogenase
HPNK_03418	1.45291	4.64833	0.258918	0.470875	hypothetical protein
HPNK_11237	1.45291	4.64833	0.258918	0.470875	Pili assembly chaperone
HPNK_10972	1.45156	8.41899	0.0318005	0.10857	hypothetical protein
HPNK_01134	1.45053	7.30796	0.0540861	0.159898	hypothetical protein
HPNK_11471	-1.44868	7.8648	0.0435781	0.137206	IS256 family transposase
HPNK_07958	-1.44603	7.35533	0.0573169	0.166781	cell division protein FtsQ
HPNK_00812	1.44454	7.11339	0.0540896	0.159898	hypothetical protein
HPNK_10126	-1.44194	7.54265	0.0526747	0.157799	putative GCV family glycine cleavage complex aminomethyltransferase
HPNK_00307	1.44103	8.96515	0.0311074	0.10719	hypothetical protein
HPNK_09189	-1.43887	6.54548	0.100992	0.257511	hypothetical protein
HPNK_05934	1.43821	8.2775	0.0345097	0.114826	Prophage CP4-57 integrase
HPNK_01319	1.43654	6.88976	0.0539841	0.159898	hypothetical protein
HPNK_06655	1.43654	6.88976	0.0539841	0.159898	bacteriophage Mu tail sheath family protein
HPNK_08013	1.43639	8.91803	0.0319438	0.108726	hypothetical protein
HPNK_00662	1.43415	8.60327	0.0341628	0.113842	rRNA methyltransferase
HPNK_09934	1.43409	8.69239	0.0324653	0.110164	xanthine/uracil/vitamin C permease
HPNK_10882	-1.42899	7.23726	0.0732262	0.203752	tRNA (5-methylaminomethyl-2-thiouridylate)-methyltransferase
HPNK_09279	1.42666	9.74483	0.0280058	0.0994273	fused D-ribose ABC transporter ATP-binding protein
HPNK_08513	1.42441	9.30877	0.029789	0.103772	4-alpha-glucanotransferase
HPNK_05079	-1.42433	7.77433	0.0551217	0.161874	GTPase RsgA
HPNK_03063	1.42296	9.80739	0.0293095	0.102805	putative phage-like tail fiber protein
HPNK_04202	1.4228	8.24349	0.0396978	0.127699	asparagine synthetase AsnA
HPNK_11062	-1.42249	9.28348	0.033076	0.111267	GTP pyrophosphokinase
HPNK_07228	-1.42228	9.97021	0.0293552	0.102805	folylpolyglutamate synthase/dihydrofolate synthase
HPNK_03143	-1.41899	10.8078	0.0276529	0.0986464	tyrosine-specific transporter
HPNK_02304	1.41783	6.99065	0.0703806	0.197314	diaminobutyrate--2-oxoglutarate aminotransferase
HPNK_03428	1.41756	5.69363	0.137449	0.313807	putative bacteriophage protein
HPNK_06755	1.41756	5.69363	0.137449	0.313807	hypothetical protein
HPNK_11791	-1.41422	10.1733	0.0295168	0.103146	ATP-dependent protease LA
HPNK_05134	1.41313	7.28293	0.0587991	0.170094	hypothetical protein
HPNK_01034	-1.4099	9.46793	0.0333952	0.112123	lipid transporter ATP-binding/permease protein
HPNK_07368	1.40853	8.99845	0.0330901	0.111267	NAD-dependent DNA ligase LigA
HPNK_05709	1.4078	10.0516	0.029567	0.10316	mce-related protein
HPNK_02928	1.40637	7.32242	0.0540861	0.159898	hypothetical protein
HPNK_00105	-1.40506	6.52148	0.115986	0.280333	hypothetical protein
HPNK_04117	-1.40489	8.50048	0.045251	0.141871	putative anti-termination protein Q, phage associated
HPNK_04899	1.40269	7.76576	0.0464347	0.144363	putative UDP-N-acetyl-D-mannosaminuronic acid transferase
HPNK_08473	1.39803	7.79431	0.0475734	0.147081	mutator mutT protein, NTP pyrophosphohydrolase
HPNK_07053	1.39688	8.1288	0.0430692	0.135796	hypoxanthine phosphoribosyltransferase
HPNK_02587	1.39545	6.38434	0.100992	0.257511	hypothetical protein
HPNK_02933	1.39545	6.38434	0.100992	0.257511	putative head morphogenesis protein SPP1 gp7
HPNK_08218	-1.39483	11.6641	0.0287688	0.101732	lysine 2,3-aminomutase YodO family protein
HPNK_09994	-1.39218	5.48057	0.272065	0.483334	electron transport complex protein RnfG
HPNK_01214	1.38818	7.4349	0.0526747	0.157799	isopropylmalate isomerase small subunit
HPNK_10301	1.38605	6.85719	0.0670617	0.190165	HxlR family transcriptional regulator
HPNK_03278	1.3848	8.47367	0.0424253	0.13472	hypothetical protein
HPNK_04547	1.38414	8.80497	0.0373304	0.121487	phosphate starvation-inducible protein PhoH
HPNK_06345	1.38393	6.45565	0.0767188	0.211881	50S ribosomal protein L34
HPNK_05844	-1.38382	6.96584	0.0941589	0.243718	transcription antitermination protein NusB
HPNK_07773	-1.38133	8.48351	0.0491301	0.150639	FAD-dependent monooxygenase
HPNK_07863	-1.38111	5.02293	0.324634	0.536127	hypothetical protein
HPNK_04167	1.3797	5.90814	0.161506	0.350547	hypothetical protein
HPNK_02657	-1.37966	9.63661	0.0370678	0.121074	magnesium/nickel/cobalt transporter CorA
HPNK_10396	1.37728	7.9292	0.0479515	0.147839	ISAs1 family transposase
HPNK_06095	1.37244	9.30518	0.0360621	0.118925	DNA-binding transcriptional repressor FabR
HPNK_00532	1.37	7.97984	0.0527415	0.157799	hypothetical protein
HPNK_00160	1.3672	5.04813	0.294764	0.507164	hypothetical protein
HPNK_05904	1.3672	5.04813	0.294764	0.507164	bacteriophage protein
HPNK_10211	1.3672	5.04813	0.294764	0.507164	HicB-like protein
HPNK_07473	1.36321	8.02877	0.0508979	0.154125	3-isopropylmalate dehydrogenase
HPNK_03678	1.363	8.85128	0.0416001	0.133049	D-tyrosyl-tRNA(Tyr) deacylase
HPNK_07678	-1.36299	6.29723	0.155703	0.343503	cyd operon protein YbgE
HPNK_07518	-1.36297	9.64429	0.038131	0.123731	hypothetical protein
HPNK_01224	1.35549	6.65118	0.0804754	0.219156	hypothetical protein
HPNK_04929	-1.35255	6.06344	0.161506	0.350547	amino acid ABC transporter/signal transduction system
HPNK_08333	1.35079	9.13943	0.0421332	0.134088	recombination associated protein
HPNK_08248	1.34935	7.93825	0.0547524	0.161429	2-deoxyglucose-6-phosphatase
HPNK_06660	-1.34902	4.33259	0.723363	0.868972	hypothetical protein
HPNK_11047	-1.34902	4.33259	0.723363	0.868972	hypothetical protein
HPNK_05424	-1.34894	10.5658	0.0368103	0.120725	sugar phosphate permease, required for N-linked glycosylation
HPNK_06055	1.34762	6.71105	0.0820575	0.221675	ferredoxin-type protein NapF
HPNK_06305	1.3456	7.14661	0.0668395	0.190012	virulence-associated protein D
HPNK_01629	1.34128	5.21439	0.228336	0.440447	prophage CP4-57 regulatory protein
HPNK_08633	1.34128	5.21439	0.228336	0.440447	histidine kinase
HPNK_00220	1.3406	6.1817	0.13418	0.310483	DNA-directed RNA polymerase subunit omega
HPNK_04207	1.3406	6.1817	0.13418	0.310483	DNA-binding transcriptional regulator AsnC
HPNK_04172	1.34014	8.20953	0.0502517	0.152815	hypothetical protein
HPNK_05579	-1.33688	8.04331	0.0588377	0.170094	nucleotide-binding protein
HPNK_02164	1.33236	9.1979	0.0439541	0.138195	type III restriction protein, res subunit
HPNK_00432	-1.33172	9.98313	0.0417515	0.133341	valyl-tRNA synthetase
HPNK_08478	-1.33161	9.78785	0.0426677	0.135114	preprotein translocase subunit SecA
HPNK_03008	1.3309	9.95616	0.0396484	0.127699	LysM domain-containing protein
HPNK_11441	-1.32873	7.70584	0.0719007	0.200817	phage-like minor tail protein L
HPNK_07198	-1.3276	9.07951	0.0500465	0.152399	acetate kinase
HPNK_05744	-1.32721	8.35314	0.0550763	0.161874	glyoxalase II family protein
HPNK_05434	1.32433	8.15206	0.0544405	0.160722	acylneuraminate cytidylyltransferase/CMP-N-acetylneuraminic acid synthetase
HPNK_11247	-1.3235	8.64835	0.0538596	0.159898	putative fimbrial usher protein
HPNK_00070	-1.32297	8.147	0.0583733	0.169412	single-stranded DNA binding protein
HPNK_09979	1.32174	6.33985	0.115986	0.280333	ubiquinone/menaquinone biosynthesis methyltransferase
HPNK_08613	-1.31673	10.1032	0.0426709	0.135114	cell division protein MukB
HPNK_02334	1.31673	7.99721	0.0597325	0.172011	3-dehydroquinate dehydratase
HPNK_09054	1.3166	9.76328	0.0419446	0.133766	recombination protein F
HPNK_03393	1.31654	6.97881	0.0777549	0.213946	putative phage-like protein
HPNK_07298	-1.31454	7.69575	0.0768758	0.212051	plasmid maintenance system antidote protein
HPNK_02354	-1.31443	10.4127	0.0421662	0.134088	uracil-DNA glycosylase
HPNK_11371	1.31414	7.42519	0.0677235	0.191553	phosphoribosylaminoimidazole synthetase
HPNK_10947	-1.31307	9.6472	0.0454578	0.14212	oligoketide cyclase/lipid transport protein
HPNK_04277	-1.30744	9.20088	0.0506078	0.153688	transport system nucleoside permease
HPNK_01693	1.30665	6.48292	0.101974	0.259127	hypothetical protein
HPNK_09554	1.30665	6.48292	0.101974	0.259127	sugar metabolism within DeoR family transcriptional regulator
HPNK_11641	-1.3064	9.46003	0.0493751	0.151014	putative membrane protein, surface protein
HPNK_00245	-1.30557	7.14929	0.105827	0.264214	putative Mg-dependent DNAse
HPNK_10612	1.30386	7.53012	0.0699198	0.196269	tRNA pseudouridine synthase B
HPNK_02841	1.30378	9.37308	0.0478606	0.147764	hypothetical protein
HPNK_08973	1.30237	9.48896	0.0468445	0.145434	bifunctional 5,10-methylene-tetrahydrofolate dehydrogenase/ 5,10-methylene-tetrahydrofolate cyclohydrolase
HPNK_02682	-1.30202	9.49951	0.0494384	0.151014	FKBP-type peptidyl-prolyl cis-trans isomerase
HPNK_06355	-1.30155	7.5285	0.0858535	0.228327	hypothetical protein
HPNK_07648	-1.30077	8.7781	0.0555063	0.162789	GTP-binding protein/membrane GTPase involved in stress response
HPNK_04057	-1.2986	6.44667	0.15322	0.341086	ABC transporter permease
HPNK_09364	-1.29628	10.3543	0.045415	0.14212	L-fucose operon activator
HPNK_01299	-1.29041	9.40479	0.0526441	0.157799	DNA translocase FtsK involved in cell division, DNA segregation ATPase FtsK
HPNK_06875	1.29001	8.70804	0.0549387	0.161764	ribosomal large subunit pseudouridine synthase B
HPNK_05139	1.28891	6.67475	0.103506	0.26123	alkylphosphonate uptake protein
HPNK_05629	1.28891	6.67475	0.103506	0.26123	hypothetical protein
HPNK_06500	-1.28773	8.76885	0.0593447	0.171116	50S ribosomal protein L20
HPNK_01309	-1.28685	8.17493	0.0695276	0.196155	7-cyano-7-deazaguanine reductase
HPNK_05404	1.28398	6.73358	0.10411	0.262158	3-deoxy-D-manno-octulosonate 8-phosphate phosphatase
HPNK_01194	1.28279	9.26422	0.0523013	0.157328	two-component sensor protein
HPNK_06245	1.28229	5.74123	0.198864	0.405749	cell division ATP-binding protein
HPNK_01624	1.27944	6.79018	0.0932066	0.242664	hypothetical protein
HPNK_05174	1.27942	9.43507	0.050798	0.154055	hypothetical protein
HPNK_01838	1.27908	9.17239	0.0510445	0.154125	membrane protein
HPNK_09394	-1.27854	6.2385	0.209851	0.419701	hypothetical protein
HPNK_08408	1.27792	8.16732	0.0608021	0.174865	GTP cyclohydrolase I
HPNK_04082	-1.27685	10.3172	0.0486272	0.149715	hypothetical protein
HPNK_06540	1.2765	8.68278	0.0562626	0.164358	UBA/THIF-type NAD/FAD binding protein, bacteriocin biosynthesis protein
HPNK_01753	1.27339	5.84861	0.191912	0.39635	dimethylsulfoxide reductase subunit B
HPNK_06710	1.27339	5.84861	0.191912	0.39635	DNA-binding protein
HPNK_11401	1.27334	10.4011	0.0474045	0.146763	high-affinity zinc transporter periplasmic component
HPNK_04647	-1.26998	10.9849	0.0469348	0.145511	bifunctional chorismate mutase/prephenate dehydrogenase
HPNK_07933	-1.26934	7.9954	0.0733433	0.203823	UDP-N-acetylmuramoyl-L-alanyl-D-glutamate synthetase
HPNK_02537	-1.26753	6.74695	0.130783	0.304326	two component transcriptional-response regulator
HPNK_06615	1.2658	5.94887	0.161506	0.350547	hypothetical protein
HPNK_11351	-1.26525	9.387	0.0574643	0.166991	DNA uptake lipoprotein, TPR repeat-containing protein
HPNK_09534	-1.26464	8.05003	0.0788352	0.215851	putative outer membrane protein
HPNK_03852	1.25894	8.44486	0.0648821	0.185164	acid phosphatase/phosphotransferase
HPNK_03488	1.25834	7.09087	0.0879772	0.232862	phage baseplate-like protein
HPNK_05874	1.25657	8.153	0.0669224	0.190012	hypothetical protein
HPNK_04187	1.25625	7.73041	0.079259	0.216745	hypothetical protein
HPNK_09739	1.25566	10.2059	0.0513576	0.154698	di- and tricarboxylate transporter/DASS family divalent anion:sodium (Na+) symporter
HPNK_00352	1.25354	6.13141	0.180743	0.37961	hypothetical protein
HPNK_00085	1.25301	7.17894	0.0976861	0.250806	prophage antirepressor DNA-binding protein (Roi)
HPNK_04699	-1.25105	7.72374	0.082943	0.223254	hypothetical protein
HPNK_09844	1.24852	6.21502	0.13418	0.310483	AraC family transcriptional regulator
HPNK_09139	-1.24819	6.58185	0.168631	0.36163	IS256 family transposase
HPNK_04512	1.24813	9.12788	0.058933	0.170149	anaerobic ribonucleoside triphosphate reductase
HPNK_02602	1.24407	6.29424	0.15322	0.341086	drug/metabolite transporter (DMT) superfamily permease
HPNK_09474	-1.24303	8.4713	0.0696662	0.196155	DNA polymerase III subunit beta
HPNK_00487	-1.24008	9.04575	0.0645928	0.184575	putative helix-turn-helix containing protein
HPNK_07353	-1.23638	8.69754	0.0668776	0.190012	fumarate reductase subunit D
HPNK_07218	1.23581	8.87843	0.0614865	0.1766	stringent starvation protein A
HPNK_09264	1.23519	9.58476	0.0573144	0.166781	myo-inositol catabolism IolB domain-containing protein
HPNK_04442	-1.23438	6.2081	0.209851	0.419701	recombination regulator RecX
HPNK_08268	-1.2275	7.29836	0.115836	0.280333	thiol:disulfide interchange protein DsbC
HPNK_11526	1.2238	7.79814	0.0855239	0.227723	bacteriophage capsid protein
HPNK_05824	1.22302	6.7557	0.129323	0.302705	hypothetical protein
HPNK_04382	-1.22034	9.48327	0.0627149	0.179439	ribonuclease E
HPNK_03263	1.219	8.54389	0.069703	0.196155	hypothetical protein
HPNK_00492	1.21727	6.91688	0.105083	0.263418	hypothetical protein
HPNK_09919	-1.21453	8.12405	0.0890165	0.234498	SPFH domain-containing protein
HPNK_09099	-1.21438	6.55841	0.190961	0.395955	peptide deformylase
HPNK_11037	1.21408	7.0154	0.116113	0.280333	putative transposase
HPNK_11007	1.20885	7.19478	0.0976861	0.250806	Type I restriction enzyme specificity protein HsdS
HPNK_05659	-1.20661	5.69396	0.254245	0.466569	phosphate/phosphonate ABC transporter ATPase
HPNK_01763	1.20567	7.31637	0.0911725	0.238525	SanA protein, membrane protein
HPNK_08863	1.20243	9.90061	0.0623564	0.178643	DNA-binding protein H-NS
HPNK_08798	1.19925	8.67796	0.072613	0.202552	hypothetical protein
HPNK_09184	-1.19288	8.92644	0.0744114	0.206276	glycyl-tRNA synthetase subunit beta
HPNK_00205	1.19194	8.0156	0.0885806	0.233903	hypothetical protein
HPNK_04744	1.19123	8.06318	0.0847089	0.226365	DoxX family protein membrane protein
HPNK_01324	-1.18882	6.17695	0.243641	0.456273	aromatic acid decarboxylase
HPNK_04839	-1.18865	8.59127	0.0812762	0.220366	phosphoglucosamine mutase
HPNK_10071	-1.18845	8.86279	0.0755206	0.209091	UDP-N-acetylglucosamine 2-epimerase
HPNK_05309	1.18836	9.35322	0.0709736	0.198726	heme/hemopexin-binding protein A
HPNK_08238	-1.18569	7.36102	0.115737	0.280333	hypothetical protein
HPNK_01244	-1.18358	9.06104	0.0771893	0.212653	hypothetical protein
HPNK_05864	-1.18269	8.5103	0.083168	0.223275	thioredoxin
HPNK_03768	-1.18229	9.53605	0.0711282	0.198909	membrane protein insertase
HPNK_01484	-1.18105	8.58598	0.0812762	0.220366	antiporter inner membrane protein
HPNK_09409	-1.17472	10.1104	0.0699016	0.196269	glycerol-3-phosphate acyltransferase PlsY
HPNK_02279	-1.17226	6.94181	0.142404	0.322473	UDP-N-acetylenolpyruvoylglucosamine reductase
HPNK_09339	-1.17058	7.05489	0.153552	0.341126	L-fuculokinase
HPNK_07268	-1.17042	8.78703	0.0818093	0.221542	N-acetylneuraminate lyase
HPNK_02042	-1.16916	7.15952	0.138742	0.316433	3-deoxy-manno-octulosonate cytidylyltransferase
HPNK_08873	1.16873	8.81935	0.080633	0.219156	cytochrome c-type biogenesis protein
HPNK_11192	1.16868	8.76255	0.0795959	0.217399	hypothetical protein
HPNK_07058	1.16824	8.36541	0.0853131	0.227433	putative soluble lytic murein transglycosylase
HPNK_05394	-1.1682	9.72421	0.0738929	0.205094	aminopeptidase N
[truncated: 1,295 more rows]
