# Supplementary material for: Metatranscriptomics reveals metabolic adaptation and induction of virulence factors by Haemophilus parasuis during lung infection
Source: Vet Res. 2015 Sep 23;46(1):102. doi: 10.1186/s13567-015-0225-9 (PMC4580352; doi:10.1186/s13567-015-0225-9)
Supplement: Additional file 3: — GO enrichments. Gene set enrichments for housekeeping, up-regulated and down-regulated genes. Enriched GO categories among the up- and down-regulated antisense RNA in vivo are also shown. [file 13567_2015_225_MOESM3_ESM.xlsx]

## Sheet: HK exvivo
Additional file 3A
List of over-represented gene ontology categories in the genes that remained constant
between ex vivo and plate culture of H. parasuis Nagasaki
GO-ID	Term	Category	FDR	P-Value	#Test	#Ref	#notAnnotTest	#notAnnotRef	Over/Under	TestSeqs	RefSeqs
GO:1901576	organic substance biosynthetic process	P	0.000313793	3.47216e-07	394	213	570	518	OVER	HPNK_10792, HPNK_08698, HPNK_08693, HPNK_01189, HPNK_02702, HPNK_11077, HPNK_00897, HPNK_06160, HPNK_02264, HPNK_10787, HPNK_10421, HPNK_00095, HPNK_05074, HPNK_04784, HPNK_11067, HPNK_02259, HPNK_03698, HPNK_03693, HPNK_05064, HPNK_08673, HPNK_02249, HPNK_07228, HPNK_07588, HPNK_07583, HPNK_10762, HPNK_08668, HPNK_00070, HPNK_11841, HPNK_04764, HPNK_05849, HPNK_11042, HPNK_05844, HPNK_10757, HPN…	HPNK_05524, HPNK_04799, HPNK_09779, HPNK_09414, HPNK_09774, HPNK_07248, HPNK_08328, HPNK_11861, HPNK_09409, HPNK_04427, HPNK_09769, HPNK_09764, HPNK_07233, HPNK_09759, HPNK_09754, HPNK_01957, HPNK_09749, HPNK_04402, HPNK_00867, HPNK_00862, HPNK_04759, HPNK_00857, HPNK_06120, HPNK_05399, HPNK_03663, HPNK_01134, HPNK_01927, HPNK_05029, HPNK_08998, HPNK_03653, HPNK_08193, HPNK_11371, HPNK_10722, HPN…
GO:0009058	biosynthetic process	P	0.000313793	3.54778e-07	401	218	563	513	OVER	HPNK_10792, HPNK_08698, HPNK_08693, HPNK_01189, HPNK_02702, HPNK_11077, HPNK_00897, HPNK_06160, HPNK_02264, HPNK_10787, HPNK_10421, HPNK_00095, HPNK_05074, HPNK_04784, HPNK_11067, HPNK_02259, HPNK_03698, HPNK_03693, HPNK_05064, HPNK_08673, HPNK_02249, HPNK_07228, HPNK_07588, HPNK_07583, HPNK_10762, HPNK_08668, HPNK_00070, HPNK_11841, HPNK_04764, HPNK_05849, HPNK_11042, HPNK_05844, HPNK_10757, HPN…	HPNK_05524, HPNK_04799, HPNK_09779, HPNK_09414, HPNK_09774, HPNK_07248, HPNK_08328, HPNK_11861, HPNK_09409, HPNK_04427, HPNK_09769, HPNK_09764, HPNK_07598, HPNK_07233, HPNK_09759, HPNK_09754, HPNK_01957, HPNK_09749, HPNK_04402, HPNK_00867, HPNK_00862, HPNK_02592, HPNK_04759, HPNK_00857, HPNK_06120, HPNK_07568, HPNK_05399, HPNK_03663, HPNK_01134, HPNK_01927, HPNK_05029, HPNK_08998, HPNK_03653, HPN…
GO:0044249	cellular biosynthetic process	P	0.000313793	3.58975e-07	381	204	583	527	OVER	HPNK_10792, HPNK_08698, HPNK_08693, HPNK_01189, HPNK_02702, HPNK_11077, HPNK_00897, HPNK_06160, HPNK_02264, HPNK_10787, HPNK_10421, HPNK_00095, HPNK_05074, HPNK_04784, HPNK_11067, HPNK_02259, HPNK_03698, HPNK_03693, HPNK_05064, HPNK_02249, HPNK_07228, HPNK_07588, HPNK_07583, HPNK_10762, HPNK_08668, HPNK_00070, HPNK_11841, HPNK_04764, HPNK_05849, HPNK_11042, HPNK_05844, HPNK_10757, HPNK_01947, HPN…	HPNK_05524, HPNK_04799, HPNK_09779, HPNK_09414, HPNK_09774, HPNK_07248, HPNK_08328, HPNK_11861, HPNK_09409, HPNK_04427, HPNK_09769, HPNK_09764, HPNK_07233, HPNK_09759, HPNK_09754, HPNK_01957, HPNK_09749, HPNK_04402, HPNK_00867, HPNK_00862, HPNK_04759, HPNK_00857, HPNK_06120, HPNK_05399, HPNK_03663, HPNK_01134, HPNK_01927, HPNK_05029, HPNK_08998, HPNK_03653, HPNK_08193, HPNK_11371, HPNK_10722, HPN…
GO:0009059	macromolecule biosynthetic process	P	0.000313793	4.41185e-07	228	103	736	628	OVER	HPNK_08693, HPNK_01189, HPNK_00897, HPNK_06160, HPNK_10421, HPNK_00095, HPNK_05074, HPNK_02259, HPNK_07588, HPNK_07583, HPNK_10762, HPNK_08668, HPNK_00070, HPNK_11841, HPNK_04764, HPNK_05844, HPNK_01947, HPNK_05049, HPNK_11391, HPNK_07203, HPNK_01937, HPNK_01932, HPNK_01139, HPNK_11022, HPNK_09719, HPNK_01484, HPNK_09714, HPNK_05814, HPNK_09709, HPNK_09704, HPNK_08613, HPNK_01109, HPNK_03198, HPN…	HPNK_05524, HPNK_04799, HPNK_08328, HPNK_01957, HPNK_04402, HPNK_04759, HPNK_06120, HPNK_01134, HPNK_05029, HPNK_08998, HPNK_08193, HPNK_03648, HPNK_01902, HPNK_07098, HPNK_04714, HPNK_07083, HPNK_08163, HPNK_02537, HPNK_02522, HPNK_07853, HPNK_04237, HPNK_04232, HPNK_01414, HPNK_11666, HPNK_04227, HPNK_07038, HPNK_08913, HPNK_00682, HPNK_10211, HPNK_03927, HPNK_10201, HPNK_06735, HPNK_11646, HPN…
GO:0034645	cellular macromolecule biosynthetic process	P	0.000356003	6.25665e-07	225	102	739	629	OVER	HPNK_08693, HPNK_01189, HPNK_00897, HPNK_06160, HPNK_10421, HPNK_00095, HPNK_05074, HPNK_02259, HPNK_07588, HPNK_07583, HPNK_10762, HPNK_08668, HPNK_00070, HPNK_11841, HPNK_04764, HPNK_05844, HPNK_01947, HPNK_05049, HPNK_11391, HPNK_07203, HPNK_01937, HPNK_01932, HPNK_01139, HPNK_11022, HPNK_09719, HPNK_01484, HPNK_09714, HPNK_05814, HPNK_09709, HPNK_09704, HPNK_08613, HPNK_01109, HPNK_03198, HPN…	HPNK_05524, HPNK_04799, HPNK_08328, HPNK_01957, HPNK_04402, HPNK_04759, HPNK_06120, HPNK_01134, HPNK_05029, HPNK_08998, HPNK_08193, HPNK_03648, HPNK_01902, HPNK_07098, HPNK_04714, HPNK_07083, HPNK_08163, HPNK_02537, HPNK_02522, HPNK_07853, HPNK_04237, HPNK_04232, HPNK_01414, HPNK_11666, HPNK_04227, HPNK_07038, HPNK_08913, HPNK_00682, HPNK_10211, HPNK_03927, HPNK_10201, HPNK_06735, HPNK_11646, HPN…
GO:0044085	cellular component biogenesis	P	0.0010954	2.31015e-06	113	39	851	692	OVER	HPNK_00897, HPNK_11072, HPNK_10421, HPNK_09404, HPNK_04764, HPNK_01942, HPNK_05384, HPNK_09719, HPNK_09714, HPNK_05814, HPNK_09709, HPNK_09704, HPNK_07898, HPNK_11351, HPNK_08168, HPNK_11346, HPNK_00802, HPNK_06425, HPNK_11331, HPNK_02082, HPNK_01439, HPNK_02517, HPNK_01783, HPNK_01768, HPNK_11651, HPNK_05649, HPNK_07378, HPNK_08448, HPNK_06275, HPNK_10531, HPNK_10081, HPNK_08418, HPNK_11152, HPN…	HPNK_07598, HPNK_02592, HPNK_04759, HPNK_05839, HPNK_01124, HPNK_08163, HPNK_02522, HPNK_03163, HPNK_11311, HPNK_04232, HPNK_04227, HPNK_08913, HPNK_06735, HPNK_11646, HPNK_07363, HPNK_10536, HPNK_04522, HPNK_04392, HPNK_00477, HPNK_05454, HPNK_06525, HPNK_06505, HPNK_08238, HPNK_06500, HPNK_00792, HPNK_01064, HPNK_01059, HPNK_01054, HPNK_02492, HPNK_01049, HPNK_01828, HPNK_04989, HPNK_10617, HPN…
GO:0042254	ribosome biogenesis	P	0.00149001	4.18984e-06	72	19	892	712	OVER	HPNK_00897, HPNK_11072, HPNK_09404, HPNK_04764, HPNK_09719, HPNK_09714, HPNK_09709, HPNK_09704, HPNK_07898, HPNK_08168, HPNK_11346, HPNK_00802, HPNK_06425, HPNK_11331, HPNK_01439, HPNK_02517, HPNK_01768, HPNK_11651, HPNK_05649, HPNK_10531, HPNK_11152, HPNK_06235, HPNK_03773, HPNK_01594, HPNK_02314, HPNK_06560, HPNK_06555, HPNK_07998, HPNK_08713, HPNK_06545, HPNK_00472, HPNK_00902, HPNK_02199, HPN…	HPNK_04759, HPNK_01124, HPNK_08163, HPNK_02522, HPNK_11311, HPNK_04232, HPNK_04227, HPNK_08913, HPNK_10536, HPNK_04392, HPNK_06525, HPNK_06505, HPNK_06500, HPNK_00792, HPNK_01828, HPNK_10617, HPNK_06345, HPNK_08348, HPNK_01199
GO:0022613	ribonucleoprotein complex biogenesis	P	0.00149001	4.18984e-06	72	19	892	712	OVER	HPNK_00897, HPNK_11072, HPNK_09404, HPNK_04764, HPNK_09719, HPNK_09714, HPNK_09709, HPNK_09704, HPNK_07898, HPNK_08168, HPNK_11346, HPNK_00802, HPNK_06425, HPNK_11331, HPNK_01439, HPNK_02517, HPNK_01768, HPNK_11651, HPNK_05649, HPNK_10531, HPNK_11152, HPNK_06235, HPNK_03773, HPNK_01594, HPNK_02314, HPNK_06560, HPNK_06555, HPNK_07998, HPNK_08713, HPNK_06545, HPNK_00472, HPNK_00902, HPNK_02199, HPN…	HPNK_04759, HPNK_01124, HPNK_08163, HPNK_02522, HPNK_11311, HPNK_04232, HPNK_04227, HPNK_08913, HPNK_10536, HPNK_04392, HPNK_06525, HPNK_06505, HPNK_06500, HPNK_00792, HPNK_01828, HPNK_10617, HPNK_06345, HPNK_08348, HPNK_01199
GO:0044267	cellular protein metabolic process	P	0.00529603	1.8067e-05	129	52	835	679	OVER	HPNK_11082, HPNK_02274, HPNK_00897, HPNK_02264, HPNK_05074, HPNK_08668, HPNK_04764, HPNK_07578, HPNK_01947, HPNK_05049, HPNK_11391, HPNK_06910, HPNK_01139, HPNK_06115, HPNK_11816, HPNK_09719, HPNK_01484, HPNK_09714, HPNK_09709, HPNK_09704, HPNK_02552, HPNK_01109, HPNK_01469, HPNK_01464, HPNK_02547, HPNK_01459, HPNK_08168, HPNK_00802, HPNK_01444, HPNK_06425, HPNK_06420, HPNK_04252, HPNK_09594, HPN…	HPNK_05524, HPNK_00877, HPNK_00872, HPNK_01957, HPNK_04759, HPNK_01134, HPNK_01902, HPNK_08163, HPNK_02522, HPNK_09234, HPNK_03168, HPNK_03158, HPNK_04237, HPNK_04232, HPNK_05319, HPNK_01414, HPNK_04227, HPNK_08913, HPNK_06290, HPNK_09099, HPNK_09889, HPNK_10536, HPNK_09514, HPNK_01708, HPNK_07313, HPNK_10847, HPNK_00937, HPNK_00932, HPNK_04037, HPNK_04392, HPNK_01564, HPNK_08703, HPNK_06525, HPN…
GO:0019538	protein metabolic process	P	0.00529603	1.86152e-05	182	84	782	647	OVER	HPNK_11082, HPNK_02274, HPNK_08693, HPNK_00897, HPNK_02264, HPNK_05074, HPNK_02254, HPNK_10762, HPNK_03688, HPNK_08668, HPNK_04764, HPNK_07578, HPNK_07213, HPNK_01947, HPNK_05049, HPNK_11391, HPNK_07203, HPNK_06915, HPNK_05394, HPNK_06910, HPNK_01139, HPNK_06115, HPNK_11022, HPNK_06905, HPNK_11816, HPNK_09719, HPNK_01484, HPNK_09714, HPNK_11801, HPNK_09709, HPNK_01474, HPNK_09704, HPNK_02552, HPN…	HPNK_05524, HPNK_00877, HPNK_00872, HPNK_01957, HPNK_04759, HPNK_07208, HPNK_05399, HPNK_01134, HPNK_06465, HPNK_03638, HPNK_01902, HPNK_08163, HPNK_02522, HPNK_09234, HPNK_03168, HPNK_03158, HPNK_04237, HPNK_04232, HPNK_05319, HPNK_01414, HPNK_04227, HPNK_09564, HPNK_03937, HPNK_08913, HPNK_00682, HPNK_03927, HPNK_06290, HPNK_11631, HPNK_09099, HPNK_05194, HPNK_09889, HPNK_10536, HPNK_09514, HPN…
GO:0071840	cellular component organization or biogenesis	P	0.00630562	2.43803e-05	133	55	831	676	OVER	HPNK_00897, HPNK_06160, HPNK_11072, HPNK_10421, HPNK_09404, HPNK_07583, HPNK_04764, HPNK_01942, HPNK_05384, HPNK_09719, HPNK_09714, HPNK_05814, HPNK_09709, HPNK_09704, HPNK_07898, HPNK_08613, HPNK_03198, HPNK_11351, HPNK_08168, HPNK_11346, HPNK_00802, HPNK_06425, HPNK_11331, HPNK_02082, HPNK_01439, HPNK_02517, HPNK_01783, HPNK_00332, HPNK_01768, HPNK_11651, HPNK_05649, HPNK_07378, HPNK_08448, HPN…	HPNK_07598, HPNK_02592, HPNK_04759, HPNK_05839, HPNK_01124, HPNK_08163, HPNK_02522, HPNK_03163, HPNK_11311, HPNK_04597, HPNK_04232, HPNK_00337, HPNK_02856, HPNK_04227, HPNK_08913, HPNK_06735, HPNK_11646, HPNK_07363, HPNK_10536, HPNK_04522, HPNK_05484, HPNK_04392, HPNK_05479, HPNK_00477, HPNK_05454, HPNK_06525, HPNK_06505, HPNK_08238, HPNK_06500, HPNK_00792, HPNK_01064, HPNK_01059, HPNK_01054, HPN…
GO:0005976	polysaccharide metabolic process	P	0.0124682	5.33296e-05	36	6	928	725	OVER	HPNK_07583, HPNK_07528, HPNK_07523, HPNK_03977, HPNK_02077, HPNK_01424, HPNK_02062, HPNK_03922, HPNK_02042, HPNK_02826, HPNK_02821, HPNK_09094, HPNK_00647, HPNK_10521, HPNK_08783, HPNK_10081, HPNK_08418, HPNK_08778, HPNK_08773, HPNK_10071, HPNK_08768, HPNK_08403, HPNK_10066, HPNK_11137, HPNK_05129, HPNK_04804, HPNK_05439, HPNK_11761, HPNK_05404, HPNK_09984, HPNK_10632, HPNK_04632, HPNK_08038, HPN…	HPNK_04799, HPNK_05434, HPNK_11756, HPNK_04637, HPNK_08513, HPNK_04472
GO:0006412	translation	P	0.0124682	5.69723e-05	93	34	871	697	OVER	HPNK_00897, HPNK_05074, HPNK_08668, HPNK_04764, HPNK_01947, HPNK_05049, HPNK_11391, HPNK_01139, HPNK_09719, HPNK_01484, HPNK_09714, HPNK_09709, HPNK_09704, HPNK_01109, HPNK_01464, HPNK_01459, HPNK_08168, HPNK_00802, HPNK_01444, HPNK_06425, HPNK_06420, HPNK_04252, HPNK_01439, HPNK_02517, HPNK_04242, HPNK_08128, HPNK_09209, HPNK_03932, HPNK_07023, HPNK_04202, HPNK_07013, HPNK_09884, HPNK_10531, HPN…	HPNK_05524, HPNK_01957, HPNK_04759, HPNK_01134, HPNK_01902, HPNK_08163, HPNK_02522, HPNK_04237, HPNK_04232, HPNK_01414, HPNK_04227, HPNK_08913, HPNK_06290, HPNK_09099, HPNK_10536, HPNK_10847, HPNK_04392, HPNK_08703, HPNK_06525, HPNK_06510, HPNK_06505, HPNK_06500, HPNK_00792, HPNK_06830, HPNK_10657, HPNK_01044, HPNK_01004, HPNK_06345, HPNK_08043, HPNK_02751, HPNK_04107, HPNK_08358, HPNK_06983, HPN…
GO:0000271	polysaccharide biosynthetic process	P	0.0150672	7.41443e-05	30	4	934	727	OVER	HPNK_07583, HPNK_07528, HPNK_07523, HPNK_02077, HPNK_02062, HPNK_02042, HPNK_02826, HPNK_02821, HPNK_09094, HPNK_00647, HPNK_10521, HPNK_08783, HPNK_10081, HPNK_08418, HPNK_08778, HPNK_10071, HPNK_08768, HPNK_08403, HPNK_10066, HPNK_11137, HPNK_04804, HPNK_05439, HPNK_11761, HPNK_05404, HPNK_09984, HPNK_04632, HPNK_08038, HPNK_04909, HPNK_05534, HPNK_11087	HPNK_04799, HPNK_05434, HPNK_11756, HPNK_04637
GO:0051301	cell division	P	0.0326621	0.000172208	38	8	926	723	OVER	HPNK_01159, HPNK_05384, HPNK_07893, HPNK_08613, HPNK_08603, HPNK_03608, HPNK_09594, HPNK_06250, HPNK_06245, HPNK_06240, HPNK_02697, HPNK_09374, HPNK_00912, HPNK_00472, HPNK_00907, HPNK_00467, HPNK_07968, HPNK_07963, HPNK_07958, HPNK_11781, HPNK_08598, HPNK_08593, HPNK_07948, HPNK_07943, HPNK_07938, HPNK_07933, HPNK_07923, HPNK_07918, HPNK_07913, HPNK_07478, HPNK_01848, HPNK_07908, HPNK_07903, HPN…	HPNK_10561, HPNK_07363, HPNK_01299, HPNK_07358, HPNK_04522, HPNK_08238, HPNK_02492, HPNK_05244
GO:0044264	cellular polysaccharide metabolic process	P	0.0339604	0.00019099	33	6	931	725	OVER	HPNK_07583, HPNK_07523, HPNK_03977, HPNK_02077, HPNK_01424, HPNK_02062, HPNK_03922, HPNK_02042, HPNK_02826, HPNK_02821, HPNK_09094, HPNK_00647, HPNK_10521, HPNK_08783, HPNK_10081, HPNK_08418, HPNK_08778, HPNK_08773, HPNK_10071, HPNK_08768, HPNK_08403, HPNK_11137, HPNK_05129, HPNK_04804, HPNK_11761, HPNK_05404, HPNK_09984, HPNK_10632, HPNK_04632, HPNK_08038, HPNK_04909, HPNK_05534, HPNK_11087	HPNK_04799, HPNK_05434, HPNK_11756, HPNK_04637, HPNK_08513, HPNK_04472
GO:0005737	cytoplasm	C	0.0414252	0.000247532	290	164	674	567	OVER	HPNK_01987, HPNK_10792, HPNK_08698, HPNK_01982, HPNK_08333, HPNK_04437, HPNK_02702, HPNK_06165, HPNK_00897, HPNK_05074, HPNK_09404, HPNK_01609, HPNK_03698, HPNK_04417, HPNK_07228, HPNK_08668, HPNK_04764, HPNK_01947, HPNK_03678, HPNK_05049, HPNK_03673, HPNK_11391, HPNK_07203, HPNK_01139, HPNK_06115, HPNK_06905, HPNK_05024, HPNK_11811, HPNK_09719, HPNK_09714, HPNK_10727, HPNK_05379, HPNK_05374, HPN…	HPNK_05524, HPNK_01977, HPNK_01972, HPNK_04427, HPNK_00882, HPNK_07233, HPNK_08318, HPNK_06945, HPNK_00877, HPNK_00872, HPNK_01957, HPNK_10401, HPNK_02597, HPNK_04759, HPNK_06125, HPNK_00857, HPNK_09299, HPNK_10742, HPNK_01134, HPNK_02214, HPNK_01927, HPNK_05029, HPNK_01124, HPNK_06465, HPNK_11017, HPNK_08193, HPNK_11371, HPNK_10722, HPNK_09274, HPNK_11806, HPNK_01902, HPNK_03633, HPNK_09254, HPN…
GO:0033692	cellular polysaccharide biosynthetic process	P	0.0430815	0.000287715	27	4	937	727	OVER	HPNK_07583, HPNK_07523, HPNK_02077, HPNK_02062, HPNK_02042, HPNK_02826, HPNK_02821, HPNK_09094, HPNK_00647, HPNK_10521, HPNK_08783, HPNK_10081, HPNK_08418, HPNK_08778, HPNK_10071, HPNK_08768, HPNK_08403, HPNK_11137, HPNK_04804, HPNK_11761, HPNK_05404, HPNK_09984, HPNK_04632, HPNK_08038, HPNK_04909, HPNK_05534, HPNK_11087	HPNK_04799, HPNK_05434, HPNK_11756, HPNK_04637
GO:0034637	cellular carbohydrate biosynthetic process	P	0.0430815	0.000287715	27	4	937	727	OVER	HPNK_07583, HPNK_07523, HPNK_02077, HPNK_02062, HPNK_02042, HPNK_02826, HPNK_02821, HPNK_09094, HPNK_00647, HPNK_10521, HPNK_08783, HPNK_10081, HPNK_08418, HPNK_08778, HPNK_10071, HPNK_08768, HPNK_08403, HPNK_11137, HPNK_04804, HPNK_11761, HPNK_05404, HPNK_09984, HPNK_04632, HPNK_08038, HPNK_04909, HPNK_05534, HPNK_11087	HPNK_04799, HPNK_05434, HPNK_11756, HPNK_04637
GO:0042546	cell wall biogenesis	P	0.0610193	0.000571665	20	2	944	729	OVER	HPNK_10421, HPNK_05814, HPNK_06275, HPNK_10081, HPNK_08418, HPNK_09819, HPNK_04377, HPNK_00907, HPNK_07953, HPNK_07948, HPNK_07943, HPNK_05419, HPNK_07938, HPNK_07933, HPNK_07923, HPNK_07918, HPNK_07913, HPNK_08558, HPNK_07908, HPNK_04914	HPNK_06735, HPNK_11646
GO:0044038	cell wall macromolecule biosynthetic process	P	0.0610193	0.000571665	20	2	944	729	OVER	HPNK_10421, HPNK_05814, HPNK_06275, HPNK_10081, HPNK_08418, HPNK_09819, HPNK_04377, HPNK_00907, HPNK_07953, HPNK_07948, HPNK_07943, HPNK_05419, HPNK_07938, HPNK_07933, HPNK_07923, HPNK_07918, HPNK_07913, HPNK_08558, HPNK_07908, HPNK_04914	HPNK_06735, HPNK_11646
GO:0070589	cellular component macromolecule biosynthetic process	P	0.0610193	0.000571665	20	2	944	729	OVER	HPNK_10421, HPNK_05814, HPNK_06275, HPNK_10081, HPNK_08418, HPNK_09819, HPNK_04377, HPNK_00907, HPNK_07953, HPNK_07948, HPNK_07943, HPNK_05419, HPNK_07938, HPNK_07933, HPNK_07923, HPNK_07918, HPNK_07913, HPNK_08558, HPNK_07908, HPNK_04914	HPNK_06735, HPNK_11646
GO:0006024	glycosaminoglycan biosynthetic process	P	0.0610193	0.000571665	20	2	944	729	OVER	HPNK_10421, HPNK_05814, HPNK_06275, HPNK_10081, HPNK_08418, HPNK_09819, HPNK_04377, HPNK_00907, HPNK_07953, HPNK_07948, HPNK_07943, HPNK_05419, HPNK_07938, HPNK_07933, HPNK_07923, HPNK_07918, HPNK_07913, HPNK_08558, HPNK_07908, HPNK_04914	HPNK_06735, HPNK_11646
GO:0006023	aminoglycan biosynthetic process	P	0.0610193	0.000571665	20	2	944	729	OVER	HPNK_10421, HPNK_05814, HPNK_06275, HPNK_10081, HPNK_08418, HPNK_09819, HPNK_04377, HPNK_00907, HPNK_07953, HPNK_07948, HPNK_07943, HPNK_05419, HPNK_07938, HPNK_07933, HPNK_07923, HPNK_07918, HPNK_07913, HPNK_08558, HPNK_07908, HPNK_04914	HPNK_06735, HPNK_11646
GO:0009273	peptidoglycan-based cell wall biogenesis	P	0.0610193	0.000571665	20	2	944	729	OVER	HPNK_10421, HPNK_05814, HPNK_06275, HPNK_10081, HPNK_08418, HPNK_09819, HPNK_04377, HPNK_00907, HPNK_07953, HPNK_07948, HPNK_07943, HPNK_05419, HPNK_07938, HPNK_07933, HPNK_07923, HPNK_07918, HPNK_07913, HPNK_08558, HPNK_07908, HPNK_04914	HPNK_06735, HPNK_11646
GO:0009252	peptidoglycan biosynthetic process	P	0.0610193	0.000571665	20	2	944	729	OVER	HPNK_10421, HPNK_05814, HPNK_06275, HPNK_10081, HPNK_08418, HPNK_09819, HPNK_04377, HPNK_00907, HPNK_07953, HPNK_07948, HPNK_07943, HPNK_05419, HPNK_07938, HPNK_07933, HPNK_07923, HPNK_07918, HPNK_07913, HPNK_08558, HPNK_07908, HPNK_04914	HPNK_06735, HPNK_11646
GO:1901135	carbohydrate derivative metabolic process	P	0.0610193	0.000579094	169	86	795	645	OVER	HPNK_09419, HPNK_02702, HPNK_11077, HPNK_10421, HPNK_05079, HPNK_11062, HPNK_03693, HPNK_04779, HPNK_11851, HPNK_02249, HPNK_07583, HPNK_08303, HPNK_11042, HPNK_00502, HPNK_02229, HPNK_01932, HPNK_01499, HPNK_05814, HPNK_04297, HPNK_03997, HPNK_03992, HPNK_07093, HPNK_10271, HPNK_07888, HPNK_09259, HPNK_07523, HPNK_07883, HPNK_04272, HPNK_03987, HPNK_08968, HPNK_03982, HPNK_10266, HPNK_01459, HPN…	HPNK_05089, HPNK_04799, HPNK_09779, HPNK_09774, HPNK_09769, HPNK_09764, HPNK_07233, HPNK_09759, HPNK_09754, HPNK_00872, HPNK_11846, HPNK_09749, HPNK_02597, HPNK_00857, HPNK_09724, HPNK_02214, HPNK_01927, HPNK_11371, HPNK_09279, HPNK_10722, HPNK_04277, HPNK_04267, HPNK_08948, HPNK_07058, HPNK_03158, HPNK_11316, HPNK_04237, HPNK_11656, HPNK_04212, HPNK_00317, HPNK_05659, HPNK_06735, HPNK_08468, HPN…
GO:0071554	cell wall organization or biogenesis	P	0.0862122	0.000848486	27	5	937	726	OVER	HPNK_10421, HPNK_02229, HPNK_05814, HPNK_08968, HPNK_06275, HPNK_10081, HPNK_08418, HPNK_09819, HPNK_04377, HPNK_00907, HPNK_07953, HPNK_07948, HPNK_07943, HPNK_05419, HPNK_07938, HPNK_07933, HPNK_07923, HPNK_07918, HPNK_07913, HPNK_08558, HPNK_07908, HPNK_10161, HPNK_10156, HPNK_10151, HPNK_11232, HPNK_04142, HPNK_04914	HPNK_00317, HPNK_06735, HPNK_11646, HPNK_03223, HPNK_11561
GO:0003735	structural constituent of ribosome	F	0.0934224	0.000952284	44	13	920	718	OVER	HPNK_04764, HPNK_09719, HPNK_09714, HPNK_09709, HPNK_09704, HPNK_08168, HPNK_00802, HPNK_01439, HPNK_02517, HPNK_10531, HPNK_02314, HPNK_06560, HPNK_08713, HPNK_06545, HPNK_09699, HPNK_09694, HPNK_02617, HPNK_09689, HPNK_02612, HPNK_09684, HPNK_09679, HPNK_06065, HPNK_09674, HPNK_06060, HPNK_09669, HPNK_00787, HPNK_00782, HPNK_00777, HPNK_00767, HPNK_00762, HPNK_11736, HPNK_00757, HPNK_00752, HPN…	HPNK_04759, HPNK_08163, HPNK_02522, HPNK_04232, HPNK_04227, HPNK_08913, HPNK_10536, HPNK_04392, HPNK_06525, HPNK_06505, HPNK_06500, HPNK_00792, HPNK_06345
GO:0005840	ribosome	C	0.0958413	0.00108182	68	26	896	705	OVER	HPNK_05074, HPNK_04764, HPNK_05049, HPNK_11811, HPNK_09719, HPNK_09714, HPNK_09709, HPNK_09704, HPNK_08188, HPNK_02552, HPNK_01109, HPNK_01464, HPNK_01459, HPNK_08168, HPNK_00802, HPNK_01449, HPNK_01439, HPNK_02517, HPNK_04242, HPNK_10531, HPNK_09074, HPNK_08778, HPNK_05164, HPNK_00952, HPNK_02314, HPNK_06560, HPNK_06555, HPNK_08718, HPNK_08713, HPNK_06545, HPNK_07988, HPNK_09699, HPNK_09694, HPN…	HPNK_05524, HPNK_10401, HPNK_04759, HPNK_01134, HPNK_08163, HPNK_02522, HPNK_04237, HPNK_04232, HPNK_01419, HPNK_04227, HPNK_08913, HPNK_10536, HPNK_04392, HPNK_06525, HPNK_06510, HPNK_04347, HPNK_06505, HPNK_06500, HPNK_00792, HPNK_01044, HPNK_03543, HPNK_09609, HPNK_06345, HPNK_08358, HPNK_06983, HPNK_08353
GO:0019843	rRNA binding	F	0.0958413	0.00109068	31	7	933	724	OVER	HPNK_04764, HPNK_09719, HPNK_09709, HPNK_09704, HPNK_10531, HPNK_07998, HPNK_09699, HPNK_09694, HPNK_02617, HPNK_09689, HPNK_09684, HPNK_09679, HPNK_09674, HPNK_00787, HPNK_00782, HPNK_00767, HPNK_11736, HPNK_00757, HPNK_00752, HPNK_00747, HPNK_00742, HPNK_03558, HPNK_00737, HPNK_00732, HPNK_10627, HPNK_00727, HPNK_00722, HPNK_04959, HPNK_04949, HPNK_04944, HPNK_08003	HPNK_04759, HPNK_01124, HPNK_04232, HPNK_04227, HPNK_08913, HPNK_06500, HPNK_00792
GO:0016655	oxidoreductase activity, acting on NAD(P)H, quinone or similar compound as acceptor	F	0.0958413	0.00111169	12	0	952	731	OVER	HPNK_05019, HPNK_05014, HPNK_05009, HPNK_03997, HPNK_05004, HPNK_03992, HPNK_03987, HPNK_09999, HPNK_09994, HPNK_09989, HPNK_04999, HPNK_04994
GO:0009225	nucleotide-sugar metabolic process	P	0.0958413	0.00111169	12	0	952	731	OVER	HPNK_11077, HPNK_10266, HPNK_02072, HPNK_01424, HPNK_07048, HPNK_02042, HPNK_09094, HPNK_08418, HPNK_10071, HPNK_04874, HPNK_07943, HPNK_11092
GO:0016051	carbohydrate biosynthetic process	P	0.103675	0.00126249	49	16	915	715	OVER	HPNK_08673, HPNK_07583, HPNK_05374, HPNK_07528, HPNK_07523, HPNK_03977, HPNK_05344, HPNK_02077, HPNK_02062, HPNK_09559, HPNK_02042, HPNK_03912, HPNK_02826, HPNK_02821, HPNK_07803, HPNK_01738, HPNK_09094, HPNK_01733, HPNK_00647, HPNK_01728, HPNK_02007, HPNK_10521, HPNK_08783, HPNK_10081, HPNK_08418, HPNK_08778, HPNK_10071, HPNK_08768, HPNK_08403, HPNK_10066, HPNK_11137, HPNK_04804, HPNK_07973, HPN…	HPNK_04799, HPNK_05314, HPNK_07028, HPNK_07318, HPNK_08288, HPNK_04372, HPNK_05434, HPNK_01079, HPNK_11756, HPNK_04637, HPNK_10181, HPNK_04622, HPNK_10977, HPNK_10967, HPNK_05574, HPNK_04472
GO:0044036	cell wall macromolecule metabolic process	P	0.103675	0.00128251	26	5	938	726	OVER	HPNK_10421, HPNK_02229, HPNK_05814, HPNK_08968, HPNK_06275, HPNK_10081, HPNK_08418, HPNK_09819, HPNK_04377, HPNK_00907, HPNK_07953, HPNK_07948, HPNK_07943, HPNK_05419, HPNK_07938, HPNK_07933, HPNK_07923, HPNK_07918, HPNK_07913, HPNK_08558, HPNK_07908, HPNK_10161, HPNK_10156, HPNK_10151, HPNK_04142, HPNK_04914	HPNK_00317, HPNK_06735, HPNK_11646, HPNK_03223, HPNK_11561
GO:0005198	structural molecule activity	F	0.103675	0.00131188	45	14	919	717	OVER	HPNK_04764, HPNK_09719, HPNK_09714, HPNK_09709, HPNK_09704, HPNK_08168, HPNK_00802, HPNK_01439, HPNK_02517, HPNK_10531, HPNK_02314, HPNK_06560, HPNK_08713, HPNK_06545, HPNK_09699, HPNK_07603, HPNK_09694, HPNK_02617, HPNK_09689, HPNK_02612, HPNK_09684, HPNK_09679, HPNK_06065, HPNK_09674, HPNK_06060, HPNK_09669, HPNK_00787, HPNK_00782, HPNK_00777, HPNK_00767, HPNK_00762, HPNK_11736, HPNK_00757, HPN…	HPNK_02592, HPNK_04759, HPNK_08163, HPNK_02522, HPNK_04232, HPNK_04227, HPNK_08913, HPNK_10536, HPNK_04392, HPNK_06525, HPNK_06505, HPNK_06500, HPNK_00792, HPNK_06345
GO:0007049	cell cycle	P	0.11211	0.00145802	28	6	936	725	OVER	HPNK_01159, HPNK_05384, HPNK_08613, HPNK_09594, HPNK_06250, HPNK_06245, HPNK_02697, HPNK_00912, HPNK_07968, HPNK_07963, HPNK_07958, HPNK_11781, HPNK_08598, HPNK_08593, HPNK_07948, HPNK_07943, HPNK_07938, HPNK_07933, HPNK_07923, HPNK_07918, HPNK_07913, HPNK_01848, HPNK_07903, HPNK_10962, HPNK_09149, HPNK_05599, HPNK_11092, HPNK_02279	HPNK_10561, HPNK_07363, HPNK_01299, HPNK_04522, HPNK_08238, HPNK_02492
GO:0009103	lipopolysaccharide biosynthetic process	P	0.114044	0.00164352	23	4	941	727	OVER	HPNK_07583, HPNK_07523, HPNK_02077, HPNK_02062, HPNK_02042, HPNK_02826, HPNK_02821, HPNK_09094, HPNK_00647, HPNK_10521, HPNK_10081, HPNK_08418, HPNK_10071, HPNK_08403, HPNK_11137, HPNK_04804, HPNK_11761, HPNK_05404, HPNK_09984, HPNK_04632, HPNK_08038, HPNK_05534, HPNK_11087	HPNK_04799, HPNK_05434, HPNK_11756, HPNK_04637
GO:0008653	lipopolysaccharide metabolic process	P	0.114044	0.00164352	23	4	941	727	OVER	HPNK_07583, HPNK_07523, HPNK_02077, HPNK_02062, HPNK_02042, HPNK_02826, HPNK_02821, HPNK_09094, HPNK_00647, HPNK_10521, HPNK_10081, HPNK_08418, HPNK_10071, HPNK_08403, HPNK_11137, HPNK_04804, HPNK_11761, HPNK_05404, HPNK_09984, HPNK_04632, HPNK_08038, HPNK_05534, HPNK_11087	HPNK_04799, HPNK_05434, HPNK_11756, HPNK_04637
GO:0006364	rRNA processing	P	0.114044	0.00164352	23	4	941	727	OVER	HPNK_09404, HPNK_07898, HPNK_11346, HPNK_06425, HPNK_11331, HPNK_11651, HPNK_05649, HPNK_11152, HPNK_06235, HPNK_03773, HPNK_01594, HPNK_06555, HPNK_07998, HPNK_00472, HPNK_00902, HPNK_02199, HPNK_01544, HPNK_11786, HPNK_02107, HPNK_02412, HPNK_02407, HPNK_03822, HPNK_11087	HPNK_01124, HPNK_11311, HPNK_10617, HPNK_01199
GO:0016072	rRNA metabolic process	P	0.114044	0.00164352	23	4	941	727	OVER	HPNK_09404, HPNK_07898, HPNK_11346, HPNK_06425, HPNK_11331, HPNK_11651, HPNK_05649, HPNK_11152, HPNK_06235, HPNK_03773, HPNK_01594, HPNK_06555, HPNK_07998, HPNK_00472, HPNK_00902, HPNK_02199, HPNK_01544, HPNK_11786, HPNK_02107, HPNK_02412, HPNK_02407, HPNK_03822, HPNK_11087	HPNK_01124, HPNK_11311, HPNK_10617, HPNK_01199
GO:0016651	oxidoreductase activity, acting on NAD(P)H	F	0.138239	0.00204079	20	3	944	728	OVER	HPNK_05019, HPNK_05014, HPNK_05009, HPNK_03997, HPNK_05004, HPNK_03992, HPNK_03987, HPNK_01738, HPNK_10061, HPNK_05469, HPNK_05464, HPNK_03713, HPNK_09999, HPNK_09994, HPNK_09989, HPNK_04999, HPNK_04994, HPNK_09974, HPNK_01309, HPNK_05534	HPNK_00817, HPNK_02097, HPNK_00652
GO:0044711	single-organism biosynthetic process	P	0.16194	0.00244761	228	131	736	600	OVER	HPNK_10792, HPNK_08698, HPNK_02702, HPNK_11077, HPNK_10787, HPNK_10421, HPNK_04784, HPNK_11067, HPNK_03698, HPNK_03693, HPNK_05064, HPNK_08673, HPNK_02249, HPNK_07228, HPNK_07583, HPNK_10762, HPNK_05849, HPNK_11042, HPNK_10757, HPNK_01947, HPNK_11396, HPNK_11391, HPNK_10747, HPNK_06915, HPNK_11821, HPNK_10732, HPNK_11816, HPNK_05024, HPNK_11376, HPNK_06460, HPNK_05814, HPNK_01917, HPNK_05374, HPN…	HPNK_04799, HPNK_09779, HPNK_09414, HPNK_09774, HPNK_07248, HPNK_11861, HPNK_09409, HPNK_04427, HPNK_09769, HPNK_09764, HPNK_07233, HPNK_09759, HPNK_09754, HPNK_09749, HPNK_00867, HPNK_00862, HPNK_00857, HPNK_05399, HPNK_03663, HPNK_01927, HPNK_03653, HPNK_11371, HPNK_10722, HPNK_08158, HPNK_08153, HPNK_10241, HPNK_01793, HPNK_04247, HPNK_08933, HPNK_10231, HPNK_03158, HPNK_08498, HPNK_04597, HPN…
GO:1901137	carbohydrate derivative biosynthetic process	P	0.168753	0.00266333	85	38	879	693	OVER	HPNK_02702, HPNK_11077, HPNK_10421, HPNK_03693, HPNK_07583, HPNK_05814, HPNK_07888, HPNK_07523, HPNK_07883, HPNK_03982, HPNK_10266, HPNK_01459, HPNK_03977, HPNK_02077, HPNK_02072, HPNK_07053, HPNK_02507, HPNK_07048, HPNK_02062, HPNK_02042, HPNK_08103, HPNK_02826, HPNK_02821, HPNK_09094, HPNK_05199, HPNK_06275, HPNK_00647, HPNK_01723, HPNK_02007, HPNK_11172, HPNK_10521, HPNK_01713, HPNK_10081, HPN…	HPNK_04799, HPNK_09779, HPNK_09774, HPNK_09769, HPNK_09764, HPNK_07233, HPNK_09759, HPNK_09754, HPNK_09749, HPNK_00857, HPNK_01927, HPNK_11371, HPNK_10722, HPNK_03158, HPNK_11656, HPNK_06735, HPNK_11646, HPNK_10526, HPNK_08788, HPNK_01264, HPNK_04507, HPNK_04854, HPNK_04022, HPNK_03733, HPNK_03728, HPNK_03723, HPNK_05434, HPNK_11756, HPNK_02497, HPNK_04637, HPNK_10186, HPNK_04622, HPNK_06330, HPN…
GO:0030529	ribonucleoprotein complex	C	0.168753	0.00270263	68	28	896	703	OVER	HPNK_05074, HPNK_04764, HPNK_05049, HPNK_11811, HPNK_09719, HPNK_09714, HPNK_09709, HPNK_09704, HPNK_08188, HPNK_02552, HPNK_01109, HPNK_01464, HPNK_01459, HPNK_08168, HPNK_00802, HPNK_01449, HPNK_01439, HPNK_02517, HPNK_04242, HPNK_10531, HPNK_09074, HPNK_08778, HPNK_05164, HPNK_00952, HPNK_02314, HPNK_06560, HPNK_06555, HPNK_08718, HPNK_08713, HPNK_06545, HPNK_07988, HPNK_09699, HPNK_09694, HPN…	HPNK_05524, HPNK_10401, HPNK_04759, HPNK_01134, HPNK_08163, HPNK_02522, HPNK_04237, HPNK_04232, HPNK_01419, HPNK_04227, HPNK_08913, HPNK_10536, HPNK_04392, HPNK_06525, HPNK_06510, HPNK_04347, HPNK_06505, HPNK_06500, HPNK_00792, HPNK_01044, HPNK_03543, HPNK_09609, HPNK_06350, HPNK_06345, HPNK_09449, HPNK_08358, HPNK_06983, HPNK_08353
GO:0043168	anion binding	F	0.168753	0.00272851	236	137	728	594	OVER	HPNK_10792, HPNK_11871, HPNK_04437, HPNK_02702, HPNK_11077, HPNK_05519, HPNK_11072, HPNK_02264, HPNK_10421, HPNK_05079, HPNK_04784, HPNK_06150, HPNK_11062, HPNK_01604, HPNK_03693, HPNK_06940, HPNK_04779, HPNK_11851, HPNK_07228, HPNK_08668, HPNK_06930, HPNK_01159, HPNK_11841, HPNK_05849, HPNK_11042, HPNK_01947, HPNK_03673, HPNK_11391, HPNK_06910, HPNK_01139, HPNK_01499, HPNK_06115, HPNK_11027, HPN…	HPNK_05089, HPNK_04799, HPNK_09779, HPNK_09774, HPNK_07248, HPNK_09769, HPNK_07233, HPNK_07593, HPNK_06945, HPNK_11856, HPNK_04412, HPNK_00872, HPNK_01957, HPNK_08308, HPNK_11846, HPNK_00867, HPNK_02597, HPNK_01144, HPNK_06125, HPNK_00857, HPNK_02214, HPNK_01927, HPNK_11017, HPNK_11371, HPNK_09279, HPNK_03643, HPNK_01902, HPNK_00817, HPNK_02542, HPNK_06795, HPNK_02097, HPNK_03972, HPNK_08153, HPN…
GO:0045229	external encapsulating structure organization	P	0.210024	0.00346964	10	0	954	731	OVER	HPNK_07583, HPNK_01942, HPNK_11351, HPNK_01783, HPNK_08448, HPNK_10081, HPNK_04377, HPNK_04612, HPNK_11232, HPNK_10907
GO:0009987	cellular process	P	0.226372	0.00443514	725	507	239	224	OVER	HPNK_11082, HPNK_02274, HPNK_01987, HPNK_10792, HPNK_08698, HPNK_01982, HPNK_06963, HPNK_11876, HPNK_08333, HPNK_08693, HPNK_01189, HPNK_11871, HPNK_04437, HPNK_09419, HPNK_02702, HPNK_06165, HPNK_11077, HPNK_05519, HPNK_00897, HPNK_06160, HPNK_02264, HPNK_10787, HPNK_10421, HPNK_05079, HPNK_00095, HPNK_11866, HPNK_05074, HPNK_04784, HPNK_09404, HPNK_11067, HPNK_02259, HPNK_06150, HPNK_11062, HPN…	HPNK_05524, HPNK_05089, HPNK_05084, HPNK_04799, HPNK_09779, HPNK_04794, HPNK_09414, HPNK_09774, HPNK_07248, HPNK_01977, HPNK_10782, HPNK_01614, HPNK_08328, HPNK_01972, HPNK_03343, HPNK_06950, HPNK_11861, HPNK_09409, HPNK_04427, HPNK_09769, HPNK_04422, HPNK_09764, HPNK_05864, HPNK_07233, HPNK_07593, HPNK_10772, HPNK_06945, HPNK_09759, HPNK_04412, HPNK_09754, HPNK_00877, HPNK_00872, HPNK_05854, HPN…
GO:0043170	macromolecule metabolic process	P	0.226372	0.00450675	438	285	526	446	OVER	HPNK_11082, HPNK_02274, HPNK_08333, HPNK_08693, HPNK_01189, HPNK_11871, HPNK_04437, HPNK_00897, HPNK_06160, HPNK_02264, HPNK_10421, HPNK_00095, HPNK_11866, HPNK_05074, HPNK_09404, HPNK_02259, HPNK_02254, HPNK_01604, HPNK_08678, HPNK_06940, HPNK_07588, HPNK_07583, HPNK_10762, HPNK_03688, HPNK_08668, HPNK_08303, HPNK_00070, HPNK_04769, HPNK_11841, HPNK_04764, HPNK_00507, HPNK_02239, HPNK_07578, HPN…	HPNK_05524, HPNK_04799, HPNK_04794, HPNK_01614, HPNK_08328, HPNK_01972, HPNK_03343, HPNK_06950, HPNK_04412, HPNK_00877, HPNK_00872, HPNK_01957, HPNK_04407, HPNK_04402, HPNK_00060, HPNK_04759, HPNK_11037, HPNK_06120, HPNK_07208, HPNK_10742, HPNK_05399, HPNK_01134, HPNK_02577, HPNK_05029, HPNK_08998, HPNK_04739, HPNK_01124, HPNK_06465, HPNK_08198, HPNK_11017, HPNK_08193, HPNK_02567, HPNK_10722, HPN…
GO:0044767	single-organism developmental process	P	0.226372	0.00490115	18	3	946	728	OVER	HPNK_06275, HPNK_08418, HPNK_11147, HPNK_05474, HPNK_00912, HPNK_07963, HPNK_11781, HPNK_07953, HPNK_07948, HPNK_07943, HPNK_07938, HPNK_07933, HPNK_07923, HPNK_07918, HPNK_07913, HPNK_08558, HPNK_11092, HPNK_02279	HPNK_04597, HPNK_05484, HPNK_05479
GO:0050793	regulation of developmental process	P	0.226372	0.00490115	18	3	946	728	OVER	HPNK_06275, HPNK_08418, HPNK_11147, HPNK_05474, HPNK_00912, HPNK_07963, HPNK_11781, HPNK_07953, HPNK_07948, HPNK_07943, HPNK_07938, HPNK_07933, HPNK_07923, HPNK_07918, HPNK_07913, HPNK_08558, HPNK_11092, HPNK_02279	HPNK_04597, HPNK_05484, HPNK_05479
GO:0009653	anatomical structure morphogenesis	P	0.226372	0.00490115	18	3	946	728	OVER	HPNK_06275, HPNK_08418, HPNK_11147, HPNK_05474, HPNK_00912, HPNK_07963, HPNK_11781, HPNK_07953, HPNK_07948, HPNK_07943, HPNK_07938, HPNK_07933, HPNK_07923, HPNK_07918, HPNK_07913, HPNK_08558, HPNK_11092, HPNK_02279	HPNK_04597, HPNK_05484, HPNK_05479
GO:0032502	developmental process	P	0.226372	0.00490115	18	3	946	728	OVER	HPNK_06275, HPNK_08418, HPNK_11147, HPNK_05474, HPNK_00912, HPNK_07963, HPNK_11781, HPNK_07953, HPNK_07948, HPNK_07943, HPNK_07938, HPNK_07933, HPNK_07923, HPNK_07918, HPNK_07913, HPNK_08558, HPNK_11092, HPNK_02279	HPNK_04597, HPNK_05484, HPNK_05479
GO:0048869	cellular developmental process	P	0.226372	0.00490115	18	3	946	728	OVER	HPNK_06275, HPNK_08418, HPNK_11147, HPNK_05474, HPNK_00912, HPNK_07963, HPNK_11781, HPNK_07953, HPNK_07948, HPNK_07943, HPNK_07938, HPNK_07933, HPNK_07923, HPNK_07918, HPNK_07913, HPNK_08558, HPNK_11092, HPNK_02279	HPNK_04597, HPNK_05484, HPNK_05479
GO:0048856	anatomical structure development	P	0.226372	0.00490115	18	3	946	728	OVER	HPNK_06275, HPNK_08418, HPNK_11147, HPNK_05474, HPNK_00912, HPNK_07963, HPNK_11781, HPNK_07953, HPNK_07948, HPNK_07943, HPNK_07938, HPNK_07933, HPNK_07923, HPNK_07918, HPNK_07913, HPNK_08558, HPNK_11092, HPNK_02279	HPNK_04597, HPNK_05484, HPNK_05479
GO:0000902	cell morphogenesis	P	0.226372	0.00490115	18	3	946	728	OVER	HPNK_06275, HPNK_08418, HPNK_11147, HPNK_05474, HPNK_00912, HPNK_07963, HPNK_11781, HPNK_07953, HPNK_07948, HPNK_07943, HPNK_07938, HPNK_07933, HPNK_07923, HPNK_07918, HPNK_07913, HPNK_08558, HPNK_11092, HPNK_02279	HPNK_04597, HPNK_05484, HPNK_05479
GO:0022604	regulation of cell morphogenesis	P	0.226372	0.00490115	18	3	946	728	OVER	HPNK_06275, HPNK_08418, HPNK_11147, HPNK_05474, HPNK_00912, HPNK_07963, HPNK_11781, HPNK_07953, HPNK_07948, HPNK_07943, HPNK_07938, HPNK_07933, HPNK_07923, HPNK_07918, HPNK_07913, HPNK_08558, HPNK_11092, HPNK_02279	HPNK_04597, HPNK_05484, HPNK_05479
GO:0022603	regulation of anatomical structure morphogenesis	P	0.226372	0.00490115	18	3	946	728	OVER	HPNK_06275, HPNK_08418, HPNK_11147, HPNK_05474, HPNK_00912, HPNK_07963, HPNK_11781, HPNK_07953, HPNK_07948, HPNK_07943, HPNK_07938, HPNK_07933, HPNK_07923, HPNK_07918, HPNK_07913, HPNK_08558, HPNK_11092, HPNK_02279	HPNK_04597, HPNK_05484, HPNK_05479
GO:0008360	regulation of cell shape	P	0.226372	0.00490115	18	3	946	728	OVER	HPNK_06275, HPNK_08418, HPNK_11147, HPNK_05474, HPNK_00912, HPNK_07963, HPNK_11781, HPNK_07953, HPNK_07948, HPNK_07943, HPNK_07938, HPNK_07933, HPNK_07923, HPNK_07918, HPNK_07913, HPNK_08558, HPNK_11092, HPNK_02279	HPNK_04597, HPNK_05484, HPNK_05479
GO:0032989	cellular component morphogenesis	P	0.226372	0.00490115	18	3	946	728	OVER	HPNK_06275, HPNK_08418, HPNK_11147, HPNK_05474, HPNK_00912, HPNK_07963, HPNK_11781, HPNK_07953, HPNK_07948, HPNK_07943, HPNK_07938, HPNK_07933, HPNK_07923, HPNK_07918, HPNK_07913, HPNK_08558, HPNK_11092, HPNK_02279	HPNK_04597, HPNK_05484, HPNK_05479
GO:0044260	cellular macromolecule metabolic process	P	0.226372	0.00496838	398	256	566	475	OVER	HPNK_11082, HPNK_02274, HPNK_08333, HPNK_08693, HPNK_01189, HPNK_11871, HPNK_04437, HPNK_00897, HPNK_06160, HPNK_02264, HPNK_10421, HPNK_00095, HPNK_11866, HPNK_05074, HPNK_09404, HPNK_02259, HPNK_01604, HPNK_08678, HPNK_06940, HPNK_07588, HPNK_07583, HPNK_10762, HPNK_08668, HPNK_00070, HPNK_04769, HPNK_11841, HPNK_04764, HPNK_00507, HPNK_02239, HPNK_07578, HPNK_00502, HPNK_05844, HPNK_01947, HPN…	HPNK_05524, HPNK_04799, HPNK_04794, HPNK_01614, HPNK_08328, HPNK_01972, HPNK_06950, HPNK_04412, HPNK_00877, HPNK_00872, HPNK_01957, HPNK_04407, HPNK_04402, HPNK_00060, HPNK_04759, HPNK_11037, HPNK_06120, HPNK_10742, HPNK_01134, HPNK_02577, HPNK_05029, HPNK_08998, HPNK_04739, HPNK_01124, HPNK_08198, HPNK_11017, HPNK_08193, HPNK_02567, HPNK_10722, HPNK_03648, HPNK_03643, HPNK_11007, HPNK_08183, HPN…
GO:0033036	macromolecule localization	P	0.226372	0.00499655	33	10	931	721	OVER	HPNK_06165, HPNK_01609, HPNK_07573, HPNK_06925, HPNK_11351, HPNK_03628, HPNK_03623, HPNK_09594, HPNK_01783, HPNK_08478, HPNK_08448, HPNK_02012, HPNK_07693, HPNK_06240, HPNK_07688, HPNK_03768, HPNK_03763, HPNK_03758, HPNK_03753, HPNK_10391, HPNK_10386, HPNK_00772, HPNK_08548, HPNK_01034, HPNK_09604, HPNK_09959, HPNK_04612, HPNK_09954, HPNK_02447, HPNK_07753, HPNK_07748, HPNK_10907, HPNK_07703	HPNK_11861, HPNK_05509, HPNK_05504, HPNK_11856, HPNK_05839, HPNK_11187, HPNK_02017, HPNK_10381, HPNK_09349, HPNK_09449
GO:0008757	S-adenosylmethionine-dependent methyltransferase activity	F	0.226372	0.00501281	31	9	933	722	OVER	HPNK_09404, HPNK_04417, HPNK_11826, HPNK_07898, HPNK_00382, HPNK_08603, HPNK_06425, HPNK_07858, HPNK_04222, HPNK_03133, HPNK_11651, HPNK_02811, HPNK_02801, HPNK_10882, HPNK_06235, HPNK_06590, HPNK_09044, HPNK_03773, HPNK_09399, HPNK_01594, HPNK_00942, HPNK_06550, HPNK_00472, HPNK_11786, HPNK_02107, HPNK_01014, HPNK_02412, HPNK_02407, HPNK_02402, HPNK_03822, HPNK_11087	HPNK_01124, HPNK_08198, HPNK_11311, HPNK_01703, HPNK_05799, HPNK_10346, HPNK_01683, HPNK_10106, HPNK_06983
GO:0006573	valine metabolic process	P	0.25031	0.00571887	20	4	944	727	OVER	HPNK_10762, HPNK_10757, HPNK_01947, HPNK_11391, HPNK_06460, HPNK_09269, HPNK_06430, HPNK_01728, HPNK_01214, HPNK_01209, HPNK_09314, HPNK_00432, HPNK_02149, HPNK_07473, HPNK_07468, HPNK_07463, HPNK_07453, HPNK_08073, HPNK_11252, HPNK_06973	HPNK_00974, HPNK_08088, HPNK_08078, HPNK_11237
GO:0006551	leucine metabolic process	P	0.25031	0.00571887	20	4	944	727	OVER	HPNK_10762, HPNK_10757, HPNK_01947, HPNK_11391, HPNK_06460, HPNK_09269, HPNK_06430, HPNK_01728, HPNK_01214, HPNK_01209, HPNK_09314, HPNK_00432, HPNK_02149, HPNK_07473, HPNK_07468, HPNK_07463, HPNK_07453, HPNK_08073, HPNK_11252, HPNK_06973	HPNK_00974, HPNK_08088, HPNK_08078, HPNK_11237
GO:0044424	intracellular part	C	0.25409	0.00589454	328	206	636	525	OVER	HPNK_01987, HPNK_10792, HPNK_08698, HPNK_01982, HPNK_08333, HPNK_11871, HPNK_04437, HPNK_02702, HPNK_06165, HPNK_00897, HPNK_05074, HPNK_09404, HPNK_01609, HPNK_03698, HPNK_04417, HPNK_07228, HPNK_07588, HPNK_08668, HPNK_11841, HPNK_04764, HPNK_01947, HPNK_03678, HPNK_05049, HPNK_03673, HPNK_11391, HPNK_07203, HPNK_01937, HPNK_01139, HPNK_06115, HPNK_06905, HPNK_05024, HPNK_11811, HPNK_09719, HPN…	HPNK_05524, HPNK_09779, HPNK_04794, HPNK_09774, HPNK_01977, HPNK_08328, HPNK_01972, HPNK_04427, HPNK_09769, HPNK_09764, HPNK_00882, HPNK_07233, HPNK_08318, HPNK_06945, HPNK_09759, HPNK_09754, HPNK_00877, HPNK_00872, HPNK_01957, HPNK_10401, HPNK_09749, HPNK_04402, HPNK_02597, HPNK_04759, HPNK_06125, HPNK_00857, HPNK_09299, HPNK_10742, HPNK_01134, HPNK_02214, HPNK_01927, HPNK_05029, HPNK_01124, HPN…
GO:0005618	cell wall	C	0.25412	0.00607388	15	2	949	729	OVER	HPNK_10421, HPNK_01499, HPNK_05019, HPNK_05014, HPNK_05004, HPNK_10081, HPNK_00907, HPNK_08558, HPNK_07908, HPNK_09984, HPNK_04999, HPNK_09959, HPNK_04914, HPNK_04909, HPNK_05534	HPNK_04849, HPNK_06025
GO:0009274	peptidoglycan-based cell wall	C	0.25412	0.00607388	15	2	949	729	OVER	HPNK_10421, HPNK_01499, HPNK_05019, HPNK_05014, HPNK_05004, HPNK_10081, HPNK_00907, HPNK_08558, HPNK_07908, HPNK_09984, HPNK_04999, HPNK_09959, HPNK_04914, HPNK_04909, HPNK_05534	HPNK_04849, HPNK_06025
GO:0051128	regulation of cellular component organization	P	0.259884	0.00630299	22	5	942	726	OVER	HPNK_06160, HPNK_06275, HPNK_08418, HPNK_11147, HPNK_05474, HPNK_00912, HPNK_07963, HPNK_11781, HPNK_07953, HPNK_07948, HPNK_07943, HPNK_07938, HPNK_07933, HPNK_07923, HPNK_07918, HPNK_07913, HPNK_08558, HPNK_11726, HPNK_02796, HPNK_03827, HPNK_11092, HPNK_02279	HPNK_04597, HPNK_05484, HPNK_05479, HPNK_02492, HPNK_08353
GO:0005622	intracellular	C	0.263928	0.00649384	330	208	634	523	OVER	HPNK_01987, HPNK_10792, HPNK_08698, HPNK_01982, HPNK_08333, HPNK_11871, HPNK_04437, HPNK_02702, HPNK_06165, HPNK_00897, HPNK_05074, HPNK_09404, HPNK_01609, HPNK_03698, HPNK_04417, HPNK_07228, HPNK_07588, HPNK_08668, HPNK_11841, HPNK_04764, HPNK_02239, HPNK_01947, HPNK_03678, HPNK_05049, HPNK_03673, HPNK_11391, HPNK_07203, HPNK_01937, HPNK_01139, HPNK_06115, HPNK_06905, HPNK_05024, HPNK_11811, HPN…	HPNK_05524, HPNK_09779, HPNK_04794, HPNK_09774, HPNK_01977, HPNK_08328, HPNK_01972, HPNK_04427, HPNK_09769, HPNK_09764, HPNK_00882, HPNK_07233, HPNK_08318, HPNK_06945, HPNK_09759, HPNK_09754, HPNK_00877, HPNK_00872, HPNK_01957, HPNK_10401, HPNK_09749, HPNK_04402, HPNK_02597, HPNK_04759, HPNK_06125, HPNK_00857, HPNK_09299, HPNK_10742, HPNK_01134, HPNK_02214, HPNK_01927, HPNK_05029, HPNK_01124, HPN…
GO:0043229	intracellular organelle	C	0.29043	0.00735009	90	44	874	687	OVER	HPNK_11871, HPNK_06165, HPNK_05074, HPNK_01609, HPNK_04764, HPNK_05049, HPNK_11811, HPNK_09719, HPNK_09714, HPNK_09709, HPNK_09704, HPNK_08188, HPNK_02552, HPNK_01109, HPNK_01464, HPNK_01459, HPNK_08168, HPNK_00802, HPNK_01449, HPNK_03178, HPNK_01444, HPNK_01439, HPNK_02517, HPNK_04242, HPNK_10206, HPNK_09529, HPNK_02012, HPNK_10531, HPNK_08798, HPNK_09074, HPNK_09869, HPNK_08778, HPNK_05164, HPN…	HPNK_05524, HPNK_04794, HPNK_10401, HPNK_04402, HPNK_04759, HPNK_01134, HPNK_08163, HPNK_02522, HPNK_04237, HPNK_04232, HPNK_01419, HPNK_04227, HPNK_08913, HPNK_07373, HPNK_02017, HPNK_10536, HPNK_08788, HPNK_09064, HPNK_05489, HPNK_04397, HPNK_04392, HPNK_06525, HPNK_06510, HPNK_04347, HPNK_06505, HPNK_06500, HPNK_00797, HPNK_00792, HPNK_08203, HPNK_02492, HPNK_01044, HPNK_10982, HPNK_03543, HPN…
GO:0043226	organelle	C	0.29043	0.00735009	90	44	874	687	OVER	HPNK_11871, HPNK_06165, HPNK_05074, HPNK_01609, HPNK_04764, HPNK_05049, HPNK_11811, HPNK_09719, HPNK_09714, HPNK_09709, HPNK_09704, HPNK_08188, HPNK_02552, HPNK_01109, HPNK_01464, HPNK_01459, HPNK_08168, HPNK_00802, HPNK_01449, HPNK_03178, HPNK_01444, HPNK_01439, HPNK_02517, HPNK_04242, HPNK_10206, HPNK_09529, HPNK_02012, HPNK_10531, HPNK_08798, HPNK_09074, HPNK_09869, HPNK_08778, HPNK_05164, HPN…	HPNK_05524, HPNK_04794, HPNK_10401, HPNK_04402, HPNK_04759, HPNK_01134, HPNK_08163, HPNK_02522, HPNK_04237, HPNK_04232, HPNK_01419, HPNK_04227, HPNK_08913, HPNK_07373, HPNK_02017, HPNK_10536, HPNK_08788, HPNK_09064, HPNK_05489, HPNK_04397, HPNK_04392, HPNK_06525, HPNK_06510, HPNK_04347, HPNK_06505, HPNK_06500, HPNK_00797, HPNK_00792, HPNK_08203, HPNK_02492, HPNK_01044, HPNK_10982, HPNK_03543, HPN…
GO:0032555	purine ribonucleotide binding	F	0.293999	0.00754373	184	106	780	625	OVER	HPNK_10792, HPNK_11871, HPNK_04437, HPNK_02702, HPNK_11077, HPNK_05519, HPNK_11072, HPNK_02264, HPNK_10421, HPNK_05079, HPNK_06150, HPNK_01604, HPNK_03693, HPNK_06940, HPNK_04779, HPNK_11851, HPNK_07228, HPNK_08668, HPNK_06930, HPNK_01159, HPNK_11841, HPNK_05849, HPNK_01947, HPNK_03673, HPNK_11391, HPNK_06910, HPNK_01139, HPNK_01499, HPNK_06115, HPNK_11386, HPNK_06905, HPNK_05024, HPNK_05384, HPN…	HPNK_05089, HPNK_04799, HPNK_09779, HPNK_09774, HPNK_09769, HPNK_07233, HPNK_06945, HPNK_11856, HPNK_00872, HPNK_01957, HPNK_08308, HPNK_11846, HPNK_02597, HPNK_01144, HPNK_00857, HPNK_01927, HPNK_11017, HPNK_11371, HPNK_09279, HPNK_01902, HPNK_02542, HPNK_06795, HPNK_03972, HPNK_08153, HPNK_08948, HPNK_03158, HPNK_04237, HPNK_01414, HPNK_11666, HPNK_05659, HPNK_08468, HPNK_08463, HPNK_06290, HPN…
GO:0090407	organophosphate biosynthetic process	P	0.311724	0.0081081	75	35	889	696	OVER	HPNK_02702, HPNK_11077, HPNK_02264, HPNK_10787, HPNK_04784, HPNK_03693, HPNK_02249, HPNK_05849, HPNK_11042, HPNK_11396, HPNK_06115, HPNK_05024, HPNK_08973, HPNK_01469, HPNK_07883, HPNK_03982, HPNK_10266, HPNK_01459, HPNK_03977, HPNK_02507, HPNK_02067, HPNK_07048, HPNK_02042, HPNK_03128, HPNK_08103, HPNK_09094, HPNK_05199, HPNK_11621, HPNK_01723, HPNK_02007, HPNK_11172, HPNK_01713, HPNK_08418, HPN…	HPNK_04799, HPNK_09779, HPNK_09774, HPNK_09409, HPNK_09769, HPNK_09764, HPNK_07233, HPNK_09759, HPNK_09754, HPNK_09749, HPNK_00857, HPNK_01927, HPNK_11371, HPNK_01793, HPNK_03158, HPNK_11656, HPNK_10526, HPNK_08788, HPNK_08413, HPNK_08408, HPNK_04854, HPNK_02309, HPNK_04022, HPNK_01564, HPNK_02497, HPNK_10186, HPNK_04622, HPNK_04602, HPNK_06330, HPNK_08858, HPNK_03857, HPNK_08033, HPNK_08828, HPN…
GO:0032553	ribonucleotide binding	F	0.318573	0.00843461	192	112	772	619	OVER	HPNK_10792, HPNK_11871, HPNK_04437, HPNK_02702, HPNK_11077, HPNK_05519, HPNK_11072, HPNK_02264, HPNK_10421, HPNK_05079, HPNK_04784, HPNK_06150, HPNK_01604, HPNK_03693, HPNK_06940, HPNK_04779, HPNK_11851, HPNK_07228, HPNK_08668, HPNK_06930, HPNK_01159, HPNK_11841, HPNK_05849, HPNK_01947, HPNK_03673, HPNK_11391, HPNK_06910, HPNK_01139, HPNK_01499, HPNK_06115, HPNK_11386, HPNK_06905, HPNK_05024, HPN…	HPNK_05089, HPNK_04799, HPNK_09779, HPNK_09774, HPNK_09769, HPNK_07233, HPNK_06945, HPNK_11856, HPNK_00872, HPNK_01957, HPNK_08308, HPNK_11846, HPNK_02597, HPNK_01144, HPNK_00857, HPNK_02214, HPNK_01927, HPNK_11017, HPNK_11371, HPNK_09279, HPNK_01902, HPNK_00817, HPNK_02542, HPNK_06795, HPNK_03972, HPNK_08153, HPNK_08948, HPNK_03158, HPNK_04237, HPNK_01414, HPNK_11666, HPNK_05659, HPNK_08468, HPN…
GO:0032550	purine ribonucleoside binding	F	0.318573	0.00873416	183	106	781	625	OVER	HPNK_10792, HPNK_11871, HPNK_04437, HPNK_02702, HPNK_11077, HPNK_05519, HPNK_11072, HPNK_02264, HPNK_10421, HPNK_05079, HPNK_06150, HPNK_01604, HPNK_03693, HPNK_06940, HPNK_04779, HPNK_11851, HPNK_07228, HPNK_08668, HPNK_06930, HPNK_01159, HPNK_11841, HPNK_05849, HPNK_01947, HPNK_03673, HPNK_11391, HPNK_06910, HPNK_01139, HPNK_01499, HPNK_06115, HPNK_11386, HPNK_06905, HPNK_05024, HPNK_05384, HPN…	HPNK_05089, HPNK_04799, HPNK_09779, HPNK_09774, HPNK_09769, HPNK_07233, HPNK_06945, HPNK_11856, HPNK_00872, HPNK_01957, HPNK_08308, HPNK_11846, HPNK_02597, HPNK_01144, HPNK_00857, HPNK_01927, HPNK_11017, HPNK_11371, HPNK_09279, HPNK_01902, HPNK_02542, HPNK_06795, HPNK_03972, HPNK_08153, HPNK_08948, HPNK_03158, HPNK_04237, HPNK_01414, HPNK_11666, HPNK_05659, HPNK_08468, HPNK_08463, HPNK_06290, HPN…
GO:0035639	purine ribonucleoside triphosphate binding	F	0.318573	0.00873416	183	106	781	625	OVER	HPNK_10792, HPNK_11871, HPNK_04437, HPNK_02702, HPNK_11077, HPNK_05519, HPNK_11072, HPNK_02264, HPNK_10421, HPNK_05079, HPNK_06150, HPNK_01604, HPNK_03693, HPNK_06940, HPNK_04779, HPNK_11851, HPNK_07228, HPNK_08668, HPNK_06930, HPNK_01159, HPNK_11841, HPNK_05849, HPNK_01947, HPNK_03673, HPNK_11391, HPNK_06910, HPNK_01139, HPNK_01499, HPNK_06115, HPNK_11386, HPNK_06905, HPNK_05024, HPNK_05384, HPN…	HPNK_05089, HPNK_04799, HPNK_09779, HPNK_09774, HPNK_09769, HPNK_07233, HPNK_06945, HPNK_11856, HPNK_00872, HPNK_01957, HPNK_08308, HPNK_11846, HPNK_02597, HPNK_01144, HPNK_00857, HPNK_01927, HPNK_11017, HPNK_11371, HPNK_09279, HPNK_01902, HPNK_02542, HPNK_06795, HPNK_03972, HPNK_08153, HPNK_08948, HPNK_03158, HPNK_04237, HPNK_01414, HPNK_11666, HPNK_05659, HPNK_08468, HPNK_08463, HPNK_06290, HPN…
GO:0001883	purine nucleoside binding	F	0.318573	0.00873416	183	106	781	625	OVER	HPNK_10792, HPNK_11871, HPNK_04437, HPNK_02702, HPNK_11077, HPNK_05519, HPNK_11072, HPNK_02264, HPNK_10421, HPNK_05079, HPNK_06150, HPNK_01604, HPNK_03693, HPNK_06940, HPNK_04779, HPNK_11851, HPNK_07228, HPNK_08668, HPNK_06930, HPNK_01159, HPNK_11841, HPNK_05849, HPNK_01947, HPNK_03673, HPNK_11391, HPNK_06910, HPNK_01139, HPNK_01499, HPNK_06115, HPNK_11386, HPNK_06905, HPNK_05024, HPNK_05384, HPN…	HPNK_05089, HPNK_04799, HPNK_09779, HPNK_09774, HPNK_09769, HPNK_07233, HPNK_06945, HPNK_11856, HPNK_00872, HPNK_01957, HPNK_08308, HPNK_11846, HPNK_02597, HPNK_01144, HPNK_00857, HPNK_01927, HPNK_11017, HPNK_11371, HPNK_09279, HPNK_01902, HPNK_02542, HPNK_06795, HPNK_03972, HPNK_08153, HPNK_08948, HPNK_03158, HPNK_04237, HPNK_01414, HPNK_11666, HPNK_05659, HPNK_08468, HPNK_08463, HPNK_06290, HPN…
GO:0044464	cell part	C	0.331997	0.0093356	460	306	504	425	OVER	HPNK_01987, HPNK_10792, HPNK_08698, HPNK_01982, HPNK_08333, HPNK_11871, HPNK_04437, HPNK_02702, HPNK_06165, HPNK_05519, HPNK_00897, HPNK_10421, HPNK_05074, HPNK_08683, HPNK_09404, HPNK_02254, HPNK_01609, HPNK_03698, HPNK_04417, HPNK_06140, HPNK_07228, HPNK_07588, HPNK_03688, HPNK_06935, HPNK_08668, HPNK_03683, HPNK_08663, HPNK_11841, HPNK_04764, HPNK_06135, HPNK_02239, HPNK_01947, HPNK_03678, HPN…	HPNK_05524, HPNK_05089, HPNK_08338, HPNK_05084, HPNK_09779, HPNK_04794, HPNK_09774, HPNK_05514, HPNK_01977, HPNK_10782, HPNK_08328, HPNK_01972, HPNK_11861, HPNK_09409, HPNK_04427, HPNK_09769, HPNK_09764, HPNK_00882, HPNK_05864, HPNK_07233, HPNK_08318, HPNK_06945, HPNK_11856, HPNK_09759, HPNK_06145, HPNK_09754, HPNK_00877, HPNK_05859, HPNK_00872, HPNK_01957, HPNK_10401, HPNK_09749, HPNK_04402, HPN…
GO:0005623	cell	C	0.331997	0.0093356	460	306	504	425	OVER	HPNK_01987, HPNK_10792, HPNK_08698, HPNK_01982, HPNK_08333, HPNK_11871, HPNK_04437, HPNK_02702, HPNK_06165, HPNK_05519, HPNK_00897, HPNK_10421, HPNK_05074, HPNK_08683, HPNK_09404, HPNK_02254, HPNK_01609, HPNK_03698, HPNK_04417, HPNK_06140, HPNK_07228, HPNK_07588, HPNK_03688, HPNK_06935, HPNK_08668, HPNK_03683, HPNK_08663, HPNK_11841, HPNK_04764, HPNK_06135, HPNK_02239, HPNK_01947, HPNK_03678, HPN…	HPNK_05524, HPNK_05089, HPNK_08338, HPNK_05084, HPNK_09779, HPNK_04794, HPNK_09774, HPNK_05514, HPNK_01977, HPNK_10782, HPNK_08328, HPNK_01972, HPNK_11861, HPNK_09409, HPNK_04427, HPNK_09769, HPNK_09764, HPNK_00882, HPNK_05864, HPNK_07233, HPNK_08318, HPNK_06945, HPNK_11856, HPNK_09759, HPNK_06145, HPNK_09754, HPNK_00877, HPNK_05859, HPNK_00872, HPNK_01957, HPNK_10401, HPNK_09749, HPNK_04402, HPN…
GO:0000154	rRNA modification	P	0.332179	0.00957424	14	2	950	729	OVER	HPNK_09404, HPNK_07898, HPNK_06425, HPNK_11651, HPNK_06235, HPNK_03773, HPNK_00472, HPNK_00902, HPNK_11786, HPNK_02107, HPNK_02412, HPNK_02407, HPNK_03822, HPNK_11087	HPNK_01124, HPNK_11311
GO:0016407	acetyltransferase activity	F	0.332179	0.00957424	14	2	950	729	OVER	HPNK_08693, HPNK_07203, HPNK_08128, HPNK_01733, HPNK_08418, HPNK_06520, HPNK_01539, HPNK_00412, HPNK_03892, HPNK_02437, HPNK_02427, HPNK_05214, HPNK_08018, HPNK_09434	HPNK_00407, HPNK_00250
GO:0030203	glycosaminoglycan metabolic process	P	0.332365	0.00981323	27	8	937	723	OVER	HPNK_10421, HPNK_08303, HPNK_00502, HPNK_02229, HPNK_05814, HPNK_08968, HPNK_04587, HPNK_06275, HPNK_10081, HPNK_08418, HPNK_09819, HPNK_04377, HPNK_00907, HPNK_11781, HPNK_07953, HPNK_07948, HPNK_07943, HPNK_05419, HPNK_07938, HPNK_07933, HPNK_07923, HPNK_07918, HPNK_07913, HPNK_08558, HPNK_07908, HPNK_04142, HPNK_04914	HPNK_07058, HPNK_00317, HPNK_06735, HPNK_11646, HPNK_03223, HPNK_11561, HPNK_10917, HPNK_10912
GO:0006022	aminoglycan metabolic process	P	0.332365	0.00981323	27	8	937	723	OVER	HPNK_10421, HPNK_08303, HPNK_00502, HPNK_02229, HPNK_05814, HPNK_08968, HPNK_04587, HPNK_06275, HPNK_10081, HPNK_08418, HPNK_09819, HPNK_04377, HPNK_00907, HPNK_11781, HPNK_07953, HPNK_07948, HPNK_07943, HPNK_05419, HPNK_07938, HPNK_07933, HPNK_07923, HPNK_07918, HPNK_07913, HPNK_08558, HPNK_07908, HPNK_04142, HPNK_04914	HPNK_07058, HPNK_00317, HPNK_06735, HPNK_11646, HPNK_03223, HPNK_11561, HPNK_10917, HPNK_10912
GO:0010467	gene expression	P	0.337512	0.0102209	195	115	769	616	OVER	HPNK_01189, HPNK_00897, HPNK_06160, HPNK_05074, HPNK_09404, HPNK_02259, HPNK_07588, HPNK_08668, HPNK_11841, HPNK_04764, HPNK_05844, HPNK_01947, HPNK_05049, HPNK_03673, HPNK_11391, HPNK_01932, HPNK_01139, HPNK_09719, HPNK_01484, HPNK_09714, HPNK_00832, HPNK_08628, HPNK_09709, HPNK_09704, HPNK_07898, HPNK_08618, HPNK_00382, HPNK_01109, HPNK_03198, HPNK_01464, HPNK_05359, HPNK_08603, HPNK_01459, HPN…	HPNK_05524, HPNK_08328, HPNK_01972, HPNK_04412, HPNK_01957, HPNK_04402, HPNK_04759, HPNK_06120, HPNK_01134, HPNK_08998, HPNK_01124, HPNK_08198, HPNK_08193, HPNK_10722, HPNK_03648, HPNK_03643, HPNK_08183, HPNK_01902, HPNK_04714, HPNK_09254, HPNK_07083, HPNK_08163, HPNK_02537, HPNK_09244, HPNK_03972, HPNK_02522, HPNK_07853, HPNK_11311, HPNK_04237, HPNK_04232, HPNK_01414, HPNK_11666, HPNK_04227, HPN…
GO:1901564	organonitrogen compound metabolic process	P	0.337512	0.0106313	301	190	663	541	OVER	HPNK_02274, HPNK_01987, HPNK_10792, HPNK_08698, HPNK_09419, HPNK_02702, HPNK_02264, HPNK_10787, HPNK_10421, HPNK_05079, HPNK_04784, HPNK_11067, HPNK_11062, HPNK_03698, HPNK_03693, HPNK_05064, HPNK_08673, HPNK_11851, HPNK_07228, HPNK_10762, HPNK_08668, HPNK_08303, HPNK_05849, HPNK_07578, HPNK_00502, HPNK_10757, HPNK_01947, HPNK_03678, HPNK_11831, HPNK_02229, HPNK_11396, HPNK_11391, HPNK_07203, HPN…	HPNK_05089, HPNK_05084, HPNK_04799, HPNK_09779, HPNK_09414, HPNK_09774, HPNK_07248, HPNK_10782, HPNK_11861, HPNK_04427, HPNK_09769, HPNK_09764, HPNK_07233, HPNK_07593, HPNK_06945, HPNK_09759, HPNK_09754, HPNK_00872, HPNK_01957, HPNK_11846, HPNK_09749, HPNK_04402, HPNK_02597, HPNK_00857, HPNK_05399, HPNK_09724, HPNK_01927, HPNK_06465, HPNK_11371, HPNK_09279, HPNK_10722, HPNK_01902, HPNK_04704, HPN…
GO:0017076	purine nucleotide binding	F	0.337512	0.0106379	186	109	778	622	OVER	HPNK_10792, HPNK_11871, HPNK_04437, HPNK_02702, HPNK_11077, HPNK_05519, HPNK_11072, HPNK_02264, HPNK_10421, HPNK_05079, HPNK_06150, HPNK_01604, HPNK_03693, HPNK_06940, HPNK_04779, HPNK_11851, HPNK_07228, HPNK_08668, HPNK_06930, HPNK_01159, HPNK_11841, HPNK_05849, HPNK_01947, HPNK_03673, HPNK_11391, HPNK_06910, HPNK_01139, HPNK_01499, HPNK_06115, HPNK_11027, HPNK_11386, HPNK_06905, HPNK_05024, HPN…	HPNK_05089, HPNK_04799, HPNK_09779, HPNK_09774, HPNK_09769, HPNK_07233, HPNK_06945, HPNK_11856, HPNK_00872, HPNK_01957, HPNK_08308, HPNK_11846, HPNK_02597, HPNK_01144, HPNK_00857, HPNK_01927, HPNK_11017, HPNK_11371, HPNK_09279, HPNK_01902, HPNK_02542, HPNK_06795, HPNK_03972, HPNK_08153, HPNK_08948, HPNK_03158, HPNK_04237, HPNK_01414, HPNK_11666, HPNK_05659, HPNK_08468, HPNK_08463, HPNK_06290, HPN…
GO:0032549	ribonucleoside binding	F	0.337512	0.0107701	183	107	781	624	OVER	HPNK_10792, HPNK_11871, HPNK_04437, HPNK_02702, HPNK_11077, HPNK_05519, HPNK_11072, HPNK_02264, HPNK_10421, HPNK_05079, HPNK_06150, HPNK_01604, HPNK_03693, HPNK_06940, HPNK_04779, HPNK_11851, HPNK_07228, HPNK_08668, HPNK_06930, HPNK_01159, HPNK_11841, HPNK_05849, HPNK_01947, HPNK_03673, HPNK_11391, HPNK_06910, HPNK_01139, HPNK_01499, HPNK_06115, HPNK_11386, HPNK_06905, HPNK_05024, HPNK_05384, HPN…	HPNK_05089, HPNK_04799, HPNK_09779, HPNK_09774, HPNK_09769, HPNK_07233, HPNK_06945, HPNK_11856, HPNK_00872, HPNK_01957, HPNK_08308, HPNK_11846, HPNK_02597, HPNK_01144, HPNK_00857, HPNK_01927, HPNK_11017, HPNK_11371, HPNK_09279, HPNK_01902, HPNK_02542, HPNK_06795, HPNK_03972, HPNK_08153, HPNK_08948, HPNK_03158, HPNK_04237, HPNK_01414, HPNK_11666, HPNK_05659, HPNK_08468, HPNK_08463, HPNK_06290, HPN…
GO:0009226	nucleotide-sugar biosynthetic process	P	0.337512	0.0108093	8	0	956	731	OVER	HPNK_11077, HPNK_10266, HPNK_07048, HPNK_02042, HPNK_09094, HPNK_08418, HPNK_07943, HPNK_11092
GO:0043094	cellular metabolic compound salvage	P	0.337512	0.0108093	8	0	956	731	OVER	HPNK_03977, HPNK_07053, HPNK_09219, HPNK_10857, HPNK_04007, HPNK_05789, HPNK_11771, HPNK_07418
GO:0065008	regulation of biological quality	P	0.337512	0.0108375	38	14	926	717	OVER	HPNK_11876, HPNK_01947, HPNK_11391, HPNK_02092, HPNK_08918, HPNK_03932, HPNK_03917, HPNK_01738, HPNK_09094, HPNK_06275, HPNK_08418, HPNK_10061, HPNK_11147, HPNK_06230, HPNK_07653, HPNK_07643, HPNK_05474, HPNK_10386, HPNK_00912, HPNK_03713, HPNK_07963, HPNK_11781, HPNK_07953, HPNK_07948, HPNK_04337, HPNK_07943, HPNK_00432, HPNK_07938, HPNK_07933, HPNK_07923, HPNK_07918, HPNK_07913, HPNK_08558, HPN…	HPNK_05089, HPNK_05864, HPNK_06105, HPNK_08193, HPNK_07848, HPNK_04597, HPNK_11157, HPNK_02687, HPNK_05484, HPNK_05479, HPNK_10004, HPNK_06075, HPNK_08878, HPNK_05099
GO:0009066	aspartate family amino acid metabolic process	P	0.337512	0.0109681	52	22	912	709	OVER	HPNK_08698, HPNK_05064, HPNK_10757, HPNK_11396, HPNK_06915, HPNK_01484, HPNK_08973, HPNK_08603, HPNK_06420, HPNK_09219, HPNK_08128, HPNK_09209, HPNK_04572, HPNK_07023, HPNK_04202, HPNK_02032, HPNK_07013, HPNK_07803, HPNK_01738, HPNK_05199, HPNK_09884, HPNK_02801, HPNK_11177, HPNK_11172, HPNK_01718, HPNK_02324, HPNK_02632, HPNK_04342, HPNK_10682, HPNK_04327, HPNK_07498, HPNK_05764, HPNK_08218, HPN…	HPNK_07248, HPNK_10782, HPNK_01957, HPNK_05399, HPNK_01902, HPNK_01414, HPNK_04212, HPNK_11187, HPNK_07313, HPNK_05149, HPNK_04849, HPNK_02672, HPNK_04834, HPNK_02652, HPNK_08703, HPNK_05769, HPNK_03568, HPNK_04642, HPNK_04637, HPNK_04617, HPNK_08063, HPNK_01688
GO:0097367	carbohydrate derivative binding	F	0.337512	0.0110329	193	114	771	617	OVER	HPNK_10792, HPNK_11871, HPNK_04437, HPNK_02702, HPNK_11077, HPNK_05519, HPNK_11072, HPNK_02264, HPNK_10421, HPNK_05079, HPNK_04784, HPNK_06150, HPNK_01604, HPNK_03693, HPNK_06940, HPNK_04779, HPNK_11851, HPNK_07228, HPNK_08668, HPNK_06930, HPNK_01159, HPNK_11841, HPNK_05849, HPNK_01947, HPNK_03673, HPNK_11391, HPNK_06910, HPNK_01139, HPNK_01499, HPNK_06115, HPNK_11386, HPNK_06905, HPNK_05024, HPN…	HPNK_05089, HPNK_04799, HPNK_09779, HPNK_09774, HPNK_09769, HPNK_07233, HPNK_06945, HPNK_11856, HPNK_00872, HPNK_01957, HPNK_08308, HPNK_11846, HPNK_02597, HPNK_01144, HPNK_00857, HPNK_02214, HPNK_01927, HPNK_11017, HPNK_11371, HPNK_09279, HPNK_01902, HPNK_00817, HPNK_04277, HPNK_02542, HPNK_06795, HPNK_03972, HPNK_08153, HPNK_08948, HPNK_03158, HPNK_04237, HPNK_01414, HPNK_11666, HPNK_05659, HPN…
GO:0032559	adenyl ribonucleotide binding	F	0.34393	0.0113636	168	97	796	634	OVER	HPNK_10792, HPNK_11871, HPNK_04437, HPNK_02702, HPNK_11077, HPNK_05519, HPNK_02264, HPNK_10421, HPNK_06150, HPNK_01604, HPNK_03693, HPNK_06940, HPNK_04779, HPNK_11851, HPNK_07228, HPNK_08668, HPNK_06930, HPNK_01159, HPNK_11841, HPNK_05849, HPNK_01947, HPNK_03673, HPNK_11391, HPNK_06910, HPNK_01139, HPNK_01499, HPNK_11386, HPNK_06905, HPNK_05024, HPNK_01484, HPNK_05809, HPNK_00827, HPNK_02552, HPN…	HPNK_05089, HPNK_04799, HPNK_09779, HPNK_09774, HPNK_09769, HPNK_07233, HPNK_06945, HPNK_11856, HPNK_00872, HPNK_01957, HPNK_08308, HPNK_11846, HPNK_01144, HPNK_00857, HPNK_01927, HPNK_11017, HPNK_11371, HPNK_09279, HPNK_01902, HPNK_02542, HPNK_06795, HPNK_03972, HPNK_08153, HPNK_08948, HPNK_03158, HPNK_01414, HPNK_11666, HPNK_05659, HPNK_08468, HPNK_08463, HPNK_06290, HPNK_07373, HPNK_07808, HPN…
GO:0003723	RNA binding	F	0.369574	0.0123408	81	40	883	691	OVER	HPNK_10792, HPNK_05074, HPNK_04764, HPNK_05844, HPNK_05049, HPNK_01139, HPNK_09719, HPNK_09709, HPNK_09704, HPNK_08618, HPNK_01109, HPNK_01464, HPNK_01459, HPNK_11346, HPNK_07878, HPNK_06425, HPNK_01439, HPNK_04242, HPNK_10216, HPNK_05649, HPNK_01743, HPNK_10531, HPNK_09074, HPNK_08778, HPNK_05164, HPNK_00952, HPNK_10842, HPNK_10837, HPNK_07998, HPNK_08718, HPNK_07988, HPNK_00472, HPNK_02199, HPN…	HPNK_04759, HPNK_01134, HPNK_01124, HPNK_08183, HPNK_11311, HPNK_11671, HPNK_04237, HPNK_04232, HPNK_01419, HPNK_01414, HPNK_11666, HPNK_04227, HPNK_08913, HPNK_00662, HPNK_07008, HPNK_08413, HPNK_04869, HPNK_00497, HPNK_04382, HPNK_06875, HPNK_06510, HPNK_06500, HPNK_00792, HPNK_04317, HPNK_01044, HPNK_01818, HPNK_03543, HPNK_06350, HPNK_10612, HPNK_08503, HPNK_09489, HPNK_11571, HPNK_10927, HPN…
GO:0016740	transferase activity	F	0.376792	0.0127142	273	171	691	560	OVER	HPNK_11082, HPNK_01987, HPNK_10792, HPNK_01982, HPNK_08693, HPNK_01189, HPNK_02702, HPNK_11077, HPNK_02264, HPNK_10421, HPNK_09404, HPNK_06150, HPNK_11062, HPNK_04779, HPNK_04417, HPNK_07583, HPNK_10762, HPNK_05059, HPNK_05849, HPNK_02229, HPNK_11396, HPNK_10747, HPNK_07203, HPNK_07563, HPNK_01937, HPNK_01932, HPNK_11826, HPNK_06115, HPNK_01494, HPNK_11386, HPNK_11022, HPNK_10732, HPNK_11816, HPN…	HPNK_05084, HPNK_04799, HPNK_04794, HPNK_04432, HPNK_07248, HPNK_01977, HPNK_01972, HPNK_09409, HPNK_04427, HPNK_00882, HPNK_07233, HPNK_07593, HPNK_08318, HPNK_06945, HPNK_08313, HPNK_08308, HPNK_04402, HPNK_00867, HPNK_06125, HPNK_09299, HPNK_03663, HPNK_01134, HPNK_01927, HPNK_05029, HPNK_03653, HPNK_01124, HPNK_08198, HPNK_02567, HPNK_10722, HPNK_11806, HPNK_08183, HPNK_02557, HPNK_10712, HPN…
GO:0005524	ATP binding	F	0.38315	0.0131256	167	97	797	634	OVER	HPNK_10792, HPNK_11871, HPNK_04437, HPNK_02702, HPNK_11077, HPNK_05519, HPNK_02264, HPNK_10421, HPNK_06150, HPNK_01604, HPNK_03693, HPNK_06940, HPNK_04779, HPNK_11851, HPNK_07228, HPNK_08668, HPNK_06930, HPNK_01159, HPNK_11841, HPNK_05849, HPNK_01947, HPNK_03673, HPNK_11391, HPNK_06910, HPNK_01139, HPNK_01499, HPNK_11386, HPNK_06905, HPNK_05024, HPNK_01484, HPNK_05809, HPNK_00827, HPNK_02552, HPN…	HPNK_05089, HPNK_04799, HPNK_09779, HPNK_09774, HPNK_09769, HPNK_07233, HPNK_06945, HPNK_11856, HPNK_00872, HPNK_01957, HPNK_08308, HPNK_11846, HPNK_01144, HPNK_00857, HPNK_01927, HPNK_11017, HPNK_11371, HPNK_09279, HPNK_01902, HPNK_02542, HPNK_06795, HPNK_03972, HPNK_08153, HPNK_08948, HPNK_03158, HPNK_01414, HPNK_11666, HPNK_05659, HPNK_08468, HPNK_08463, HPNK_06290, HPNK_07373, HPNK_07808, HPN…
GO:0001882	nucleoside binding	F	0.38315	0.0131982	183	108	781	623	OVER	HPNK_10792, HPNK_11871, HPNK_04437, HPNK_02702, HPNK_11077, HPNK_05519, HPNK_11072, HPNK_02264, HPNK_10421, HPNK_05079, HPNK_06150, HPNK_01604, HPNK_03693, HPNK_06940, HPNK_04779, HPNK_11851, HPNK_07228, HPNK_08668, HPNK_06930, HPNK_01159, HPNK_11841, HPNK_05849, HPNK_01947, HPNK_03673, HPNK_11391, HPNK_06910, HPNK_01139, HPNK_01499, HPNK_06115, HPNK_11386, HPNK_06905, HPNK_05024, HPNK_05384, HPN…	HPNK_05089, HPNK_04799, HPNK_09779, HPNK_09774, HPNK_09769, HPNK_07233, HPNK_06945, HPNK_11856, HPNK_00872, HPNK_01957, HPNK_08308, HPNK_11846, HPNK_02597, HPNK_01144, HPNK_00857, HPNK_01927, HPNK_11017, HPNK_11371, HPNK_09279, HPNK_01902, HPNK_04277, HPNK_02542, HPNK_06795, HPNK_03972, HPNK_08153, HPNK_08948, HPNK_03158, HPNK_04237, HPNK_01414, HPNK_11666, HPNK_05659, HPNK_08468, HPNK_08463, HPN…
GO:0000270	peptidoglycan metabolic process	P	0.392184	0.0136472	26	8	938	723	OVER	HPNK_10421, HPNK_00502, HPNK_02229, HPNK_05814, HPNK_08968, HPNK_04587, HPNK_06275, HPNK_10081, HPNK_08418, HPNK_09819, HPNK_04377, HPNK_00907, HPNK_11781, HPNK_07953, HPNK_07948, HPNK_07943, HPNK_05419, HPNK_07938, HPNK_07933, HPNK_07923, HPNK_07918, HPNK_07913, HPNK_08558, HPNK_07908, HPNK_04142, HPNK_04914	HPNK_07058, HPNK_00317, HPNK_06735, HPNK_11646, HPNK_03223, HPNK_11561, HPNK_10917, HPNK_10912
GO:0008649	rRNA methyltransferase activity	F	0.417871	0.0149817	13	2	951	729	OVER	HPNK_09404, HPNK_07898, HPNK_06425, HPNK_11651, HPNK_06235, HPNK_03773, HPNK_00472, HPNK_11786, HPNK_02107, HPNK_02412, HPNK_02407, HPNK_03822, HPNK_11087	HPNK_01124, HPNK_11311
GO:0070727	cellular macromolecule localization	P	0.417871	0.0149817	13	2	951	729	OVER	HPNK_06165, HPNK_11351, HPNK_08478, HPNK_08448, HPNK_02012, HPNK_06240, HPNK_03768, HPNK_03763, HPNK_03758, HPNK_03753, HPNK_00772, HPNK_04612, HPNK_10907	HPNK_02017, HPNK_09449
GO:0034613	cellular protein localization	P	0.417871	0.0149817	13	2	951	729	OVER	HPNK_06165, HPNK_11351, HPNK_08478, HPNK_08448, HPNK_02012, HPNK_06240, HPNK_03768, HPNK_03763, HPNK_03758, HPNK_03753, HPNK_00772, HPNK_04612, HPNK_10907	HPNK_02017, HPNK_09449
GO:0043232	intracellular non-membrane-bounded organelle	C	0.421957	0.0154248	83	42	881	689	OVER	HPNK_11871, HPNK_05074, HPNK_04764, HPNK_05049, HPNK_11811, HPNK_09719, HPNK_09714, HPNK_09709, HPNK_09704, HPNK_08188, HPNK_02552, HPNK_01109, HPNK_01464, HPNK_01459, HPNK_08168, HPNK_00802, HPNK_01449, HPNK_03178, HPNK_01444, HPNK_01439, HPNK_02517, HPNK_04242, HPNK_09529, HPNK_10531, HPNK_09074, HPNK_09869, HPNK_08778, HPNK_05164, HPNK_07328, HPNK_09059, HPNK_01259, HPNK_04864, HPNK_00952, HPN…	HPNK_05524, HPNK_04794, HPNK_10401, HPNK_04402, HPNK_04759, HPNK_01134, HPNK_08163, HPNK_02522, HPNK_04237, HPNK_04232, HPNK_01419, HPNK_04227, HPNK_08913, HPNK_07373, HPNK_10536, HPNK_09064, HPNK_05489, HPNK_04397, HPNK_04392, HPNK_06525, HPNK_06510, HPNK_04347, HPNK_06505, HPNK_06500, HPNK_00797, HPNK_00792, HPNK_08203, HPNK_02492, HPNK_01044, HPNK_10982, HPNK_03543, HPNK_09609, HPNK_11267, HPN…
GO:0043228	non-membrane-bounded organelle	C	0.421957	0.0154248	83	42	881	689	OVER	HPNK_11871, HPNK_05074, HPNK_04764, HPNK_05049, HPNK_11811, HPNK_09719, HPNK_09714, HPNK_09709, HPNK_09704, HPNK_08188, HPNK_02552, HPNK_01109, HPNK_01464, HPNK_01459, HPNK_08168, HPNK_00802, HPNK_01449, HPNK_03178, HPNK_01444, HPNK_01439, HPNK_02517, HPNK_04242, HPNK_09529, HPNK_10531, HPNK_09074, HPNK_09869, HPNK_08778, HPNK_05164, HPNK_07328, HPNK_09059, HPNK_01259, HPNK_04864, HPNK_00952, HPN…	HPNK_05524, HPNK_04794, HPNK_10401, HPNK_04402, HPNK_04759, HPNK_01134, HPNK_08163, HPNK_02522, HPNK_04237, HPNK_04232, HPNK_01419, HPNK_04227, HPNK_08913, HPNK_07373, HPNK_10536, HPNK_09064, HPNK_05489, HPNK_04397, HPNK_04392, HPNK_06525, HPNK_06510, HPNK_04347, HPNK_06505, HPNK_06500, HPNK_00797, HPNK_00792, HPNK_08203, HPNK_02492, HPNK_01044, HPNK_10982, HPNK_03543, HPNK_09609, HPNK_11267, HPN…
GO:0030554	adenyl nucleotide binding	F	0.431875	0.0159392	170	100	794	631	OVER	HPNK_10792, HPNK_11871, HPNK_04437, HPNK_02702, HPNK_11077, HPNK_05519, HPNK_02264, HPNK_10421, HPNK_06150, HPNK_01604, HPNK_03693, HPNK_06940, HPNK_04779, HPNK_11851, HPNK_07228, HPNK_08668, HPNK_06930, HPNK_01159, HPNK_11841, HPNK_05849, HPNK_01947, HPNK_03673, HPNK_11391, HPNK_06910, HPNK_01139, HPNK_01499, HPNK_11027, HPNK_11386, HPNK_06905, HPNK_05024, HPNK_01484, HPNK_01114, HPNK_05809, HPN…	HPNK_05089, HPNK_04799, HPNK_09779, HPNK_09774, HPNK_09769, HPNK_07233, HPNK_06945, HPNK_11856, HPNK_00872, HPNK_01957, HPNK_08308, HPNK_11846, HPNK_01144, HPNK_00857, HPNK_01927, HPNK_11017, HPNK_11371, HPNK_09279, HPNK_01902, HPNK_02542, HPNK_06795, HPNK_03972, HPNK_08153, HPNK_08948, HPNK_03158, HPNK_01414, HPNK_11666, HPNK_05659, HPNK_08468, HPNK_08463, HPNK_06290, HPNK_07373, HPNK_07808, HPN…
GO:0019637	organophosphate metabolic process	P	0.455395	0.0169673	152	88	812	643	OVER	HPNK_02702, HPNK_11077, HPNK_02264, HPNK_10787, HPNK_05079, HPNK_04784, HPNK_11062, HPNK_03693, HPNK_08673, HPNK_04779, HPNK_11851, HPNK_02249, HPNK_05849, HPNK_11042, HPNK_11396, HPNK_01932, HPNK_01499, HPNK_06115, HPNK_05024, HPNK_05374, HPNK_03997, HPNK_03992, HPNK_08973, HPNK_01469, HPNK_07093, HPNK_10271, HPNK_07888, HPNK_09259, HPNK_07883, HPNK_04272, HPNK_03987, HPNK_03982, HPNK_10266, HPN…	HPNK_05089, HPNK_04799, HPNK_09779, HPNK_09774, HPNK_09409, HPNK_09769, HPNK_09764, HPNK_07233, HPNK_06945, HPNK_09759, HPNK_09754, HPNK_00872, HPNK_11846, HPNK_09749, HPNK_02597, HPNK_00857, HPNK_02214, HPNK_01927, HPNK_11371, HPNK_02204, HPNK_09279, HPNK_02557, HPNK_04267, HPNK_04262, HPNK_08948, HPNK_01798, HPNK_01793, HPNK_11686, HPNK_03158, HPNK_11316, HPNK_04237, HPNK_02057, HPNK_11656, HPN…
GO:0009099	valine biosynthetic process	P	0.48133	0.0186514	17	4	947	727	OVER	HPNK_01947, HPNK_11391, HPNK_06460, HPNK_06430, HPNK_01728, HPNK_01214, HPNK_01209, HPNK_09314, HPNK_00432, HPNK_02149, HPNK_07473, HPNK_07468, HPNK_07463, HPNK_07453, HPNK_08073, HPNK_11252, HPNK_06973	HPNK_00974, HPNK_08088, HPNK_08078, HPNK_11237
GO:0009098	leucine biosynthetic process	P	0.48133	0.0186514	17	4	947	727	OVER	HPNK_01947, HPNK_11391, HPNK_06460, HPNK_06430, HPNK_01728, HPNK_01214, HPNK_01209, HPNK_09314, HPNK_00432, HPNK_02149, HPNK_07473, HPNK_07468, HPNK_07463, HPNK_07453, HPNK_08073, HPNK_11252, HPNK_06973	HPNK_00974, HPNK_08088, HPNK_08078, HPNK_11237
GO:0001510	RNA methylation	P	0.48133	0.0186514	17	4	947	727	OVER	HPNK_09404, HPNK_07898, HPNK_06425, HPNK_04222, HPNK_11651, HPNK_06235, HPNK_09044, HPNK_03773, HPNK_00472, HPNK_00902, HPNK_11786, HPNK_02107, HPNK_02412, HPNK_02407, HPNK_02402, HPNK_03822, HPNK_11087	HPNK_01124, HPNK_08183, HPNK_11311, HPNK_00662
GO:0052689	carboxylic ester hydrolase activity	F	0.48133	0.0190659	7	0	957	731	OVER	HPNK_01947, HPNK_11391, HPNK_03932, HPNK_02627, HPNK_00432, HPNK_11711, HPNK_11227
GO:0003954	NADH dehydrogenase activity	F	0.48133	0.0190659	7	0	957	731	OVER	HPNK_03997, HPNK_03992, HPNK_03987, HPNK_09999, HPNK_09994, HPNK_09989, HPNK_09974
GO:1901566	organonitrogen compound biosynthetic process	P	0.48133	0.0191604	157	92	807	639	OVER	HPNK_10792, HPNK_08698, HPNK_02702, HPNK_02264, HPNK_10787, HPNK_10421, HPNK_04784, HPNK_11067, HPNK_03698, HPNK_03693, HPNK_05064, HPNK_07228, HPNK_05849, HPNK_01947, HPNK_11391, HPNK_06915, HPNK_11826, HPNK_11821, HPNK_06115, HPNK_10732, HPNK_11816, HPNK_05024, HPNK_11376, HPNK_06460, HPNK_05814, HPNK_01917, HPNK_01474, HPNK_05809, HPNK_05804, HPNK_08973, HPNK_01469, HPNK_07883, HPNK_10702, HPN…	HPNK_04799, HPNK_09779, HPNK_09414, HPNK_09774, HPNK_07248, HPNK_11861, HPNK_04427, HPNK_09769, HPNK_09764, HPNK_07233, HPNK_09759, HPNK_09754, HPNK_09749, HPNK_00857, HPNK_05399, HPNK_01927, HPNK_11371, HPNK_10722, HPNK_08158, HPNK_08153, HPNK_10241, HPNK_08933, HPNK_03158, HPNK_08498, HPNK_08928, HPNK_07038, HPNK_07033, HPNK_11656, HPNK_04212, HPNK_06735, HPNK_11646, HPNK_10541, HPNK_07358, HPN…
GO:0006457	protein folding	P	0.48133	0.0193009	19	5	945	726	OVER	HPNK_11082, HPNK_06910, HPNK_02552, HPNK_02547, HPNK_09594, HPNK_11676, HPNK_08923, HPNK_05154, HPNK_02682, HPNK_04829, HPNK_08268, HPNK_07618, HPNK_07608, HPNK_11726, HPNK_09604, HPNK_02796, HPNK_06310, HPNK_06300, HPNK_03827	HPNK_09234, HPNK_09889, HPNK_01708, HPNK_04037, HPNK_03248
GO:0009081	branched-chain amino acid metabolic process	P	0.48133	0.0194562	21	6	943	725	OVER	HPNK_10762, HPNK_10757, HPNK_01947, HPNK_11391, HPNK_06460, HPNK_09269, HPNK_06430, HPNK_01728, HPNK_01214, HPNK_01209, HPNK_09314, HPNK_00432, HPNK_02149, HPNK_07473, HPNK_07468, HPNK_07463, HPNK_07453, HPNK_08073, HPNK_11252, HPNK_01992, HPNK_06973	HPNK_00974, HPNK_04834, HPNK_08088, HPNK_08078, HPNK_08063, HPNK_11237
GO:0006549	isoleucine metabolic process	P	0.48133	0.0194562	21	6	943	725	OVER	HPNK_10762, HPNK_10757, HPNK_01947, HPNK_11391, HPNK_06460, HPNK_09269, HPNK_06430, HPNK_01728, HPNK_01214, HPNK_01209, HPNK_09314, HPNK_00432, HPNK_02149, HPNK_07473, HPNK_07468, HPNK_07463, HPNK_07453, HPNK_08073, HPNK_11252, HPNK_01992, HPNK_06973	HPNK_00974, HPNK_04834, HPNK_08088, HPNK_08078, HPNK_08063, HPNK_11237
GO:0034660	ncRNA metabolic process	P	0.521357	0.0212574	75	38	889	693	OVER	HPNK_09404, HPNK_08668, HPNK_01947, HPNK_03673, HPNK_11391, HPNK_01139, HPNK_01484, HPNK_08628, HPNK_07898, HPNK_08618, HPNK_11346, HPNK_07878, HPNK_06425, HPNK_06420, HPNK_11331, HPNK_04252, HPNK_07858, HPNK_08128, HPNK_09209, HPNK_04222, HPNK_03932, HPNK_11651, HPNK_07023, HPNK_04202, HPNK_05649, HPNK_07013, HPNK_09884, HPNK_01289, HPNK_09079, HPNK_10882, HPNK_10511, HPNK_11152, HPNK_06235, HPN…	HPNK_01972, HPNK_04412, HPNK_01957, HPNK_01124, HPNK_08198, HPNK_10722, HPNK_03643, HPNK_01902, HPNK_09254, HPNK_09244, HPNK_03972, HPNK_11311, HPNK_01414, HPNK_06290, HPNK_08413, HPNK_01264, HPNK_04507, HPNK_03733, HPNK_07193, HPNK_03728, HPNK_03723, HPNK_08703, HPNK_06830, HPNK_10657, HPNK_11731, HPNK_01833, HPNK_06350, HPNK_10617, HPNK_10612, HPNK_01004, HPNK_01683, HPNK_10927, HPNK_02751, HPN…
GO:0016758	transferase activity, transferring hexosyl groups	F	0.558848	0.0232519	12	2	952	729	OVER	HPNK_10421, HPNK_07833, HPNK_02007, HPNK_08783, HPNK_08768, HPNK_00907, HPNK_07943, HPNK_07938, HPNK_07908, HPNK_10632, HPNK_04914, HPNK_04909	HPNK_01454, HPNK_08513
GO:0031167	rRNA methylation	P	0.558848	0.0232519	12	2	952	729	OVER	HPNK_09404, HPNK_07898, HPNK_06425, HPNK_11651, HPNK_06235, HPNK_03773, HPNK_00902, HPNK_11786, HPNK_02412, HPNK_02407, HPNK_03822, HPNK_11087	HPNK_01124, HPNK_11311
GO:0045184	establishment of protein localization	P	0.558848	0.0235718	28	10	936	721	OVER	HPNK_06165, HPNK_01609, HPNK_06925, HPNK_11351, HPNK_03628, HPNK_03623, HPNK_09594, HPNK_08478, HPNK_08448, HPNK_02012, HPNK_07693, HPNK_06240, HPNK_07688, HPNK_03768, HPNK_03763, HPNK_03758, HPNK_03753, HPNK_10391, HPNK_10386, HPNK_00772, HPNK_08548, HPNK_09604, HPNK_09959, HPNK_04612, HPNK_09954, HPNK_02447, HPNK_10907, HPNK_07703	HPNK_11861, HPNK_05509, HPNK_05504, HPNK_11856, HPNK_05839, HPNK_11187, HPNK_02017, HPNK_10381, HPNK_09349, HPNK_09449
GO:0008104	protein localization	P	0.558848	0.0235718	28	10	936	721	OVER	HPNK_06165, HPNK_01609, HPNK_06925, HPNK_11351, HPNK_03628, HPNK_03623, HPNK_09594, HPNK_08478, HPNK_08448, HPNK_02012, HPNK_07693, HPNK_06240, HPNK_07688, HPNK_03768, HPNK_03763, HPNK_03758, HPNK_03753, HPNK_10391, HPNK_10386, HPNK_00772, HPNK_08548, HPNK_09604, HPNK_09959, HPNK_04612, HPNK_09954, HPNK_02447, HPNK_10907, HPNK_07703	HPNK_11861, HPNK_05509, HPNK_05504, HPNK_11856, HPNK_05839, HPNK_11187, HPNK_02017, HPNK_10381, HPNK_09349, HPNK_09449
GO:0016874	ligase activity	F	0.56966	0.0242281	68	34	896	697	OVER	HPNK_02274, HPNK_02702, HPNK_03693, HPNK_07228, HPNK_08668, HPNK_01947, HPNK_03673, HPNK_11391, HPNK_01139, HPNK_01484, HPNK_03982, HPNK_06425, HPNK_04252, HPNK_08943, HPNK_02507, HPNK_08128, HPNK_09209, HPNK_03932, HPNK_10206, HPNK_07023, HPNK_04202, HPNK_02032, HPNK_07013, HPNK_05199, HPNK_09884, HPNK_08433, HPNK_08428, HPNK_10511, HPNK_05954, HPNK_04072, HPNK_02339, HPNK_10842, HPNK_10837, HPN…	HPNK_07233, HPNK_01957, HPNK_00857, HPNK_11371, HPNK_01902, HPNK_03972, HPNK_08158, HPNK_08153, HPNK_03158, HPNK_01414, HPNK_04212, HPNK_02037, HPNK_06290, HPNK_07368, HPNK_09514, HPNK_04527, HPNK_02344, HPNK_04854, HPNK_00937, HPNK_00932, HPNK_04022, HPNK_03733, HPNK_08703, HPNK_08588, HPNK_10662, HPNK_06830, HPNK_04307, HPNK_10657, HPNK_01004, HPNK_09154, HPNK_06330, HPNK_03857, HPNK_02751, HPN…
GO:0008610	lipid biosynthetic process	P	0.59445	0.0256697	50	23	914	708	OVER	HPNK_02702, HPNK_02249, HPNK_07228, HPNK_07583, HPNK_10762, HPNK_11042, HPNK_10757, HPNK_11396, HPNK_10747, HPNK_07523, HPNK_07883, HPNK_03982, HPNK_02077, HPNK_02062, HPNK_00677, HPNK_02042, HPNK_02826, HPNK_02821, HPNK_09094, HPNK_11621, HPNK_00647, HPNK_02007, HPNK_10521, HPNK_10081, HPNK_08418, HPNK_10071, HPNK_05954, HPNK_08403, HPNK_02339, HPNK_02692, HPNK_11137, HPNK_00942, HPNK_04804, HPN…	HPNK_04799, HPNK_09409, HPNK_07233, HPNK_00857, HPNK_01793, HPNK_04597, HPNK_00682, HPNK_03927, HPNK_00667, HPNK_05194, HPNK_00637, HPNK_05609, HPNK_02344, HPNK_09039, HPNK_00937, HPNK_02309, HPNK_00932, HPNK_00477, HPNK_05434, HPNK_11756, HPNK_04637, HPNK_04622, HPNK_04602
GO:0033013	tetrapyrrole metabolic process	P	0.59445	0.0259093	14	3	950	728	OVER	HPNK_11067, HPNK_11831, HPNK_11826, HPNK_01139, HPNK_11821, HPNK_11816, HPNK_01778, HPNK_10206, HPNK_10091, HPNK_10086, HPNK_08538, HPNK_02781, HPNK_04497, HPNK_04492	HPNK_10241, HPNK_04022, HPNK_04107
GO:0006778	porphyrin-containing compound metabolic process	P	0.59445	0.0259093	14	3	950	728	OVER	HPNK_11067, HPNK_11831, HPNK_11826, HPNK_01139, HPNK_11821, HPNK_11816, HPNK_01778, HPNK_10206, HPNK_10091, HPNK_10086, HPNK_08538, HPNK_02781, HPNK_04497, HPNK_04492	HPNK_10241, HPNK_04022, HPNK_04107
GO:0051641	cellular localization	P	0.5977	0.0271877	16	4	948	727	OVER	HPNK_06165, HPNK_01609, HPNK_06925, HPNK_11351, HPNK_03618, HPNK_08478, HPNK_08448, HPNK_02012, HPNK_06240, HPNK_03768, HPNK_03763, HPNK_03758, HPNK_03753, HPNK_00772, HPNK_04612, HPNK_10907	HPNK_05839, HPNK_02017, HPNK_05499, HPNK_09449
GO:0009311	oligosaccharide metabolic process	P	0.5977	0.0275528	18	5	946	726	OVER	HPNK_03977, HPNK_01424, HPNK_03922, HPNK_02007, HPNK_08783, HPNK_08418, HPNK_08778, HPNK_08768, HPNK_08403, HPNK_11137, HPNK_05129, HPNK_07973, HPNK_09984, HPNK_04632, HPNK_04627, HPNK_08038, HPNK_00235, HPNK_05534	HPNK_04799, HPNK_08293, HPNK_04622, HPNK_08513, HPNK_04472
GO:0008168	methyltransferase activity	F	0.5977	0.0277566	48	22	916	709	OVER	HPNK_09404, HPNK_04417, HPNK_11826, HPNK_00832, HPNK_07898, HPNK_00382, HPNK_08603, HPNK_07878, HPNK_06425, HPNK_06420, HPNK_11331, HPNK_07503, HPNK_07858, HPNK_04222, HPNK_03133, HPNK_11651, HPNK_02811, HPNK_02801, HPNK_10882, HPNK_11152, HPNK_06235, HPNK_06590, HPNK_09044, HPNK_03773, HPNK_05144, HPNK_09399, HPNK_01594, HPNK_00942, HPNK_04032, HPNK_06550, HPNK_00472, HPNK_00902, HPNK_11786, HPN…	HPNK_03653, HPNK_01124, HPNK_08198, HPNK_08183, HPNK_10712, HPNK_06400, HPNK_11311, HPNK_04232, HPNK_00662, HPNK_01703, HPNK_05799, HPNK_10346, HPNK_06875, HPNK_04699, HPNK_06395, HPNK_11731, HPNK_03568, HPNK_09609, HPNK_10141, HPNK_01683, HPNK_10106, HPNK_06983
GO:0044237	cellular metabolic process	P	0.5977	0.029268	658	466	306	265	OVER	HPNK_11082, HPNK_02274, HPNK_01987, HPNK_10792, HPNK_08698, HPNK_01982, HPNK_08333, HPNK_08693, HPNK_01189, HPNK_11871, HPNK_04437, HPNK_09419, HPNK_02702, HPNK_11077, HPNK_00897, HPNK_06160, HPNK_02264, HPNK_10787, HPNK_10421, HPNK_05079, HPNK_00095, HPNK_11866, HPNK_05074, HPNK_04784, HPNK_09404, HPNK_11067, HPNK_02259, HPNK_06150, HPNK_11062, HPNK_03698, HPNK_01604, HPNK_08678, HPNK_03693, HPN…	HPNK_05524, HPNK_05089, HPNK_05084, HPNK_04799, HPNK_09779, HPNK_04794, HPNK_09414, HPNK_09774, HPNK_07248, HPNK_01977, HPNK_10782, HPNK_01614, HPNK_08328, HPNK_01972, HPNK_03343, HPNK_06950, HPNK_11861, HPNK_09409, HPNK_04427, HPNK_09769, HPNK_09764, HPNK_07233, HPNK_07593, HPNK_10772, HPNK_06945, HPNK_09759, HPNK_04412, HPNK_09754, HPNK_00877, HPNK_00872, HPNK_05854, HPNK_01957, HPNK_11846, HPN…
GO:0030001	metal ion transport	P	0.5977	0.0296322	29	11	935	720	OVER	HPNK_11876, HPNK_01149, HPNK_09739, HPNK_11811, HPNK_05019, HPNK_05014, HPNK_05009, HPNK_03997, HPNK_05004, HPNK_03992, HPNK_06445, HPNK_03987, HPNK_06430, HPNK_03618, HPNK_08148, HPNK_08143, HPNK_02374, HPNK_11611, HPNK_08278, HPNK_11401, HPNK_04672, HPNK_09999, HPNK_09994, HPNK_09989, HPNK_04999, HPNK_04994, HPNK_06340, HPNK_02284, HPNK_08343	HPNK_05084, HPNK_08308, HPNK_01144, HPNK_07848, HPNK_05499, HPNK_05134, HPNK_02657, HPNK_02642, HPNK_04367, HPNK_01069, HPNK_03503
GO:0016881	acid-amino acid ligase activity	F	0.5977	0.0300279	9	1	955	730	OVER	HPNK_07228, HPNK_02507, HPNK_04072, HPNK_04377, HPNK_07953, HPNK_07948, HPNK_07933, HPNK_07918, HPNK_07913	HPNK_04022
GO:1901605	alpha-amino acid metabolic process	P	0.5977	0.0300477	120	69	844	662	OVER	HPNK_01987, HPNK_10792, HPNK_08698, HPNK_10787, HPNK_03698, HPNK_05064, HPNK_07228, HPNK_10762, HPNK_07578, HPNK_10757, HPNK_01947, HPNK_03678, HPNK_11396, HPNK_11391, HPNK_06915, HPNK_10732, HPNK_01484, HPNK_06460, HPNK_01917, HPNK_01474, HPNK_05809, HPNK_05804, HPNK_09269, HPNK_08973, HPNK_10702, HPNK_08603, HPNK_06430, HPNK_06425, HPNK_06420, HPNK_04252, HPNK_02082, HPNK_01788, HPNK_09219, HPN…	HPNK_05084, HPNK_09414, HPNK_07248, HPNK_10782, HPNK_11861, HPNK_04427, HPNK_07593, HPNK_01957, HPNK_05399, HPNK_01902, HPNK_06435, HPNK_03158, HPNK_08498, HPNK_01414, HPNK_07038, HPNK_07033, HPNK_04212, HPNK_06290, HPNK_11187, HPNK_07358, HPNK_04527, HPNK_02359, HPNK_05964, HPNK_05959, HPNK_00974, HPNK_08408, HPNK_02334, HPNK_07313, HPNK_05149, HPNK_04854, HPNK_07668, HPNK_05134, HPNK_04849, HPN…
GO:0006418	tRNA aminoacylation for protein translation	P	0.5977	0.0314377	27	10	937	721	OVER	HPNK_08668, HPNK_01947, HPNK_11391, HPNK_01139, HPNK_01484, HPNK_06425, HPNK_04252, HPNK_08128, HPNK_09209, HPNK_03932, HPNK_07023, HPNK_04202, HPNK_07013, HPNK_09884, HPNK_10511, HPNK_10842, HPNK_10837, HPNK_07613, HPNK_00432, HPNK_10682, HPNK_01863, HPNK_09184, HPNK_08098, HPNK_07783, HPNK_00260, HPNK_11591, HPNK_09909	HPNK_01957, HPNK_01902, HPNK_01414, HPNK_06290, HPNK_08703, HPNK_06830, HPNK_10657, HPNK_01004, HPNK_02751, HPNK_04107
GO:0016876	ligase activity, forming aminoacyl-tRNA and related compounds	F	0.5977	0.0314377	27	10	937	721	OVER	HPNK_08668, HPNK_01947, HPNK_11391, HPNK_01139, HPNK_01484, HPNK_06425, HPNK_04252, HPNK_08128, HPNK_09209, HPNK_03932, HPNK_07023, HPNK_04202, HPNK_07013, HPNK_09884, HPNK_10511, HPNK_10842, HPNK_10837, HPNK_07613, HPNK_00432, HPNK_10682, HPNK_01863, HPNK_09184, HPNK_08098, HPNK_07783, HPNK_00260, HPNK_11591, HPNK_09909	HPNK_01957, HPNK_01902, HPNK_01414, HPNK_06290, HPNK_08703, HPNK_06830, HPNK_10657, HPNK_01004, HPNK_02751, HPNK_04107
GO:0016875	ligase activity, forming carbon-oxygen bonds	F	0.5977	0.0314377	27	10	937	721	OVER	HPNK_08668, HPNK_01947, HPNK_11391, HPNK_01139, HPNK_01484, HPNK_06425, HPNK_04252, HPNK_08128, HPNK_09209, HPNK_03932, HPNK_07023, HPNK_04202, HPNK_07013, HPNK_09884, HPNK_10511, HPNK_10842, HPNK_10837, HPNK_07613, HPNK_00432, HPNK_10682, HPNK_01863, HPNK_09184, HPNK_08098, HPNK_07783, HPNK_00260, HPNK_11591, HPNK_09909	HPNK_01957, HPNK_01902, HPNK_01414, HPNK_06290, HPNK_08703, HPNK_06830, HPNK_10657, HPNK_01004, HPNK_02751, HPNK_04107
GO:0004812	aminoacyl-tRNA ligase activity	F	0.5977	0.0314377	27	10	937	721	OVER	HPNK_08668, HPNK_01947, HPNK_11391, HPNK_01139, HPNK_01484, HPNK_06425, HPNK_04252, HPNK_08128, HPNK_09209, HPNK_03932, HPNK_07023, HPNK_04202, HPNK_07013, HPNK_09884, HPNK_10511, HPNK_10842, HPNK_10837, HPNK_07613, HPNK_00432, HPNK_10682, HPNK_01863, HPNK_09184, HPNK_08098, HPNK_07783, HPNK_00260, HPNK_11591, HPNK_09909	HPNK_01957, HPNK_01902, HPNK_01414, HPNK_06290, HPNK_08703, HPNK_06830, HPNK_10657, HPNK_01004, HPNK_02751, HPNK_04107
GO:0043414	macromolecule methylation	P	0.5977	0.0314377	27	10	937	721	OVER	HPNK_09404, HPNK_00832, HPNK_07898, HPNK_00382, HPNK_08603, HPNK_06425, HPNK_04222, HPNK_03133, HPNK_11651, HPNK_02811, HPNK_02801, HPNK_06235, HPNK_06590, HPNK_09044, HPNK_03773, HPNK_09399, HPNK_00472, HPNK_00902, HPNK_11786, HPNK_02107, HPNK_01014, HPNK_06675, HPNK_02412, HPNK_02407, HPNK_02402, HPNK_03822, HPNK_11087	HPNK_01124, HPNK_08183, HPNK_11311, HPNK_00662, HPNK_05799, HPNK_10346, HPNK_04699, HPNK_09609, HPNK_10106, HPNK_06983
GO:0043039	tRNA aminoacylation	P	0.5977	0.0314377	27	10	937	721	OVER	HPNK_08668, HPNK_01947, HPNK_11391, HPNK_01139, HPNK_01484, HPNK_06425, HPNK_04252, HPNK_08128, HPNK_09209, HPNK_03932, HPNK_07023, HPNK_04202, HPNK_07013, HPNK_09884, HPNK_10511, HPNK_10842, HPNK_10837, HPNK_07613, HPNK_00432, HPNK_10682, HPNK_01863, HPNK_09184, HPNK_08098, HPNK_07783, HPNK_00260, HPNK_11591, HPNK_09909	HPNK_01957, HPNK_01902, HPNK_01414, HPNK_06290, HPNK_08703, HPNK_06830, HPNK_10657, HPNK_01004, HPNK_02751, HPNK_04107
GO:0043038	amino acid activation	P	0.5977	0.0314377	27	10	937	721	OVER	HPNK_08668, HPNK_01947, HPNK_11391, HPNK_01139, HPNK_01484, HPNK_06425, HPNK_04252, HPNK_08128, HPNK_09209, HPNK_03932, HPNK_07023, HPNK_04202, HPNK_07013, HPNK_09884, HPNK_10511, HPNK_10842, HPNK_10837, HPNK_07613, HPNK_00432, HPNK_10682, HPNK_01863, HPNK_09184, HPNK_08098, HPNK_07783, HPNK_00260, HPNK_11591, HPNK_09909	HPNK_01957, HPNK_01902, HPNK_01414, HPNK_06290, HPNK_08703, HPNK_06830, HPNK_10657, HPNK_01004, HPNK_02751, HPNK_04107
GO:0016757	transferase activity, transferring glycosyl groups	F	0.5977	0.0316653	34	14	930	717	OVER	HPNK_10421, HPNK_02229, HPNK_05814, HPNK_07533, HPNK_08968, HPNK_05689, HPNK_07053, HPNK_09219, HPNK_02062, HPNK_09569, HPNK_07833, HPNK_00647, HPNK_04899, HPNK_02007, HPNK_08783, HPNK_10081, HPNK_10872, HPNK_10867, HPNK_08768, HPNK_00907, HPNK_04007, HPNK_05449, HPNK_05444, HPNK_11771, HPNK_07943, HPNK_07938, HPNK_08558, HPNK_07908, HPNK_10632, HPNK_07418, HPNK_07413, HPNK_04914, HPNK_10907, HPN…	HPNK_10722, HPNK_01454, HPNK_04267, HPNK_07058, HPNK_11656, HPNK_04212, HPNK_01264, HPNK_08288, HPNK_06840, HPNK_11751, HPNK_04657, HPNK_02102, HPNK_08513, HPNK_04964
GO:0006629	lipid metabolic process	P	0.5977	0.0317508	65	33	899	698	OVER	HPNK_02702, HPNK_04779, HPNK_02249, HPNK_07228, HPNK_07583, HPNK_10762, HPNK_08303, HPNK_11042, HPNK_10757, HPNK_11396, HPNK_10747, HPNK_10732, HPNK_07888, HPNK_07523, HPNK_07883, HPNK_03982, HPNK_02077, HPNK_02062, HPNK_04582, HPNK_00677, HPNK_02042, HPNK_02826, HPNK_02821, HPNK_09094, HPNK_11621, HPNK_00647, HPNK_08433, HPNK_02007, HPNK_10521, HPNK_08428, HPNK_10081, HPNK_08418, HPNK_10071, HPN…	HPNK_04799, HPNK_11861, HPNK_09409, HPNK_07233, HPNK_05854, HPNK_00857, HPNK_09724, HPNK_02204, HPNK_01793, HPNK_07853, HPNK_04597, HPNK_00682, HPNK_03927, HPNK_00667, HPNK_05194, HPNK_04894, HPNK_00637, HPNK_05609, HPNK_02344, HPNK_07668, HPNK_09039, HPNK_00937, HPNK_02309, HPNK_00932, HPNK_00477, HPNK_10004, HPNK_05434, HPNK_06075, HPNK_11756, HPNK_04637, HPNK_10181, HPNK_04622, HPNK_04602
GO:0016741	transferase activity, transferring one-carbon groups	F	0.5977	0.0335271	52	25	912	706	OVER	HPNK_09404, HPNK_04417, HPNK_11826, HPNK_00832, HPNK_07898, HPNK_00382, HPNK_08603, HPNK_07878, HPNK_06425, HPNK_06420, HPNK_11331, HPNK_07503, HPNK_07858, HPNK_01788, HPNK_04222, HPNK_03133, HPNK_11651, HPNK_02811, HPNK_02801, HPNK_10882, HPNK_11152, HPNK_06235, HPNK_06590, HPNK_09044, HPNK_03773, HPNK_05144, HPNK_09399, HPNK_01594, HPNK_00942, HPNK_04032, HPNK_06550, HPNK_00472, HPNK_00902, HPN…	HPNK_05084, HPNK_03653, HPNK_01124, HPNK_08198, HPNK_08183, HPNK_10712, HPNK_06400, HPNK_11311, HPNK_04232, HPNK_00662, HPNK_01703, HPNK_05799, HPNK_10346, HPNK_06875, HPNK_04699, HPNK_06395, HPNK_06820, HPNK_11731, HPNK_03568, HPNK_09609, HPNK_08858, HPNK_10141, HPNK_01683, HPNK_10106, HPNK_06983
GO:0050136	NADH dehydrogenase (quinone) activity	F	0.5977	0.033614	6	0	958	731	OVER	HPNK_03997, HPNK_03992, HPNK_03987, HPNK_09999, HPNK_09994, HPNK_09989
GO:0050790	regulation of catalytic activity	P	0.5977	0.033614	6	0	958	731	OVER	HPNK_02259, HPNK_07583, HPNK_01932, HPNK_01768, HPNK_11147, HPNK_05204
GO:0044091	membrane biogenesis	P	0.5977	0.033614	6	0	958	731	OVER	HPNK_01942, HPNK_11351, HPNK_01783, HPNK_08448, HPNK_04612, HPNK_10907
GO:0006813	potassium ion transport	P	0.5977	0.033614	6	0	958	731	OVER	HPNK_11876, HPNK_09739, HPNK_06445, HPNK_06430, HPNK_08143, HPNK_02284
GO:0019288	isopentenyl diphosphate biosynthetic process, methylerythritol 4-phosphate pathway	P	0.5977	0.033614	6	0	958	731	OVER	HPNK_02249, HPNK_11042, HPNK_01019, HPNK_02452, HPNK_10957, HPNK_10952
GO:0071709	membrane assembly	P	0.5977	0.033614	6	0	958	731	OVER	HPNK_01942, HPNK_11351, HPNK_01783, HPNK_08448, HPNK_04612, HPNK_10907
GO:0065009	regulation of molecular function	P	0.5977	0.033614	6	0	958	731	OVER	HPNK_02259, HPNK_07583, HPNK_01932, HPNK_01768, HPNK_11147, HPNK_05204
GO:0006120	mitochondrial electron transport, NADH to ubiquinone	P	0.5977	0.033614	6	0	958	731	OVER	HPNK_03997, HPNK_03992, HPNK_03987, HPNK_09999, HPNK_09994, HPNK_09989
GO:0042775	mitochondrial ATP synthesis coupled electron transport	P	0.5977	0.033614	6	0	958	731	OVER	HPNK_03997, HPNK_03992, HPNK_03987, HPNK_09999, HPNK_09994, HPNK_09989
GO:0042773	ATP synthesis coupled electron transport	P	0.5977	0.033614	6	0	958	731	OVER	HPNK_03997, HPNK_03992, HPNK_03987, HPNK_09999, HPNK_09994, HPNK_09989
GO:0046490	isopentenyl diphosphate metabolic process	P	0.5977	0.033614	6	0	958	731	OVER	HPNK_02249, HPNK_11042, HPNK_01019, HPNK_02452, HPNK_10957, HPNK_10952
GO:0043174	nucleoside salvage	P	0.5977	0.033614	6	0	958	731	OVER	HPNK_07053, HPNK_10857, HPNK_04007, HPNK_05789, HPNK_11771, HPNK_07418
GO:0043165	Gram-negative-bacterium-type cell outer membrane assembly	P	0.5977	0.033614	6	0	958	731	OVER	HPNK_01942, HPNK_11351, HPNK_01783, HPNK_08448, HPNK_04612, HPNK_10907
GO:0043163	cell envelope organization	P	0.5977	0.033614	6	0	958	731	OVER	HPNK_01942, HPNK_11351, HPNK_01783, HPNK_08448, HPNK_04612, HPNK_10907
GO:0006694	steroid biosynthetic process	P	0.5977	0.033614	6	0	958	731	OVER	HPNK_10762, HPNK_11042, HPNK_10747, HPNK_07883, HPNK_02452, HPNK_10957
GO:0016435	rRNA (guanine) methyltransferase activity	F	0.5977	0.033614	6	0	958	731	OVER	HPNK_09404, HPNK_06235, HPNK_03773, HPNK_02412, HPNK_02407, HPNK_03822
GO:0009240	isopentenyl diphosphate biosynthetic process	P	0.5977	0.033614	6	0	958	731	OVER	HPNK_02249, HPNK_11042, HPNK_01019, HPNK_02452, HPNK_10957, HPNK_10952
GO:0008137	NADH dehydrogenase (ubiquinone) activity	F	0.5977	0.033614	6	0	958	731	OVER	HPNK_03997, HPNK_03992, HPNK_03987, HPNK_09999, HPNK_09994, HPNK_09989
GO:0019682	glyceraldehyde-3-phosphate metabolic process	P	0.5977	0.033614	6	0	958	731	OVER	HPNK_02249, HPNK_11042, HPNK_01019, HPNK_02452, HPNK_10957, HPNK_10952
GO:0032259	methylation	P	0.610011	0.0345208	47	22	917	709	OVER	HPNK_09404, HPNK_11826, HPNK_00832, HPNK_07898, HPNK_00382, HPNK_08603, HPNK_07878, HPNK_06425, HPNK_06420, HPNK_11331, HPNK_07503, HPNK_07858, HPNK_04222, HPNK_03133, HPNK_11651, HPNK_02811, HPNK_02801, HPNK_10882, HPNK_11152, HPNK_06235, HPNK_06590, HPNK_09044, HPNK_03773, HPNK_05144, HPNK_09399, HPNK_01594, HPNK_00942, HPNK_04032, HPNK_06550, HPNK_00472, HPNK_00902, HPNK_11786, HPNK_01877, HPN…	HPNK_03653, HPNK_01124, HPNK_08198, HPNK_08183, HPNK_10712, HPNK_06400, HPNK_11311, HPNK_04232, HPNK_00662, HPNK_01703, HPNK_05799, HPNK_10346, HPNK_06875, HPNK_04699, HPNK_06395, HPNK_11731, HPNK_03568, HPNK_09609, HPNK_10141, HPNK_01683, HPNK_10106, HPNK_06983
GO:0042440	pigment metabolic process	P	0.612801	0.0357557	11	2	953	729	OVER	HPNK_11067, HPNK_03693, HPNK_11831, HPNK_11821, HPNK_11816, HPNK_10206, HPNK_10091, HPNK_10086, HPNK_10867, HPNK_07418, HPNK_02781	HPNK_10241, HPNK_04022
GO:0033014	tetrapyrrole biosynthetic process	P	0.612801	0.0357557	11	2	953	729	OVER	HPNK_11067, HPNK_11826, HPNK_11821, HPNK_11816, HPNK_01778, HPNK_10206, HPNK_10091, HPNK_10086, HPNK_08538, HPNK_02781, HPNK_04492	HPNK_10241, HPNK_04022
GO:0006779	porphyrin-containing compound biosynthetic process	P	0.612801	0.0357557	11	2	953	729	OVER	HPNK_11067, HPNK_11826, HPNK_11821, HPNK_11816, HPNK_01778, HPNK_10206, HPNK_10091, HPNK_10086, HPNK_08538, HPNK_02781, HPNK_04492	HPNK_10241, HPNK_04022
GO:0009312	oligosaccharide biosynthetic process	P	0.612801	0.0357557	11	2	953	729	OVER	HPNK_02007, HPNK_08418, HPNK_08403, HPNK_11137, HPNK_07973, HPNK_09984, HPNK_04632, HPNK_04627, HPNK_08038, HPNK_00235, HPNK_05534	HPNK_04799, HPNK_04622
GO:0016410	N-acyltransferase activity	F	0.612801	0.0357557	11	2	953	729	OVER	HPNK_08693, HPNK_11022, HPNK_08418, HPNK_02324, HPNK_06520, HPNK_01539, HPNK_00412, HPNK_03892, HPNK_02437, HPNK_02427, HPNK_05214	HPNK_00407, HPNK_00250
GO:0006644	phospholipid metabolic process	P	0.623642	0.0366075	21	7	943	724	OVER	HPNK_02249, HPNK_11042, HPNK_11396, HPNK_07888, HPNK_11621, HPNK_02007, HPNK_08418, HPNK_02692, HPNK_00942, HPNK_07973, HPNK_04342, HPNK_11721, HPNK_04632, HPNK_01019, HPNK_04627, HPNK_02452, HPNK_10957, HPNK_07413, HPNK_10952, HPNK_00235, HPNK_09429	HPNK_04799, HPNK_09409, HPNK_02204, HPNK_01793, HPNK_02309, HPNK_04622, HPNK_04602
GO:0008654	phospholipid biosynthetic process	P	0.642868	0.0379874	19	6	945	725	OVER	HPNK_02249, HPNK_11042, HPNK_11396, HPNK_11621, HPNK_02007, HPNK_08418, HPNK_02692, HPNK_00942, HPNK_07973, HPNK_04342, HPNK_04632, HPNK_01019, HPNK_04627, HPNK_02452, HPNK_10957, HPNK_07413, HPNK_10952, HPNK_00235, HPNK_09429	HPNK_04799, HPNK_09409, HPNK_01793, HPNK_02309, HPNK_04622, HPNK_04602
GO:0044255	cellular lipid metabolic process	P	0.642868	0.0382227	64	33	900	698	OVER	HPNK_02702, HPNK_04779, HPNK_02249, HPNK_07228, HPNK_07583, HPNK_10762, HPNK_08303, HPNK_11042, HPNK_10757, HPNK_11396, HPNK_10747, HPNK_10732, HPNK_07888, HPNK_07523, HPNK_07883, HPNK_03982, HPNK_02077, HPNK_02062, HPNK_04582, HPNK_00677, HPNK_02042, HPNK_02826, HPNK_02821, HPNK_09094, HPNK_11621, HPNK_00647, HPNK_08433, HPNK_02007, HPNK_10521, HPNK_08428, HPNK_10081, HPNK_08418, HPNK_10071, HPN…	HPNK_04799, HPNK_11861, HPNK_09409, HPNK_07233, HPNK_05854, HPNK_00857, HPNK_09724, HPNK_02204, HPNK_01793, HPNK_07853, HPNK_04597, HPNK_00682, HPNK_03927, HPNK_00667, HPNK_05194, HPNK_04894, HPNK_00637, HPNK_05609, HPNK_02344, HPNK_07668, HPNK_09039, HPNK_00937, HPNK_02309, HPNK_00932, HPNK_00477, HPNK_10004, HPNK_05434, HPNK_06075, HPNK_11756, HPNK_04637, HPNK_10181, HPNK_04622, HPNK_04602
GO:0015994	chlorophyll metabolic process	P	0.642868	0.0384139	13	3	951	728	OVER	HPNK_11067, HPNK_11826, HPNK_01139, HPNK_11821, HPNK_11816, HPNK_01778, HPNK_10206, HPNK_10091, HPNK_10086, HPNK_08538, HPNK_02781, HPNK_04497, HPNK_04492	HPNK_10241, HPNK_04022, HPNK_04107
GO:0050789	regulation of biological process	P	0.64434	0.0387613	127	75	837	656	OVER	HPNK_01189, HPNK_05519, HPNK_00897, HPNK_06160, HPNK_05074, HPNK_02259, HPNK_07588, HPNK_07583, HPNK_11841, HPNK_00502, HPNK_05844, HPNK_01947, HPNK_05049, HPNK_11391, HPNK_01932, HPNK_00832, HPNK_01912, HPNK_00382, HPNK_01109, HPNK_03198, HPNK_01464, HPNK_05359, HPNK_08603, HPNK_01459, HPNK_02092, HPNK_03178, HPNK_01444, HPNK_06425, HPNK_05334, HPNK_05694, HPNK_02082, HPNK_08143, HPNK_06410, HPN…	HPNK_05524, HPNK_08328, HPNK_05864, HPNK_04402, HPNK_04759, HPNK_06120, HPNK_01134, HPNK_08998, HPNK_06105, HPNK_08193, HPNK_03648, HPNK_01902, HPNK_04714, HPNK_02542, HPNK_07083, HPNK_02537, HPNK_02527, HPNK_07853, HPNK_04237, HPNK_04597, HPNK_01419, HPNK_11666, HPNK_07038, HPNK_10211, HPNK_07018, HPNK_05990, HPNK_10892, HPNK_09854, HPNK_06220, HPNK_02687, HPNK_10847, HPNK_05484, HPNK_00497, HPN…
GO:0006814	sodium ion transport	P	0.64434	0.0389548	17	5	947	726	OVER	HPNK_09739, HPNK_11811, HPNK_05019, HPNK_05014, HPNK_05009, HPNK_03997, HPNK_05004, HPNK_03992, HPNK_03987, HPNK_08148, HPNK_04672, HPNK_09999, HPNK_09994, HPNK_09989, HPNK_04999, HPNK_04994, HPNK_06340	HPNK_07848, HPNK_05134, HPNK_02642, HPNK_01069, HPNK_03503
GO:0051246	regulation of protein metabolic process	P	0.683845	0.0415836	26	10	938	721	OVER	HPNK_00897, HPNK_05074, HPNK_01947, HPNK_05049, HPNK_11391, HPNK_01109, HPNK_01464, HPNK_01459, HPNK_01444, HPNK_04242, HPNK_03932, HPNK_09079, HPNK_09074, HPNK_08778, HPNK_05164, HPNK_00952, HPNK_08718, HPNK_07988, HPNK_09679, HPNK_00432, HPNK_08228, HPNK_01074, HPNK_11726, HPNK_02796, HPNK_05204, HPNK_03827	HPNK_05524, HPNK_04759, HPNK_01134, HPNK_04237, HPNK_10847, HPNK_06510, HPNK_01044, HPNK_08358, HPNK_06983, HPNK_08353
GO:0008152	metabolic process	P	0.750475	0.0464373	741	535	223	196	OVER	HPNK_11082, HPNK_02274, HPNK_01987, HPNK_10792, HPNK_08698, HPNK_01982, HPNK_08333, HPNK_08693, HPNK_01189, HPNK_11871, HPNK_04437, HPNK_09419, HPNK_02702, HPNK_11077, HPNK_00897, HPNK_02269, HPNK_06160, HPNK_02264, HPNK_10787, HPNK_10421, HPNK_05079, HPNK_08688, HPNK_00095, HPNK_11866, HPNK_05074, HPNK_04784, HPNK_09404, HPNK_11067, HPNK_02259, HPNK_06150, HPNK_11062, HPNK_02254, HPNK_03698, HPN…	HPNK_05524, HPNK_05089, HPNK_05084, HPNK_04799, HPNK_09779, HPNK_04794, HPNK_09414, HPNK_04432, HPNK_09774, HPNK_07248, HPNK_10426, HPNK_01977, HPNK_10782, HPNK_01614, HPNK_08328, HPNK_01972, HPNK_03343, HPNK_08323, HPNK_06950, HPNK_11861, HPNK_09409, HPNK_04427, HPNK_09769, HPNK_09764, HPNK_00887, HPNK_07598, HPNK_05864, HPNK_10777, HPNK_07233, HPNK_07593, HPNK_10772, HPNK_06945, HPNK_09759, HPN…
GO:0061024	membrane organization	P	0.750475	0.0482797	8	1	956	730	OVER	HPNK_01942, HPNK_11351, HPNK_01783, HPNK_08448, HPNK_06240, HPNK_03768, HPNK_04612, HPNK_10907	HPNK_09449
GO:0051189	prosthetic group metabolic process	P	0.750475	0.0482797	8	1	956	730	OVER	HPNK_02264, HPNK_06115, HPNK_01469, HPNK_01559, HPNK_01554, HPNK_01549, HPNK_06045, HPNK_01673	HPNK_01564
GO:0043545	molybdopterin cofactor metabolic process	P	0.750475	0.0482797	8	1	956	730	OVER	HPNK_02264, HPNK_06115, HPNK_01469, HPNK_01559, HPNK_01554, HPNK_01549, HPNK_06045, HPNK_01673	HPNK_01564
GO:0022884	macromolecule transmembrane transporter activity	F	0.750475	0.0482797	8	1	956	730	OVER	HPNK_06165, HPNK_01609, HPNK_07573, HPNK_02012, HPNK_03763, HPNK_03758, HPNK_03753, HPNK_07748	HPNK_02017
GO:0016114	terpenoid biosynthetic process	P	0.750475	0.0482797	8	1	956	730	OVER	HPNK_02249, HPNK_11042, HPNK_10747, HPNK_07883, HPNK_01019, HPNK_02452, HPNK_10957, HPNK_10952	HPNK_04597
GO:0006777	Mo-molybdopterin cofactor biosynthetic process	P	0.750475	0.0482797	8	1	956	730	OVER	HPNK_02264, HPNK_06115, HPNK_01469, HPNK_01559, HPNK_01554, HPNK_01549, HPNK_06045, HPNK_01673	HPNK_01564
GO:0032324	molybdopterin cofactor biosynthetic process	P	0.750475	0.0482797	8	1	956	730	OVER	HPNK_02264, HPNK_06115, HPNK_01469, HPNK_01559, HPNK_01554, HPNK_01549, HPNK_06045, HPNK_01673	HPNK_01564
GO:0019720	Mo-molybdopterin cofactor metabolic process	P	0.750475	0.0482797	8	1	956	730	OVER	HPNK_02264, HPNK_06115, HPNK_01469, HPNK_01559, HPNK_01554, HPNK_01549, HPNK_06045, HPNK_01673	HPNK_01564
GO:0044802	single-organism membrane organization	P	0.750475	0.0482797	8	1	956	730	OVER	HPNK_01942, HPNK_11351, HPNK_01783, HPNK_08448, HPNK_06240, HPNK_03768, HPNK_04612, HPNK_10907	HPNK_09449
GO:0065007	biological regulation	P	0.750475	0.0485369	134	81	830	650	OVER	HPNK_11876, HPNK_01189, HPNK_05519, HPNK_00897, HPNK_06160, HPNK_05074, HPNK_02259, HPNK_07588, HPNK_07583, HPNK_11841, HPNK_00502, HPNK_05844, HPNK_01947, HPNK_05049, HPNK_11391, HPNK_01932, HPNK_00832, HPNK_01912, HPNK_00382, HPNK_01109, HPNK_03198, HPNK_01464, HPNK_05359, HPNK_08603, HPNK_01459, HPNK_02092, HPNK_03178, HPNK_01444, HPNK_06425, HPNK_05334, HPNK_05694, HPNK_02082, HPNK_08143, HPN…	HPNK_05524, HPNK_05089, HPNK_08328, HPNK_05864, HPNK_04402, HPNK_04759, HPNK_06120, HPNK_01134, HPNK_08998, HPNK_06105, HPNK_08193, HPNK_03648, HPNK_01902, HPNK_04714, HPNK_02542, HPNK_07083, HPNK_02537, HPNK_02527, HPNK_07853, HPNK_07848, HPNK_04237, HPNK_04597, HPNK_01419, HPNK_11666, HPNK_07038, HPNK_10211, HPNK_07018, HPNK_05990, HPNK_10892, HPNK_09854, HPNK_11157, HPNK_06220, HPNK_02687, HPN…
GO:0006520	cellular amino acid metabolic process	P	0.756513	0.0491933	131	79	833	652	OVER	HPNK_01987, HPNK_10792, HPNK_08698, HPNK_10787, HPNK_03698, HPNK_05064, HPNK_07228, HPNK_10762, HPNK_08668, HPNK_07578, HPNK_10757, HPNK_01947, HPNK_03678, HPNK_11396, HPNK_11391, HPNK_06915, HPNK_01139, HPNK_10732, HPNK_01484, HPNK_06460, HPNK_01917, HPNK_01474, HPNK_05809, HPNK_05804, HPNK_09269, HPNK_08973, HPNK_10702, HPNK_08603, HPNK_06430, HPNK_06425, HPNK_06420, HPNK_11691, HPNK_04252, HPN…	HPNK_05084, HPNK_04799, HPNK_09414, HPNK_07248, HPNK_10782, HPNK_11861, HPNK_04427, HPNK_07593, HPNK_01957, HPNK_05399, HPNK_01927, HPNK_06465, HPNK_01902, HPNK_06435, HPNK_03158, HPNK_08498, HPNK_01414, HPNK_07038, HPNK_07033, HPNK_04212, HPNK_06290, HPNK_10541, HPNK_11187, HPNK_07358, HPNK_10526, HPNK_04527, HPNK_02359, HPNK_05964, HPNK_11157, HPNK_05959, HPNK_00974, HPNK_08408, HPNK_02334, HPN…
GO:0008173	RNA methyltransferase activity	F	0.758195	0.0497616	20	7	944	724	OVER	HPNK_09404, HPNK_07898, HPNK_06425, HPNK_07858, HPNK_04222, HPNK_11651, HPNK_10882, HPNK_06235, HPNK_09044, HPNK_03773, HPNK_00942, HPNK_06550, HPNK_00472, HPNK_11786, HPNK_02107, HPNK_02412, HPNK_02407, HPNK_02402, HPNK_03822, HPNK_11087	HPNK_01124, HPNK_08198, HPNK_08183, HPNK_11311, HPNK_00662, HPNK_11731, HPNK_01683
GO:0006793	phosphorus metabolic process	P	0.758195	0.0498357	188	119	776	612	OVER	HPNK_11082, HPNK_01987, HPNK_10792, HPNK_01982, HPNK_02702, HPNK_11077, HPNK_02264, HPNK_10787, HPNK_05079, HPNK_04784, HPNK_06150, HPNK_11062, HPNK_03693, HPNK_05064, HPNK_08673, HPNK_04779, HPNK_11851, HPNK_02249, HPNK_07583, HPNK_05849, HPNK_11042, HPNK_07578, HPNK_11396, HPNK_07203, HPNK_01932, HPNK_01499, HPNK_06115, HPNK_11386, HPNK_10732, HPNK_05024, HPNK_11376, HPNK_05374, HPNK_05809, HPN…	HPNK_05089, HPNK_04799, HPNK_09779, HPNK_09774, HPNK_01977, HPNK_09409, HPNK_09769, HPNK_09764, HPNK_07233, HPNK_06945, HPNK_09759, HPNK_09754, HPNK_00872, HPNK_11846, HPNK_09749, HPNK_02597, HPNK_00857, HPNK_02214, HPNK_01927, HPNK_02567, HPNK_11371, HPNK_02204, HPNK_09279, HPNK_11806, HPNK_02557, HPNK_02542, HPNK_04267, HPNK_04262, HPNK_10256, HPNK_08948, HPNK_01798, HPNK_01793, HPNK_11686, HPN…

## Sheet: exvivo vs plate UP
Additional file 3B
List of over-represented gene ontology categories in the up-regulated genes
between ex vivo and plate culture of H. parasuis Nagasaki
GO-ID	Term	Category	FDR	P-Value	#Test	#Ref	#notAnnotTest	#notAnnotRef	Over/Under	TestSeqs	RefSeqs
GO:1901678	iron coordination entity transport	P	0.209662	0.000119753	8	3	304	1380	OVER	HPNK_01049, HPNK_05499, HPNK_05089, HPNK_05454, HPNK_01064, HPNK_01059, HPNK_01054, HPNK_08873	HPNK_07428, HPNK_03618, HPNK_07808
GO:0008033	tRNA processing	P	0.209662	0.00019852	21	32	291	1351	OVER	HPNK_06350, HPNK_01833, HPNK_10722, HPNK_08413, HPNK_07723, HPNK_10612, HPNK_01264, HPNK_04457, HPNK_07193, HPNK_10927, HPNK_04412, HPNK_03733, HPNK_01972, HPNK_03728, HPNK_03723, HPNK_08198, HPNK_09254, HPNK_09244, HPNK_03643, HPNK_01124, HPNK_03972	HPNK_05249, HPNK_07733, HPNK_02289, HPNK_10171, HPNK_03673, HPNK_00942, HPNK_06550, HPNK_07998, HPNK_06885, HPNK_06515, HPNK_10051, HPNK_05414, HPNK_04322, HPNK_01329, HPNK_01683, HPNK_02402, HPNK_11731, HPNK_01309, HPNK_08628, HPNK_08618, HPNK_07878, HPNK_06420, HPNK_07858, HPNK_04222, HPNK_05649, HPNK_01289, HPNK_04507, HPNK_09044, HPNK_09374, HPNK_10882, HPNK_01539, HPNK_10842
GO:0015886	heme transport	P	0.209662	0.000221085	6	1	306	1382	OVER	HPNK_01049, HPNK_05454, HPNK_01064, HPNK_01059, HPNK_01054, HPNK_08873	HPNK_07428
GO:0006400	tRNA modification	P	0.313201	0.000524079	16	22	296	1361	OVER	HPNK_01833, HPNK_10722, HPNK_08413, HPNK_07723, HPNK_10612, HPNK_01264, HPNK_04457, HPNK_04412, HPNK_03733, HPNK_01972, HPNK_03728, HPNK_03723, HPNK_08198, HPNK_09254, HPNK_03643, HPNK_01124	HPNK_07733, HPNK_10171, HPNK_03673, HPNK_06550, HPNK_06885, HPNK_06515, HPNK_10051, HPNK_05414, HPNK_01329, HPNK_01683, HPNK_02402, HPNK_11731, HPNK_01309, HPNK_08628, HPNK_07878, HPNK_06420, HPNK_04222, HPNK_01289, HPNK_04507, HPNK_09044, HPNK_09374, HPNK_01539
GO:0006396	RNA processing	P	0.313201	0.000566837	28	56	284	1327	OVER	HPNK_06350, HPNK_08503, HPNK_01833, HPNK_10722, HPNK_01818, HPNK_08413, HPNK_00662, HPNK_07723, HPNK_11311, HPNK_10617, HPNK_10612, HPNK_01264, HPNK_04457, HPNK_07193, HPNK_01199, HPNK_04382, HPNK_10927, HPNK_04412, HPNK_03733, HPNK_01972, HPNK_03728, HPNK_03723, HPNK_08198, HPNK_09254, HPNK_09244, HPNK_03643, HPNK_01124, HPNK_03972	HPNK_05249, HPNK_07738, HPNK_07733, HPNK_02289, HPNK_10171, HPNK_03673, HPNK_08183, HPNK_06235, HPNK_00942, HPNK_06555, HPNK_06550, HPNK_00902, HPNK_07998, HPNK_02199, HPNK_06885, HPNK_11152, HPNK_06515, HPNK_10051, HPNK_05414, HPNK_04322, HPNK_02107, HPNK_11786, HPNK_02412, HPNK_01329, HPNK_01683, HPNK_02407, HPNK_02402, HPNK_11731, HPNK_01309, HPNK_03822, HPNK_09404, HPNK_11087, HPNK_08628, HPN…
GO:0017004	cytochrome complex assembly	P	0.313201	0.000660529	8	5	304	1378	OVER	HPNK_01049, HPNK_09459, HPNK_05454, HPNK_01064, HPNK_01059, HPNK_01054, HPNK_08878, HPNK_08873	HPNK_07428, HPNK_05459, HPNK_10061, HPNK_04337, HPNK_03163
GO:0015232	heme transporter activity	F	0.375006	0.00104801	5	1	307	1382	OVER	HPNK_01049, HPNK_05454, HPNK_01059, HPNK_01054, HPNK_08873	HPNK_07428
GO:0008535	respiratory chain complex IV assembly	P	0.375006	0.00113004	4	0	308	1383	OVER	HPNK_09459, HPNK_05454, HPNK_01059, HPNK_08873
GO:0043623	cellular protein complex assembly	P	0.375006	0.00129686	8	6	304	1377	OVER	HPNK_01049, HPNK_09459, HPNK_05454, HPNK_01064, HPNK_01059, HPNK_01054, HPNK_08878, HPNK_08873	HPNK_07428, HPNK_05459, HPNK_07968, HPNK_10061, HPNK_04337, HPNK_03163
GO:0034622	cellular macromolecular complex assembly	P	0.375006	0.00131812	9	8	303	1375	OVER	HPNK_01049, HPNK_01828, HPNK_09459, HPNK_05454, HPNK_01064, HPNK_01059, HPNK_01054, HPNK_08878, HPNK_08873	HPNK_07428, HPNK_05459, HPNK_07968, HPNK_10061, HPNK_04337, HPNK_02442, HPNK_00897, HPNK_03163
GO:0051181	cofactor transport	P	0.490515	0.00189654	6	3	306	1380	OVER	HPNK_01049, HPNK_05454, HPNK_01064, HPNK_01059, HPNK_01054, HPNK_08873	HPNK_07428, HPNK_09509, HPNK_02642
GO:0009451	RNA modification	P	0.633079	0.00278248	22	45	290	1338	OVER	HPNK_01833, HPNK_10722, HPNK_07008, HPNK_08413, HPNK_00662, HPNK_07723, HPNK_11311, HPNK_10612, HPNK_01264, HPNK_04457, HPNK_01199, HPNK_10927, HPNK_04412, HPNK_03733, HPNK_01972, HPNK_03728, HPNK_03723, HPNK_06875, HPNK_08198, HPNK_09254, HPNK_03643, HPNK_01124	HPNK_07733, HPNK_10171, HPNK_03673, HPNK_08183, HPNK_09214, HPNK_06235, HPNK_00942, HPNK_06550, HPNK_00902, HPNK_02199, HPNK_06885, HPNK_06515, HPNK_10051, HPNK_05414, HPNK_02107, HPNK_11786, HPNK_02412, HPNK_01329, HPNK_01683, HPNK_02407, HPNK_02402, HPNK_11731, HPNK_01309, HPNK_03822, HPNK_09404, HPNK_11087, HPNK_08628, HPNK_07898, HPNK_07878, HPNK_06425, HPNK_06420, HPNK_07858, HPNK_04222, HPN…
GO:0008616	queuosine biosynthetic process	P	0.633079	0.00311533	5	2	307	1381	OVER	HPNK_10722, HPNK_01264, HPNK_03733, HPNK_03728, HPNK_03723	HPNK_01309, HPNK_04507
GO:0046116	queuosine metabolic process	P	0.633079	0.00311533	5	2	307	1381	OVER	HPNK_10722, HPNK_01264, HPNK_03733, HPNK_03728, HPNK_03723	HPNK_01309, HPNK_04507
GO:0034470	ncRNA processing	P	0.747291	0.00394002	24	53	288	1330	OVER	HPNK_06350, HPNK_01833, HPNK_10722, HPNK_08413, HPNK_07723, HPNK_11311, HPNK_10617, HPNK_10612, HPNK_01264, HPNK_04457, HPNK_07193, HPNK_01199, HPNK_10927, HPNK_04412, HPNK_03733, HPNK_01972, HPNK_03728, HPNK_03723, HPNK_08198, HPNK_09254, HPNK_09244, HPNK_03643, HPNK_01124, HPNK_03972	HPNK_05249, HPNK_07733, HPNK_02289, HPNK_10171, HPNK_03673, HPNK_06235, HPNK_00942, HPNK_06555, HPNK_06550, HPNK_00902, HPNK_07998, HPNK_02199, HPNK_06885, HPNK_11152, HPNK_06515, HPNK_10051, HPNK_05414, HPNK_04322, HPNK_02107, HPNK_11786, HPNK_02412, HPNK_01329, HPNK_01683, HPNK_02407, HPNK_02402, HPNK_11731, HPNK_01309, HPNK_03822, HPNK_09404, HPNK_11087, HPNK_08628, HPNK_07898, HPNK_08618, HPN…
GO:0071705	nitrogen compound transport	P	0.770668	0.00433416	16	29	296	1354	OVER	HPNK_01049, HPNK_08463, HPNK_03143, HPNK_08838, HPNK_03523, HPNK_04552, HPNK_10637, HPNK_07978, HPNK_05859, HPNK_05454, HPNK_11861, HPNK_11856, HPNK_01064, HPNK_01059, HPNK_01054, HPNK_08873	HPNK_09639, HPNK_07428, HPNK_08833, HPNK_07743, HPNK_05569, HPNK_05519, HPNK_01499, HPNK_11851, HPNK_11846, HPNK_08148, HPNK_00687, HPNK_11811, HPNK_09509, HPNK_04067, HPNK_04672, HPNK_01039, HPNK_10356, HPNK_03503, HPNK_02766, HPNK_04934, HPNK_06495, HPNK_05034, HPNK_04277, HPNK_03148, HPNK_05949, HPNK_02642, HPNK_01887, HPNK_01882, HPNK_01504
GO:0005694	chromosome	C	0.905619	0.00541143	9	11	303	1372	OVER	HPNK_07373, HPNK_03533, HPNK_08388, HPNK_05584, HPNK_11267, HPNK_04452, HPNK_05489, HPNK_04397, HPNK_08203	HPNK_07143, HPNK_04794, HPNK_11871, HPNK_01444, HPNK_09529, HPNK_09869, HPNK_07328, HPNK_04954, HPNK_04939, HPNK_01259, HPNK_09034
GO:0051184	cofactor transporter activity	F	1	0.00706176	5	3	307	1380	OVER	HPNK_01049, HPNK_05454, HPNK_01059, HPNK_01054, HPNK_08873	HPNK_07428, HPNK_09509, HPNK_02642
GO:0065003	macromolecular complex assembly	P	1	0.00796784	9	12	303	1371	OVER	HPNK_01049, HPNK_01828, HPNK_09459, HPNK_05454, HPNK_01064, HPNK_01059, HPNK_01054, HPNK_08878, HPNK_08873	HPNK_09604, HPNK_07428, HPNK_05459, HPNK_07608, HPNK_07968, HPNK_10061, HPNK_04337, HPNK_02442, HPNK_00897, HPNK_02082, HPNK_03163, HPNK_00477
GO:0006461	protein complex assembly	P	1	0.00951582	8	10	304	1373	OVER	HPNK_01049, HPNK_09459, HPNK_05454, HPNK_01064, HPNK_01059, HPNK_01054, HPNK_08878, HPNK_08873	HPNK_09604, HPNK_07428, HPNK_05459, HPNK_07608, HPNK_07968, HPNK_10061, HPNK_04337, HPNK_02082, HPNK_03163, HPNK_00477
GO:0070271	protein complex biogenesis	P	1	0.00951582	8	10	304	1373	OVER	HPNK_01049, HPNK_09459, HPNK_05454, HPNK_01064, HPNK_01059, HPNK_01054, HPNK_08878, HPNK_08873	HPNK_09604, HPNK_07428, HPNK_05459, HPNK_07608, HPNK_07968, HPNK_10061, HPNK_04337, HPNK_02082, HPNK_03163, HPNK_00477
GO:0042559	pteridine-containing compound biosynthetic process	P	1	0.0126728	6	6	306	1377	OVER	HPNK_08828, HPNK_08408, HPNK_04527, HPNK_03728, HPNK_11861, HPNK_08498	HPNK_10787, HPNK_07668, HPNK_09414, HPNK_07228, HPNK_01917, HPNK_08973
GO:0005657	replication fork	C	1	0.0126728	6	6	306	1377	OVER	HPNK_07373, HPNK_03533, HPNK_11267, HPNK_05489, HPNK_04397, HPNK_08203	HPNK_11871, HPNK_09529, HPNK_09869, HPNK_04954, HPNK_04939, HPNK_09034
GO:0009396	folic acid-containing compound biosynthetic process	P	1	0.0126728	6	6	306	1377	OVER	HPNK_08828, HPNK_08408, HPNK_04527, HPNK_03728, HPNK_11861, HPNK_08498	HPNK_10787, HPNK_07668, HPNK_09414, HPNK_07228, HPNK_01917, HPNK_08973
GO:0043933	macromolecular complex subunit organization	P	1	0.0168554	10	17	302	1366	OVER	HPNK_01049, HPNK_01828, HPNK_09459, HPNK_08353, HPNK_05454, HPNK_01064, HPNK_01059, HPNK_01054, HPNK_08878, HPNK_08873	HPNK_09604, HPNK_07428, HPNK_05459, HPNK_07608, HPNK_07968, HPNK_10061, HPNK_04337, HPNK_02442, HPNK_02796, HPNK_08043, HPNK_11726, HPNK_03827, HPNK_00897, HPNK_06160, HPNK_02082, HPNK_03163, HPNK_00477
GO:0044427	chromosomal part	C	1	0.0199611	6	7	306	1376	OVER	HPNK_07373, HPNK_03533, HPNK_11267, HPNK_05489, HPNK_04397, HPNK_08203	HPNK_04794, HPNK_11871, HPNK_09529, HPNK_09869, HPNK_04954, HPNK_04939, HPNK_09034
GO:0005215	transporter activity	F	1	0.0211116	48	152	264	1231	OVER	HPNK_01049, HPNK_08468, HPNK_08463, HPNK_05669, HPNK_05664, HPNK_03143, HPNK_05659, HPNK_05654, HPNK_08843, HPNK_04964, HPNK_08838, HPNK_04552, HPNK_01334, HPNK_08338, HPNK_04062, HPNK_05499, HPNK_05099, HPNK_04057, HPNK_05094, HPNK_08283, HPNK_06565, HPNK_05089, HPNK_11187, HPNK_05509, HPNK_05504, HPNK_07978, HPNK_05454, HPNK_02657, HPNK_01204, HPNK_02637, HPNK_04352, HPNK_01144, HPNK_10446, HPN…	HPNK_10827, HPNK_08563, HPNK_07478, HPNK_10802, HPNK_05299, HPNK_09639, HPNK_01813, HPNK_08548, HPNK_08533, HPNK_08528, HPNK_08523, HPNK_07798, HPNK_07433, HPNK_06340, HPNK_08518, HPNK_07428, HPNK_09959, HPNK_09954, HPNK_05244, HPNK_05239, HPNK_07763, HPNK_09934, HPNK_08848, HPNK_09929, HPNK_07748, HPNK_05569, HPNK_05564, HPNK_11272, HPNK_02284, HPNK_10176, HPNK_11247, HPNK_05519, HPNK_04422, HPN…
GO:0071822	protein complex subunit organization	P	1	0.0211661	9	15	303	1368	OVER	HPNK_01049, HPNK_09459, HPNK_08353, HPNK_05454, HPNK_01064, HPNK_01059, HPNK_01054, HPNK_08878, HPNK_08873	HPNK_09604, HPNK_07428, HPNK_05459, HPNK_07608, HPNK_07968, HPNK_10061, HPNK_04337, HPNK_02796, HPNK_08043, HPNK_11726, HPNK_03827, HPNK_06160, HPNK_02082, HPNK_03163, HPNK_00477
GO:0017150	tRNA dihydrouridine synthase activity	F	1	0.0213611	3	1	309	1382	OVER	HPNK_07723, HPNK_04412, HPNK_03643	HPNK_08628
GO:0052591	sn-glycerol-3-phosphate:ubiquinone-8 oxidoreductase activity	F	1	0.0213611	3	1	309	1382	OVER	HPNK_02219, HPNK_02214, HPNK_02209	HPNK_02224
GO:0002943	tRNA dihydrouridine synthesis	P	1	0.0213611	3	1	309	1382	OVER	HPNK_07723, HPNK_04412, HPNK_03643	HPNK_08628
GO:0003678	DNA helicase activity	F	1	0.0230239	5	5	307	1378	OVER	HPNK_07373, HPNK_03533, HPNK_11267, HPNK_05489, HPNK_08203	HPNK_11871, HPNK_09529, HPNK_09869, HPNK_04939, HPNK_09034
GO:0046656	folic acid biosynthetic process	P	1	0.0230239	5	5	307	1378	OVER	HPNK_08828, HPNK_08408, HPNK_03728, HPNK_11861, HPNK_08498	HPNK_10787, HPNK_07668, HPNK_09414, HPNK_07228, HPNK_01917
GO:0046655	folic acid metabolic process	P	1	0.0230239	5	5	307	1378	OVER	HPNK_08828, HPNK_08408, HPNK_03728, HPNK_11861, HPNK_08498	HPNK_10787, HPNK_07668, HPNK_09414, HPNK_07228, HPNK_01917
GO:0090304	nucleic acid metabolic process	P	1	0.024319	96	347	216	1036	OVER	HPNK_03957, HPNK_01044, HPNK_06350, HPNK_08503, HPNK_01833, HPNK_09494, HPNK_07373, HPNK_11766, HPNK_10722, HPNK_01818, HPNK_02856, HPNK_06290, HPNK_09489, HPNK_03533, HPNK_07368, HPNK_07008, HPNK_00292, HPNK_05990, HPNK_08388, HPNK_09064, HPNK_02397, HPNK_06305, HPNK_05584, HPNK_06260, HPNK_08413, HPNK_00662, HPNK_06255, HPNK_07723, HPNK_08008, HPNK_01339, HPNK_11311, HPNK_08353, HPNK_11666, HPN…	HPNK_07143, HPNK_10837, HPNK_09679, HPNK_00402, HPNK_08213, HPNK_07488, HPNK_02918, HPNK_07113, HPNK_10802, HPNK_08553, HPNK_05294, HPNK_06010, HPNK_07458, HPNK_04197, HPNK_00712, HPNK_07448, HPNK_04187, HPNK_03098, HPNK_07428, HPNK_07423, HPNK_07783, HPNK_04162, HPNK_05249, HPNK_08863, HPNK_04157, HPNK_08853, HPNK_06675, HPNK_06300, HPNK_04487, HPNK_08823, HPNK_07738, HPNK_07733, HPNK_09909, HPN…
GO:0016896	exoribonuclease activity, producing 5'-phosphomonoesters	F	1	0.0247438	4	3	308	1380	OVER	HPNK_01818, HPNK_09489, HPNK_07193, HPNK_00497	HPNK_05249, HPNK_05409, HPNK_00502
GO:0004532	exoribonuclease activity	F	1	0.0247438	4	3	308	1380	OVER	HPNK_01818, HPNK_09489, HPNK_07193, HPNK_00497	HPNK_05249, HPNK_05409, HPNK_00502
GO:0006399	tRNA metabolic process	P	1	0.0301257	24	66	288	1317	OVER	HPNK_06350, HPNK_01833, HPNK_10722, HPNK_06290, HPNK_08413, HPNK_07723, HPNK_10612, HPNK_01264, HPNK_04457, HPNK_07193, HPNK_08703, HPNK_10927, HPNK_04412, HPNK_03733, HPNK_01972, HPNK_03728, HPNK_03723, HPNK_08198, HPNK_09254, HPNK_09244, HPNK_03643, HPNK_06830, HPNK_01124, HPNK_03972	HPNK_10837, HPNK_07783, HPNK_05249, HPNK_07733, HPNK_09909, HPNK_04107, HPNK_02289, HPNK_10171, HPNK_11591, HPNK_03673, HPNK_01139, HPNK_01484, HPNK_01414, HPNK_03932, HPNK_08128, HPNK_09209, HPNK_07023, HPNK_07013, HPNK_09884, HPNK_00942, HPNK_06550, HPNK_07998, HPNK_07613, HPNK_06885, HPNK_06515, HPNK_10051, HPNK_05414, HPNK_04322, HPNK_01004, HPNK_09184, HPNK_08098, HPNK_00260, HPNK_10682, HPN…
GO:0016070	RNA metabolic process	P	1	0.0310862	53	176	259	1207	OVER	HPNK_06350, HPNK_08503, HPNK_01833, HPNK_11766, HPNK_10722, HPNK_01818, HPNK_06290, HPNK_09489, HPNK_07008, HPNK_00292, HPNK_05990, HPNK_09064, HPNK_08413, HPNK_00662, HPNK_07723, HPNK_11311, HPNK_08353, HPNK_11666, HPNK_09789, HPNK_04477, HPNK_10617, HPNK_10612, HPNK_00230, HPNK_01264, HPNK_04457, HPNK_07193, HPNK_08703, HPNK_04397, HPNK_01199, HPNK_04382, HPNK_10927, HPNK_04412, HPNK_03733, HPN…	HPNK_10837, HPNK_09679, HPNK_08213, HPNK_07488, HPNK_07113, HPNK_08553, HPNK_07783, HPNK_05249, HPNK_08863, HPNK_08853, HPNK_04487, HPNK_07738, HPNK_07733, HPNK_09909, HPNK_03023, HPNK_04107, HPNK_02289, HPNK_10171, HPNK_01189, HPNK_02259, HPNK_11591, HPNK_10141, HPNK_10131, HPNK_03673, HPNK_05844, HPNK_10116, HPNK_01139, HPNK_01484, HPNK_01109, HPNK_08193, HPNK_08183, HPNK_01444, HPNK_07083, HPN…
GO:0004355	glutamate synthase (NADPH) activity	F	1	0.0337934	2	0	310	1383	OVER	HPNK_05964, HPNK_05959
GO:0034308	primary alcohol metabolic process	P	1	0.0337934	2	0	310	1383	OVER	HPNK_04307, HPNK_10004
GO:0045181	glutamate synthase activity, NAD(P)H as acceptor	F	1	0.0337934	2	0	310	1383	OVER	HPNK_05964, HPNK_05959
GO:0000502	proteasome complex	C	1	0.0337934	2	0	310	1383	OVER	HPNK_00877, HPNK_00872
GO:0034227	tRNA thio-modification	P	1	0.0337934	2	0	310	1383	OVER	HPNK_08413, HPNK_09254
GO:0031597	cytosolic proteasome complex	C	1	0.0337934	2	0	310	1383	OVER	HPNK_00877, HPNK_00872
GO:0004834	tryptophan synthase activity	F	1	0.0337934	2	0	310	1383	OVER	HPNK_06830, HPNK_06825
GO:0051603	proteolysis involved in cellular protein catabolic process	P	1	0.0337934	2	0	310	1383	OVER	HPNK_00877, HPNK_11791
GO:0097175	1,6-anhydro-N-acetyl-beta-muramic acid catabolic process	P	1	0.0337934	2	0	310	1383	OVER	HPNK_10917, HPNK_10912
GO:0097174	1,6-anhydro-N-acetyl-beta-muramic acid metabolic process	P	1	0.0337934	2	0	310	1383	OVER	HPNK_10917, HPNK_10912
GO:0009376	HslUV protease complex	C	1	0.0337934	2	0	310	1383	OVER	HPNK_00877, HPNK_00872
GO:0044257	cellular protein catabolic process	P	1	0.0337934	2	0	310	1383	OVER	HPNK_00877, HPNK_11791
GO:0001522	pseudouridine synthesis	P	1	0.03598	5	6	307	1377	OVER	HPNK_07008, HPNK_10612, HPNK_01199, HPNK_10927, HPNK_06875	HPNK_07733, HPNK_10171, HPNK_02199, HPNK_05649, HPNK_11346, HPNK_04869
GO:0008408	3'-5' exonuclease activity	F	1	0.03598	5	6	307	1377	OVER	HPNK_01818, HPNK_09489, HPNK_10201, HPNK_07193, HPNK_00497	HPNK_02417, HPNK_09474, HPNK_00502, HPNK_05029, HPNK_10516, HPNK_08253
GO:0009982	pseudouridine synthase activity	F	1	0.03598	5	6	307	1377	OVER	HPNK_07008, HPNK_10612, HPNK_01199, HPNK_10927, HPNK_06875	HPNK_07733, HPNK_10171, HPNK_02199, HPNK_05649, HPNK_11346, HPNK_04869
GO:1902223	erythrose 4-phosphate/phosphoenolpyruvate family amino acid biosynthetic process	P	1	0.0445111	10	21	302	1362	OVER	HPNK_07033, HPNK_02334, HPNK_06850, HPNK_06845, HPNK_06840, HPNK_06835, HPNK_06830, HPNK_06825, HPNK_04652, HPNK_04647	HPNK_10837, HPNK_05574, HPNK_09909, HPNK_04462, HPNK_06998, HPNK_04427, HPNK_05809, HPNK_05804, HPNK_07038, HPNK_06520, HPNK_10031, HPNK_02102, HPNK_04617, HPNK_01304, HPNK_07248, HPNK_04572, HPNK_01294, HPNK_02359, HPNK_04502, HPNK_07173, HPNK_10842
GO:1902221	erythrose 4-phosphate/phosphoenolpyruvate family amino acid metabolic process	P	1	0.0445111	10	21	302	1362	OVER	HPNK_07033, HPNK_02334, HPNK_06850, HPNK_06845, HPNK_06840, HPNK_06835, HPNK_06830, HPNK_06825, HPNK_04652, HPNK_04647	HPNK_10837, HPNK_05574, HPNK_09909, HPNK_04462, HPNK_06998, HPNK_04427, HPNK_05809, HPNK_05804, HPNK_07038, HPNK_06520, HPNK_10031, HPNK_02102, HPNK_04617, HPNK_01304, HPNK_07248, HPNK_04572, HPNK_01294, HPNK_02359, HPNK_04502, HPNK_07173, HPNK_10842
GO:0046219	indolalkylamine biosynthetic process	P	1	0.0445111	10	21	302	1362	OVER	HPNK_07033, HPNK_02334, HPNK_06850, HPNK_06845, HPNK_06840, HPNK_06835, HPNK_06830, HPNK_06825, HPNK_04652, HPNK_04647	HPNK_10837, HPNK_05574, HPNK_09909, HPNK_04462, HPNK_06998, HPNK_04427, HPNK_05809, HPNK_05804, HPNK_07038, HPNK_06520, HPNK_10031, HPNK_02102, HPNK_04617, HPNK_01304, HPNK_07248, HPNK_04572, HPNK_01294, HPNK_02359, HPNK_04502, HPNK_07173, HPNK_10842
GO:0009095	aromatic amino acid family biosynthetic process, prephenate pathway	P	1	0.0445111	10	21	302	1362	OVER	HPNK_07033, HPNK_02334, HPNK_06850, HPNK_06845, HPNK_06840, HPNK_06835, HPNK_06830, HPNK_06825, HPNK_04652, HPNK_04647	HPNK_10837, HPNK_05574, HPNK_09909, HPNK_04462, HPNK_06998, HPNK_04427, HPNK_05809, HPNK_05804, HPNK_07038, HPNK_06520, HPNK_10031, HPNK_02102, HPNK_04617, HPNK_01304, HPNK_07248, HPNK_04572, HPNK_01294, HPNK_02359, HPNK_04502, HPNK_07173, HPNK_10842
GO:0009094	L-phenylalanine biosynthetic process	P	1	0.0445111	10	21	302	1362	OVER	HPNK_07033, HPNK_02334, HPNK_06850, HPNK_06845, HPNK_06840, HPNK_06835, HPNK_06830, HPNK_06825, HPNK_04652, HPNK_04647	HPNK_10837, HPNK_05574, HPNK_09909, HPNK_04462, HPNK_06998, HPNK_04427, HPNK_05809, HPNK_05804, HPNK_07038, HPNK_06520, HPNK_10031, HPNK_02102, HPNK_04617, HPNK_01304, HPNK_07248, HPNK_04572, HPNK_01294, HPNK_02359, HPNK_04502, HPNK_07173, HPNK_10842
GO:0042435	indole-containing compound biosynthetic process	P	1	0.0445111	10	21	302	1362	OVER	HPNK_07033, HPNK_02334, HPNK_06850, HPNK_06845, HPNK_06840, HPNK_06835, HPNK_06830, HPNK_06825, HPNK_04652, HPNK_04647	HPNK_10837, HPNK_05574, HPNK_09909, HPNK_04462, HPNK_06998, HPNK_04427, HPNK_05809, HPNK_05804, HPNK_07038, HPNK_06520, HPNK_10031, HPNK_02102, HPNK_04617, HPNK_01304, HPNK_07248, HPNK_04572, HPNK_01294, HPNK_02359, HPNK_04502, HPNK_07173, HPNK_10842
GO:0009073	aromatic amino acid family biosynthetic process	P	1	0.0445111	10	21	302	1362	OVER	HPNK_07033, HPNK_02334, HPNK_06850, HPNK_06845, HPNK_06840, HPNK_06835, HPNK_06830, HPNK_06825, HPNK_04652, HPNK_04647	HPNK_10837, HPNK_05574, HPNK_09909, HPNK_04462, HPNK_06998, HPNK_04427, HPNK_05809, HPNK_05804, HPNK_07038, HPNK_06520, HPNK_10031, HPNK_02102, HPNK_04617, HPNK_01304, HPNK_07248, HPNK_04572, HPNK_01294, HPNK_02359, HPNK_04502, HPNK_07173, HPNK_10842
GO:0042401	cellular biogenic amine biosynthetic process	P	1	0.0445111	10	21	302	1362	OVER	HPNK_07033, HPNK_02334, HPNK_06850, HPNK_06845, HPNK_06840, HPNK_06835, HPNK_06830, HPNK_06825, HPNK_04652, HPNK_04647	HPNK_10837, HPNK_05574, HPNK_09909, HPNK_04462, HPNK_06998, HPNK_04427, HPNK_05809, HPNK_05804, HPNK_07038, HPNK_06520, HPNK_10031, HPNK_02102, HPNK_04617, HPNK_01304, HPNK_07248, HPNK_04572, HPNK_01294, HPNK_02359, HPNK_04502, HPNK_07173, HPNK_10842
GO:0000162	tryptophan biosynthetic process	P	1	0.0445111	10	21	302	1362	OVER	HPNK_07033, HPNK_02334, HPNK_06850, HPNK_06845, HPNK_06840, HPNK_06835, HPNK_06830, HPNK_06825, HPNK_04652, HPNK_04647	HPNK_10837, HPNK_05574, HPNK_09909, HPNK_04462, HPNK_06998, HPNK_04427, HPNK_05809, HPNK_05804, HPNK_07038, HPNK_06520, HPNK_10031, HPNK_02102, HPNK_04617, HPNK_01304, HPNK_07248, HPNK_04572, HPNK_01294, HPNK_02359, HPNK_04502, HPNK_07173, HPNK_10842
GO:0009309	amine biosynthetic process	P	1	0.0445111	10	21	302	1362	OVER	HPNK_07033, HPNK_02334, HPNK_06850, HPNK_06845, HPNK_06840, HPNK_06835, HPNK_06830, HPNK_06825, HPNK_04652, HPNK_04647	HPNK_10837, HPNK_05574, HPNK_09909, HPNK_04462, HPNK_06998, HPNK_04427, HPNK_05809, HPNK_05804, HPNK_07038, HPNK_06520, HPNK_10031, HPNK_02102, HPNK_04617, HPNK_01304, HPNK_07248, HPNK_04572, HPNK_01294, HPNK_02359, HPNK_04502, HPNK_07173, HPNK_10842
GO:0006571	tyrosine biosynthetic process	P	1	0.0445111	10	21	302	1362	OVER	HPNK_07033, HPNK_02334, HPNK_06850, HPNK_06845, HPNK_06840, HPNK_06835, HPNK_06830, HPNK_06825, HPNK_04652, HPNK_04647	HPNK_10837, HPNK_05574, HPNK_09909, HPNK_04462, HPNK_06998, HPNK_04427, HPNK_05809, HPNK_05804, HPNK_07038, HPNK_06520, HPNK_10031, HPNK_02102, HPNK_04617, HPNK_01304, HPNK_07248, HPNK_04572, HPNK_01294, HPNK_02359, HPNK_04502, HPNK_07173, HPNK_10842
GO:0004386	helicase activity	F	1	0.0445111	10	21	302	1362	OVER	HPNK_01828, HPNK_07373, HPNK_03533, HPNK_09904, HPNK_08828, HPNK_11666, HPNK_11267, HPNK_04477, HPNK_05489, HPNK_08203	HPNK_07113, HPNK_05294, HPNK_04487, HPNK_05554, HPNK_06993, HPNK_11871, HPNK_11866, HPNK_09529, HPNK_09889, HPNK_09869, HPNK_02442, HPNK_11776, HPNK_10316, HPNK_11741, HPNK_04939, HPNK_11017, HPNK_04557, HPNK_02662, HPNK_09034, HPNK_09384, HPNK_09334
GO:0006558	L-phenylalanine metabolic process	P	1	0.0445111	10	21	302	1362	OVER	HPNK_07033, HPNK_02334, HPNK_06850, HPNK_06845, HPNK_06840, HPNK_06835, HPNK_06830, HPNK_06825, HPNK_04652, HPNK_04647	HPNK_10837, HPNK_05574, HPNK_09909, HPNK_04462, HPNK_06998, HPNK_04427, HPNK_05809, HPNK_05804, HPNK_07038, HPNK_06520, HPNK_10031, HPNK_02102, HPNK_04617, HPNK_01304, HPNK_07248, HPNK_04572, HPNK_01294, HPNK_02359, HPNK_04502, HPNK_07173, HPNK_10842
GO:0071103	DNA conformation change	P	1	0.0457542	8	15	304	1368	OVER	HPNK_02856, HPNK_03533, HPNK_08388, HPNK_05584, HPNK_11267, HPNK_04452, HPNK_08203, HPNK_02923	HPNK_07143, HPNK_02918, HPNK_04162, HPNK_04157, HPNK_00337, HPNK_00332, HPNK_07328, HPNK_02791, HPNK_04939, HPNK_01604, HPNK_08613, HPNK_01259, HPNK_09034, HPNK_08598, HPNK_08593
GO:0042623	ATPase activity, coupled	F	1	0.0461479	18	48	294	1335	OVER	HPNK_01049, HPNK_08468, HPNK_08463, HPNK_01828, HPNK_05659, HPNK_07373, HPNK_09904, HPNK_04552, HPNK_08388, HPNK_05584, HPNK_11666, HPNK_05099, HPNK_05094, HPNK_08283, HPNK_05089, HPNK_01144, HPNK_08948, HPNK_11791	HPNK_07143, HPNK_07113, HPNK_10802, HPNK_01813, HPNK_08533, HPNK_07433, HPNK_07428, HPNK_09954, HPNK_02284, HPNK_04437, HPNK_05519, HPNK_10121, HPNK_09284, HPNK_09279, HPNK_09259, HPNK_03603, HPNK_09529, HPNK_09869, HPNK_07328, HPNK_04042, HPNK_01034, HPNK_02442, HPNK_11776, HPNK_11741, HPNK_02766, HPNK_04939, HPNK_04934, HPNK_09799, HPNK_08343, HPNK_09784, HPNK_09779, HPNK_09774, HPNK_09769, HPN…
GO:0004368	glycerol-3-phosphate dehydrogenase activity	F	1	0.0461624	3	2	309	1381	OVER	HPNK_02219, HPNK_02214, HPNK_02209	HPNK_02224, HPNK_05174
GO:0016901	oxidoreductase activity, acting on the CH-OH group of donors, quinone or similar compound as acceptor	F	1	0.0461624	3	2	309	1381	OVER	HPNK_02219, HPNK_02214, HPNK_02209	HPNK_02224, HPNK_05174
GO:0098542	defense response to other organism	P	1	0.0461624	3	2	309	1381	OVER	HPNK_06305, HPNK_00317, HPNK_03223	HPNK_04142, HPNK_11561
GO:0051707	response to other organism	P	1	0.0461624	3	2	309	1381	OVER	HPNK_06305, HPNK_00317, HPNK_03223	HPNK_04142, HPNK_11561
GO:0009607	response to biotic stimulus	P	1	0.0461624	3	2	309	1381	OVER	HPNK_06305, HPNK_00317, HPNK_03223	HPNK_04142, HPNK_11561
GO:0032508	DNA duplex unwinding	P	1	0.0461624	3	2	309	1381	OVER	HPNK_03533, HPNK_11267, HPNK_08203	HPNK_04939, HPNK_09034
GO:0032392	DNA geometric change	P	1	0.0461624	3	2	309	1381	OVER	HPNK_03533, HPNK_11267, HPNK_08203	HPNK_04939, HPNK_09034
GO:0052590	sn-glycerol-3-phosphate:ubiquinone oxidoreductase activity	F	1	0.0461624	3	2	309	1381	OVER	HPNK_02219, HPNK_02214, HPNK_02209	HPNK_02224, HPNK_05174
GO:0043207	response to external biotic stimulus	P	1	0.0461624	3	2	309	1381	OVER	HPNK_06305, HPNK_00317, HPNK_03223	HPNK_04142, HPNK_11561
GO:0016818	hydrolase activity, acting on acid anhydrides, in phosphorus-containing anhydrides	F	1	0.0492303	38	123	274	1260	OVER	HPNK_01049, HPNK_04237, HPNK_08468, HPNK_08463, HPNK_01828, HPNK_05659, HPNK_07373, HPNK_03533, HPNK_08838, HPNK_09904, HPNK_08828, HPNK_05234, HPNK_04552, HPNK_08388, HPNK_05584, HPNK_08358, HPNK_11666, HPNK_11267, HPNK_04477, HPNK_06983, HPNK_10602, HPNK_05099, HPNK_05094, HPNK_08283, HPNK_05489, HPNK_05089, HPNK_10551, HPNK_01194, HPNK_04357, HPNK_02597, HPNK_00872, HPNK_07138, HPNK_01144, HPN…	HPNK_07143, HPNK_08573, HPNK_07113, HPNK_10802, HPNK_05294, HPNK_07108, HPNK_01813, HPNK_08533, HPNK_03098, HPNK_07433, HPNK_07428, HPNK_07423, HPNK_09954, HPNK_07758, HPNK_08833, HPNK_04487, HPNK_05569, HPNK_05554, HPNK_06993, HPNK_08808, HPNK_02284, HPNK_05539, HPNK_04437, HPNK_05519, HPNK_11586, HPNK_06940, HPNK_10121, HPNK_06930, HPNK_01499, HPNK_06910, HPNK_09284, HPNK_09279, HPNK_11871, HPN…

## Sheet: exvivo vs plate DOWN
Additional file 3C
List of over-represented gene ontology categories in the down-regulated genes
between ex vivo and plate culture of H. parasuis Nagasaki
GO-ID	Term	Category	FDR	P-Value	#Test	#Ref	#notAnnotTest	#notAnnotRef	Over/Under	TestSeqs	RefSeqs
GO:0009060	aerobic respiration	P	1.27262e-06	8.94636e-10	16	4	273	1402	OVER	HPNK_02087, HPNK_10662, HPNK_07343, HPNK_10657, HPNK_07338, HPNK_10977, HPNK_05149, HPNK_10967, HPNK_06125, HPNK_05784, HPNK_09659, HPNK_05779, HPNK_05774, HPNK_06435, HPNK_05284, HPNK_05319	HPNK_10732, HPNK_07028, HPNK_01738, HPNK_10642
GO:0006099	tricarboxylic acid cycle	P	1.27262e-06	8.94636e-10	16	4	273	1402	OVER	HPNK_02087, HPNK_10662, HPNK_07343, HPNK_10657, HPNK_07338, HPNK_10977, HPNK_05149, HPNK_10967, HPNK_06125, HPNK_05784, HPNK_09659, HPNK_05779, HPNK_05774, HPNK_06435, HPNK_05284, HPNK_05319	HPNK_10732, HPNK_07028, HPNK_01738, HPNK_10642
GO:0045333	cellular respiration	P	3.17463e-05	3.34759e-08	20	14	269	1392	OVER	HPNK_02087, HPNK_10662, HPNK_07343, HPNK_10657, HPNK_01748, HPNK_07338, HPNK_08748, HPNK_08743, HPNK_10977, HPNK_05149, HPNK_08733, HPNK_10967, HPNK_06125, HPNK_05784, HPNK_09659, HPNK_05779, HPNK_05774, HPNK_06435, HPNK_05284, HPNK_05319	HPNK_09999, HPNK_09994, HPNK_09989, HPNK_03997, HPNK_03992, HPNK_03987, HPNK_10732, HPNK_07028, HPNK_01738, HPNK_08738, HPNK_04999, HPNK_10642, HPNK_05049, HPNK_05014
GO:0006091	generation of precursor metabolites and energy	P	0.000170315	3.13467e-07	31	44	258	1362	OVER	HPNK_02087, HPNK_05314, HPNK_10662, HPNK_07343, HPNK_10657, HPNK_01748, HPNK_07338, HPNK_05574, HPNK_07318, HPNK_08748, HPNK_09784, HPNK_08743, HPNK_10977, HPNK_05149, HPNK_09774, HPNK_04107, HPNK_08733, HPNK_10967, HPNK_09769, HPNK_04372, HPNK_06125, HPNK_05784, HPNK_09659, HPNK_05779, HPNK_05774, HPNK_02184, HPNK_06435, HPNK_01079, HPNK_07843, HPNK_05284, HPNK_05319	HPNK_06045, HPNK_06040, HPNK_06030, HPNK_09999, HPNK_09994, HPNK_09989, HPNK_04472, HPNK_10181, HPNK_10176, HPNK_03997, HPNK_03992, HPNK_03987, HPNK_03977, HPNK_10732, HPNK_03912, HPNK_07028, HPNK_01738, HPNK_01733, HPNK_01728, HPNK_08783, HPNK_08778, HPNK_08773, HPNK_08768, HPNK_07653, HPNK_08738, HPNK_07623, HPNK_01089, HPNK_10061, HPNK_05789, HPNK_01074, HPNK_04999, HPNK_03842, HPNK_10642, HPN…
GO:0008643	carbohydrate transport	P	0.000170315	4.34326e-07	19	16	270	1390	OVER	HPNK_11806, HPNK_05980, HPNK_10256, HPNK_10251, HPNK_05975, HPNK_10246, HPNK_08298, HPNK_09809, HPNK_08318, HPNK_08313, HPNK_08308, HPNK_01977, HPNK_09274, HPNK_00882, HPNK_01534, HPNK_01529, HPNK_08533, HPNK_08528, HPNK_08518	HPNK_08523, HPNK_07748, HPNK_10176, HPNK_09299, HPNK_10446, HPNK_10441, HPNK_09284, HPNK_09279, HPNK_09259, HPNK_03603, HPNK_01987, HPNK_01982, HPNK_09799, HPNK_07573, HPNK_10276, HPNK_10271
GO:1902600	hydrogen ion transmembrane transport	P	0.000170315	6.58513e-07	8	0	281	1406	OVER	HPNK_09784, HPNK_09779, HPNK_09774, HPNK_09769, HPNK_09764, HPNK_09759, HPNK_09754, HPNK_09749
GO:0006754	ATP biosynthetic process	P	0.000170315	6.58513e-07	8	0	281	1406	OVER	HPNK_09784, HPNK_09779, HPNK_09774, HPNK_09769, HPNK_09764, HPNK_09759, HPNK_09754, HPNK_09749
GO:0016469	proton-transporting two-sector ATPase complex	C	0.000170315	6.58513e-07	8	0	281	1406	OVER	HPNK_09784, HPNK_09779, HPNK_09774, HPNK_09769, HPNK_09764, HPNK_09759, HPNK_09754, HPNK_09749
GO:0015986	ATP synthesis coupled proton transport	P	0.000170315	6.58513e-07	8	0	281	1406	OVER	HPNK_09784, HPNK_09779, HPNK_09774, HPNK_09769, HPNK_09764, HPNK_09759, HPNK_09754, HPNK_09749
GO:0015985	energy coupled proton transport, down electrochemical gradient	P	0.000170315	6.58513e-07	8	0	281	1406	OVER	HPNK_09784, HPNK_09779, HPNK_09774, HPNK_09769, HPNK_09764, HPNK_09759, HPNK_09754, HPNK_09749
GO:0045259	proton-transporting ATP synthase complex	C	0.000170315	6.58513e-07	8	0	281	1406	OVER	HPNK_09784, HPNK_09779, HPNK_09774, HPNK_09769, HPNK_09764, HPNK_09759, HPNK_09754, HPNK_09749
GO:0015980	energy derivation by oxidation of organic compounds	P	0.000171125	7.21791e-07	20	19	269	1387	OVER	HPNK_02087, HPNK_10662, HPNK_07343, HPNK_10657, HPNK_01748, HPNK_07338, HPNK_08748, HPNK_08743, HPNK_10977, HPNK_05149, HPNK_08733, HPNK_10967, HPNK_06125, HPNK_05784, HPNK_09659, HPNK_05779, HPNK_05774, HPNK_06435, HPNK_05284, HPNK_05319	HPNK_09999, HPNK_09994, HPNK_09989, HPNK_03997, HPNK_03992, HPNK_03987, HPNK_10732, HPNK_07028, HPNK_01738, HPNK_08783, HPNK_08778, HPNK_08773, HPNK_08768, HPNK_08738, HPNK_04999, HPNK_10642, HPNK_10632, HPNK_05049, HPNK_05014
GO:0009401	phosphoenolpyruvate-dependent sugar phosphotransferase system	P	0.000467771	2.13744e-06	11	4	278	1402	OVER	HPNK_11806, HPNK_05980, HPNK_10256, HPNK_10251, HPNK_10246, HPNK_08298, HPNK_08318, HPNK_08313, HPNK_08308, HPNK_01977, HPNK_00882	HPNK_10176, HPNK_09299, HPNK_01987, HPNK_01982
GO:0044769	ATPase activity, coupled to transmembrane movement of ions, rotational mechanism	F	0.000652943	3.94174e-06	7	0	282	1406	OVER	HPNK_09784, HPNK_09779, HPNK_09774, HPNK_09769, HPNK_09764, HPNK_09759, HPNK_09749
GO:0046933	proton-transporting ATP synthase activity, rotational mechanism	F	0.000652943	3.94174e-06	7	0	282	1406	OVER	HPNK_09784, HPNK_09779, HPNK_09774, HPNK_09769, HPNK_09764, HPNK_09759, HPNK_09749
GO:0015078	hydrogen ion transmembrane transporter activity	F	0.000652943	4.36512e-06	9	2	280	1404	OVER	HPNK_09784, HPNK_09779, HPNK_09774, HPNK_09769, HPNK_09764, HPNK_09759, HPNK_09754, HPNK_09749, HPNK_07848	HPNK_11876, HPNK_08918
GO:0008982	protein-N(PI)-phosphohistidine-sugar phosphotransferase activity	F	0.000652943	4.36512e-06	9	2	280	1404	OVER	HPNK_11806, HPNK_05980, HPNK_10256, HPNK_10251, HPNK_05975, HPNK_10246, HPNK_08318, HPNK_01977, HPNK_00882	HPNK_10176, HPNK_09299
GO:0009357	protein-N(PI)-phosphohistidine-sugar phosphotransferase complex	C	0.000652943	4.36512e-06	9	2	280	1404	OVER	HPNK_11806, HPNK_05980, HPNK_10256, HPNK_10251, HPNK_05975, HPNK_10246, HPNK_08318, HPNK_01977, HPNK_00882	HPNK_10176, HPNK_09299
GO:0015977	carbon fixation	P	0.000652943	4.36512e-06	9	2	280	1404	OVER	HPNK_02087, HPNK_10662, HPNK_10657, HPNK_04372, HPNK_06125, HPNK_09659, HPNK_05779, HPNK_05774, HPNK_06435	HPNK_10181, HPNK_07028
GO:0009145	purine nucleoside triphosphate biosynthetic process	P	0.000652943	5.04912e-06	8	1	281	1405	OVER	HPNK_09784, HPNK_09779, HPNK_09774, HPNK_09769, HPNK_09764, HPNK_09759, HPNK_09754, HPNK_09749	HPNK_08103
GO:0009206	purine ribonucleoside triphosphate biosynthetic process	P	0.000652943	5.04912e-06	8	1	281	1405	OVER	HPNK_09784, HPNK_09779, HPNK_09774, HPNK_09769, HPNK_09764, HPNK_09759, HPNK_09754, HPNK_09749	HPNK_08103
GO:0019643	reductive tricarboxylic acid cycle	P	0.000652943	5.04912e-06	8	1	281	1405	OVER	HPNK_02087, HPNK_10662, HPNK_10657, HPNK_06125, HPNK_09659, HPNK_05779, HPNK_05774, HPNK_06435	HPNK_07028
GO:1990351	transporter complex	C	0.000688479	5.80791e-06	11	5	278	1401	OVER	HPNK_11806, HPNK_05980, HPNK_10256, HPNK_10251, HPNK_05975, HPNK_10246, HPNK_02766, HPNK_08318, HPNK_01977, HPNK_00882, HPNK_08533	HPNK_08893, HPNK_10176, HPNK_09299, HPNK_04047, HPNK_11611
GO:1902495	transmembrane transporter complex	C	0.000688479	5.80791e-06	11	5	278	1401	OVER	HPNK_11806, HPNK_05980, HPNK_10256, HPNK_10251, HPNK_05975, HPNK_10246, HPNK_02766, HPNK_08318, HPNK_01977, HPNK_00882, HPNK_08533	HPNK_08893, HPNK_10176, HPNK_09299, HPNK_04047, HPNK_11611
GO:0019829	cation-transporting ATPase activity	F	0.00162574	1.48574e-05	9	3	280	1403	OVER	HPNK_02766, HPNK_09784, HPNK_09779, HPNK_09774, HPNK_09769, HPNK_09764, HPNK_09759, HPNK_09749, HPNK_08308	HPNK_02284, HPNK_01144, HPNK_08343
GO:0009201	ribonucleoside triphosphate biosynthetic process	P	0.00162574	1.48574e-05	9	3	280	1403	OVER	HPNK_08033, HPNK_09784, HPNK_09779, HPNK_09774, HPNK_09769, HPNK_09764, HPNK_09759, HPNK_09754, HPNK_09749	HPNK_08103, HPNK_04854, HPNK_10857
GO:0015976	carbon utilization	P	0.0018981	1.80136e-05	13	10	276	1396	OVER	HPNK_02087, HPNK_05314, HPNK_04617, HPNK_02057, HPNK_10977, HPNK_10967, HPNK_07248, HPNK_04372, HPNK_06125, HPNK_06070, HPNK_01079, HPNK_05284, HPNK_05319	HPNK_09949, HPNK_10181, HPNK_10176, HPNK_10732, HPNK_00912, HPNK_01089, HPNK_01074, HPNK_08673, HPNK_04572, HPNK_04844
GO:0098662	inorganic cation transmembrane transport	P	0.00229868	2.42391e-05	10	5	279	1401	OVER	HPNK_09784, HPNK_09779, HPNK_09774, HPNK_09769, HPNK_09764, HPNK_09759, HPNK_09754, HPNK_09749, HPNK_02642, HPNK_07848	HPNK_06340, HPNK_01144, HPNK_06445, HPNK_06430, HPNK_02374
GO:0098660	inorganic ion transmembrane transport	P	0.00229868	2.42391e-05	10	5	279	1401	OVER	HPNK_09784, HPNK_09779, HPNK_09774, HPNK_09769, HPNK_09764, HPNK_09759, HPNK_09754, HPNK_09749, HPNK_02642, HPNK_07848	HPNK_06340, HPNK_01144, HPNK_06445, HPNK_06430, HPNK_02374
GO:0098655	cation transmembrane transport	P	0.00229868	2.42391e-05	10	5	279	1401	OVER	HPNK_09784, HPNK_09779, HPNK_09774, HPNK_09769, HPNK_09764, HPNK_09759, HPNK_09754, HPNK_09749, HPNK_02642, HPNK_07848	HPNK_06340, HPNK_01144, HPNK_06445, HPNK_06430, HPNK_02374
GO:0015144	carbohydrate transmembrane transporter activity	F	0.00291752	3.33425e-05	13	11	276	1395	OVER	HPNK_11806, HPNK_05980, HPNK_10256, HPNK_10251, HPNK_05975, HPNK_10246, HPNK_08298, HPNK_08318, HPNK_01977, HPNK_00882, HPNK_01529, HPNK_08533, HPNK_08528	HPNK_10176, HPNK_09299, HPNK_09284, HPNK_09279, HPNK_09259, HPNK_01987, HPNK_01982, HPNK_09799, HPNK_07573, HPNK_10276, HPNK_10271
GO:1901476	carbohydrate transporter activity	F	0.00291752	3.33425e-05	13	11	276	1395	OVER	HPNK_11806, HPNK_05980, HPNK_10256, HPNK_10251, HPNK_05975, HPNK_10246, HPNK_08298, HPNK_08318, HPNK_01977, HPNK_00882, HPNK_01529, HPNK_08533, HPNK_08528	HPNK_10176, HPNK_09299, HPNK_09284, HPNK_09279, HPNK_09259, HPNK_01987, HPNK_01982, HPNK_09799, HPNK_07573, HPNK_10276, HPNK_10271
GO:0055114	oxidation-reduction process	P	0.00291752	3.38412e-05	60	161	229	1245	OVER	HPNK_02087, HPNK_04637, HPNK_03158, HPNK_08063, HPNK_09889, HPNK_02057, HPNK_07353, HPNK_01004, HPNK_00682, HPNK_10662, HPNK_07343, HPNK_05589, HPNK_03508, HPNK_10657, HPNK_01748, HPNK_07338, HPNK_11686, HPNK_09444, HPNK_05174, HPNK_03847, HPNK_04884, HPNK_11671, HPNK_07318, HPNK_07313, HPNK_08748, HPNK_08743, HPNK_07668, HPNK_07663, HPNK_00637, HPNK_10977, HPNK_05149, HPNK_04107, HPNK_08733, HPN…	HPNK_06045, HPNK_06040, HPNK_08213, HPNK_06030, HPNK_07473, HPNK_09999, HPNK_09994, HPNK_09989, HPNK_08538, HPNK_09974, HPNK_08878, HPNK_07773, HPNK_09944, HPNK_04482, HPNK_08828, HPNK_04472, HPNK_10181, HPNK_07723, HPNK_04462, HPNK_10176, HPNK_01199, HPNK_02279, HPNK_05534, HPNK_02269, HPNK_11591, HPNK_04784, HPNK_03698, HPNK_02249, HPNK_04412, HPNK_02239, HPNK_02224, HPNK_03663, HPNK_02219, HPN…
GO:0008324	cation transmembrane transporter activity	F	0.00328449	3.92522e-05	20	28	269	1378	OVER	HPNK_11806, HPNK_05980, HPNK_03503, HPNK_02766, HPNK_09784, HPNK_09779, HPNK_09774, HPNK_09769, HPNK_09764, HPNK_09759, HPNK_09754, HPNK_09749, HPNK_08308, HPNK_04422, HPNK_01977, HPNK_02642, HPNK_00882, HPNK_06440, HPNK_04277, HPNK_07848	HPNK_06340, HPNK_02284, HPNK_10176, HPNK_01144, HPNK_01499, HPNK_09299, HPNK_11876, HPNK_03618, HPNK_07068, HPNK_08148, HPNK_08143, HPNK_11811, HPNK_05499, HPNK_07978, HPNK_05794, HPNK_04672, HPNK_01334, HPNK_01987, HPNK_01982, HPNK_08343, HPNK_09739, HPNK_06445, HPNK_06430, HPNK_08918, HPNK_02374, HPNK_02657, HPNK_11611, HPNK_08278
GO:0022891	substrate-specific transmembrane transporter activity	F	0.00506468	6.23071e-05	31	62	258	1344	OVER	HPNK_11806, HPNK_05980, HPNK_03503, HPNK_10256, HPNK_10251, HPNK_05975, HPNK_10246, HPNK_02766, HPNK_09784, HPNK_09779, HPNK_09774, HPNK_08298, HPNK_09769, HPNK_09764, HPNK_09759, HPNK_09754, HPNK_08318, HPNK_09749, HPNK_08308, HPNK_04422, HPNK_01977, HPNK_02642, HPNK_00882, HPNK_06440, HPNK_01529, HPNK_10782, HPNK_04277, HPNK_08533, HPNK_10802, HPNK_08528, HPNK_07848	HPNK_09639, HPNK_06340, HPNK_09954, HPNK_07748, HPNK_02284, HPNK_10176, HPNK_01144, HPNK_01499, HPNK_02214, HPNK_02209, HPNK_09299, HPNK_09284, HPNK_09279, HPNK_11876, HPNK_03618, HPNK_09259, HPNK_07068, HPNK_08148, HPNK_00687, HPNK_08143, HPNK_08123, HPNK_11811, HPNK_05499, HPNK_04047, HPNK_04042, HPNK_07978, HPNK_05794, HPNK_04672, HPNK_01039, HPNK_01334, HPNK_04934, HPNK_09484, HPNK_01987, HPN…
GO:0015077	monovalent inorganic cation transmembrane transporter activity	F	0.00790449	0.000100022	13	13	276	1393	OVER	HPNK_03503, HPNK_09784, HPNK_09779, HPNK_09774, HPNK_09769, HPNK_09764, HPNK_09759, HPNK_09754, HPNK_09749, HPNK_02642, HPNK_06440, HPNK_04277, HPNK_07848	HPNK_06340, HPNK_02284, HPNK_11876, HPNK_08148, HPNK_11811, HPNK_07978, HPNK_05794, HPNK_04672, HPNK_01334, HPNK_09739, HPNK_06445, HPNK_06430, HPNK_08918
GO:0034220	ion transmembrane transport	P	0.00894133	0.000116284	11	9	278	1397	OVER	HPNK_09784, HPNK_09779, HPNK_09774, HPNK_09769, HPNK_09764, HPNK_09759, HPNK_09754, HPNK_09749, HPNK_02642, HPNK_10782, HPNK_07848	HPNK_09639, HPNK_06340, HPNK_01144, HPNK_07978, HPNK_06445, HPNK_06430, HPNK_03148, HPNK_03143, HPNK_02374
GO:0033178	proton-transporting two-sector ATPase complex, catalytic domain	C	0.0102121	0.000139991	5	0	284	1406	OVER	HPNK_09784, HPNK_09779, HPNK_09774, HPNK_09769, HPNK_09764
GO:0045261	proton-transporting ATP synthase complex, catalytic core F(1)	C	0.0102121	0.000139991	5	0	284	1406	OVER	HPNK_09784, HPNK_09779, HPNK_09774, HPNK_09769, HPNK_09764
GO:0032787	monocarboxylic acid metabolic process	P	0.0102517	0.000144137	32	69	257	1337	OVER	HPNK_02087, HPNK_05314, HPNK_03927, HPNK_01004, HPNK_00682, HPNK_05194, HPNK_11686, HPNK_05574, HPNK_05609, HPNK_09039, HPNK_07318, HPNK_08748, HPNK_08743, HPNK_00637, HPNK_08733, HPNK_05134, HPNK_08723, HPNK_07233, HPNK_04372, HPNK_06125, HPNK_05784, HPNK_00477, HPNK_05779, HPNK_05774, HPNK_08158, HPNK_08153, HPNK_01079, HPNK_10772, HPNK_07853, HPNK_05284, HPNK_09154, HPNK_05319	HPNK_05254, HPNK_09954, HPNK_08858, HPNK_04472, HPNK_10181, HPNK_04462, HPNK_10176, HPNK_02274, HPNK_11222, HPNK_02249, HPNK_03982, HPNK_03977, HPNK_10762, HPNK_10757, HPNK_00677, HPNK_10732, HPNK_08128, HPNK_03912, HPNK_01738, HPNK_01733, HPNK_01728, HPNK_06270, HPNK_08433, HPNK_09514, HPNK_08428, HPNK_00937, HPNK_00932, HPNK_00922, HPNK_08738, HPNK_11187, HPNK_11177, HPNK_06520, HPNK_01089, HPN…
GO:0009142	nucleoside triphosphate biosynthetic process	P	0.0144715	0.000208552	9	6	280	1400	OVER	HPNK_08033, HPNK_09784, HPNK_09779, HPNK_09774, HPNK_09769, HPNK_09764, HPNK_09759, HPNK_09754, HPNK_09749	HPNK_10186, HPNK_08103, HPNK_04032, HPNK_04854, HPNK_10862, HPNK_10857
GO:0042625	ATPase activity, coupled to transmembrane movement of ions	F	0.0147148	0.000217231	10	8	279	1398	OVER	HPNK_02766, HPNK_09784, HPNK_09779, HPNK_09774, HPNK_09769, HPNK_09764, HPNK_09759, HPNK_09749, HPNK_08308, HPNK_10802	HPNK_09954, HPNK_02284, HPNK_01144, HPNK_04042, HPNK_08343, HPNK_08948, HPNK_05659, HPNK_11611
GO:0019752	carboxylic acid metabolic process	P	0.0157526	0.000238088	73	227	216	1179	OVER	HPNK_02087, HPNK_04637, HPNK_05314, HPNK_03158, HPNK_08063, HPNK_03548, HPNK_04617, HPNK_04212, HPNK_01414, HPNK_03927, HPNK_07358, HPNK_08033, HPNK_07353, HPNK_01004, HPNK_00682, HPNK_10702, HPNK_05194, HPNK_05589, HPNK_03508, HPNK_10657, HPNK_11686, HPNK_05574, HPNK_05609, HPNK_09039, HPNK_07318, HPNK_07313, HPNK_08748, HPNK_08743, HPNK_07668, HPNK_02751, HPNK_02359, HPNK_00637, HPNK_07268, HPN…	HPNK_10837, HPNK_09314, HPNK_07498, HPNK_07133, HPNK_08218, HPNK_07128, HPNK_07473, HPNK_09644, HPNK_07468, HPNK_07463, HPNK_07453, HPNK_05254, HPNK_07783, HPNK_06335, HPNK_09954, HPNK_06330, HPNK_08858, HPNK_09914, HPNK_05209, HPNK_08828, HPNK_09909, HPNK_04472, HPNK_02299, HPNK_08813, HPNK_10181, HPNK_04462, HPNK_06998, HPNK_08808, HPNK_10176, HPNK_11252, HPNK_02274, HPNK_06978, HPNK_06973, HPN…
GO:0043436	oxoacid metabolic process	P	0.0189463	0.000299678	73	229	216	1177	OVER	HPNK_02087, HPNK_04637, HPNK_05314, HPNK_03158, HPNK_08063, HPNK_03548, HPNK_04617, HPNK_04212, HPNK_01414, HPNK_03927, HPNK_07358, HPNK_08033, HPNK_07353, HPNK_01004, HPNK_00682, HPNK_10702, HPNK_05194, HPNK_05589, HPNK_03508, HPNK_10657, HPNK_11686, HPNK_05574, HPNK_05609, HPNK_09039, HPNK_07318, HPNK_07313, HPNK_08748, HPNK_08743, HPNK_07668, HPNK_02751, HPNK_02359, HPNK_00637, HPNK_07268, HPN…	HPNK_10837, HPNK_09314, HPNK_07498, HPNK_07133, HPNK_06045, HPNK_08218, HPNK_07128, HPNK_07473, HPNK_09644, HPNK_07468, HPNK_07463, HPNK_07453, HPNK_05254, HPNK_07783, HPNK_06335, HPNK_09954, HPNK_06330, HPNK_08858, HPNK_09914, HPNK_05209, HPNK_08828, HPNK_09909, HPNK_04472, HPNK_02299, HPNK_08813, HPNK_10181, HPNK_04462, HPNK_06998, HPNK_08808, HPNK_10176, HPNK_11252, HPNK_02274, HPNK_06978, HPN…
GO:0006082	organic acid metabolic process	P	0.0189463	0.000299678	73	229	216	1177	OVER	HPNK_02087, HPNK_04637, HPNK_05314, HPNK_03158, HPNK_08063, HPNK_03548, HPNK_04617, HPNK_04212, HPNK_01414, HPNK_03927, HPNK_07358, HPNK_08033, HPNK_07353, HPNK_01004, HPNK_00682, HPNK_10702, HPNK_05194, HPNK_05589, HPNK_03508, HPNK_10657, HPNK_11686, HPNK_05574, HPNK_05609, HPNK_09039, HPNK_07318, HPNK_07313, HPNK_08748, HPNK_08743, HPNK_07668, HPNK_02751, HPNK_02359, HPNK_00637, HPNK_07268, HPN…	HPNK_10837, HPNK_09314, HPNK_07498, HPNK_07133, HPNK_06045, HPNK_08218, HPNK_07128, HPNK_07473, HPNK_09644, HPNK_07468, HPNK_07463, HPNK_07453, HPNK_05254, HPNK_07783, HPNK_06335, HPNK_09954, HPNK_06330, HPNK_08858, HPNK_09914, HPNK_05209, HPNK_08828, HPNK_09909, HPNK_04472, HPNK_02299, HPNK_08813, HPNK_10181, HPNK_04462, HPNK_06998, HPNK_08808, HPNK_10176, HPNK_11252, HPNK_02274, HPNK_06978, HPN…
GO:0005829	cytosol	C	0.0235745	0.000390169	10	9	279	1397	OVER	HPNK_02087, HPNK_00682, HPNK_05194, HPNK_05574, HPNK_09039, HPNK_00637, HPNK_06125, HPNK_00477, HPNK_05779, HPNK_05284	HPNK_06973, HPNK_00677, HPNK_05769, HPNK_00877, HPNK_00872, HPNK_05374, HPNK_05344, HPNK_01214, HPNK_01209
GO:0006818	hydrogen transport	P	0.0235745	0.000406029	9	7	280	1399	OVER	HPNK_09784, HPNK_09779, HPNK_09774, HPNK_09769, HPNK_09764, HPNK_09759, HPNK_09754, HPNK_09749, HPNK_07848	HPNK_09999, HPNK_09994, HPNK_09989, HPNK_03997, HPNK_03992, HPNK_03987, HPNK_05469
GO:0046487	glyoxylate metabolic process	P	0.0235745	0.000406029	9	7	280	1399	OVER	HPNK_02087, HPNK_08748, HPNK_08743, HPNK_08733, HPNK_08723, HPNK_06125, HPNK_05784, HPNK_05779, HPNK_05774	HPNK_08858, HPNK_08738, HPNK_11187, HPNK_11177, HPNK_04307, HPNK_05049, HPNK_08973
GO:0015992	proton transport	P	0.0235745	0.000406029	9	7	280	1399	OVER	HPNK_09784, HPNK_09779, HPNK_09774, HPNK_09769, HPNK_09764, HPNK_09759, HPNK_09754, HPNK_09749, HPNK_07848	HPNK_09999, HPNK_09994, HPNK_09989, HPNK_03997, HPNK_03992, HPNK_03987, HPNK_05469
GO:0043234	protein complex	C	0.0268568	0.000471999	50	141	239	1265	OVER	HPNK_11017, HPNK_03548, HPNK_11806, HPNK_07358, HPNK_00682, HPNK_10662, HPNK_05194, HPNK_07343, HPNK_05980, HPNK_03508, HPNK_10657, HPNK_10256, HPNK_10251, HPNK_07338, HPNK_05975, HPNK_05574, HPNK_10246, HPNK_02766, HPNK_09039, HPNK_08748, HPNK_09784, HPNK_08743, HPNK_00637, HPNK_09779, HPNK_09774, HPNK_04107, HPNK_08733, HPNK_09769, HPNK_09764, HPNK_08723, HPNK_08328, HPNK_09364, HPNK_09759, HPN…	HPNK_10837, HPNK_09314, HPNK_07138, HPNK_07493, HPNK_06045, HPNK_07128, HPNK_08553, HPNK_05294, HPNK_07468, HPNK_07463, HPNK_07458, HPNK_07453, HPNK_08893, HPNK_07423, HPNK_06335, HPNK_06330, HPNK_05554, HPNK_06993, HPNK_10176, HPNK_01194, HPNK_06973, HPNK_10481, HPNK_04402, HPNK_10116, HPNK_01139, HPNK_02214, HPNK_09299, HPNK_03648, HPNK_02542, HPNK_03982, HPNK_11871, HPNK_07093, HPNK_04704, HPN…
GO:0015075	ion transmembrane transporter activity	F	0.0325708	0.000583871	23	46	266	1360	OVER	HPNK_11806, HPNK_05980, HPNK_03503, HPNK_02766, HPNK_09784, HPNK_09779, HPNK_09774, HPNK_09769, HPNK_09764, HPNK_09759, HPNK_09754, HPNK_09749, HPNK_08308, HPNK_04422, HPNK_01977, HPNK_02642, HPNK_00882, HPNK_06440, HPNK_10782, HPNK_04277, HPNK_08533, HPNK_10802, HPNK_07848	HPNK_09639, HPNK_06340, HPNK_09954, HPNK_02284, HPNK_10176, HPNK_01144, HPNK_01499, HPNK_02214, HPNK_02209, HPNK_09299, HPNK_11876, HPNK_03618, HPNK_07068, HPNK_08148, HPNK_00687, HPNK_08143, HPNK_08123, HPNK_11811, HPNK_05499, HPNK_04047, HPNK_04042, HPNK_07978, HPNK_05794, HPNK_04672, HPNK_01334, HPNK_04934, HPNK_09484, HPNK_01987, HPNK_01982, HPNK_08343, HPNK_09739, HPNK_06445, HPNK_06430, HPN…
GO:0006979	response to oxidative stress	P	0.0379102	0.00069291	7	4	282	1402	OVER	HPNK_03158, HPNK_05589, HPNK_07313, HPNK_02687, HPNK_08583, HPNK_02097, HPNK_03168	HPNK_07068, HPNK_07043, HPNK_08758, HPNK_08908
GO:0004312	fatty acid synthase activity	F	0.0380555	0.000722319	5	1	284	1405	OVER	HPNK_00682, HPNK_05194, HPNK_09039, HPNK_00637, HPNK_00477	HPNK_00677
GO:0005835	fatty acid synthase complex	C	0.0380555	0.000722319	5	1	284	1405	OVER	HPNK_00682, HPNK_05194, HPNK_09039, HPNK_00637, HPNK_00477	HPNK_00677
GO:0022804	active transmembrane transporter activity	F	0.0422849	0.000817459	25	54	264	1352	OVER	HPNK_11806, HPNK_05980, HPNK_03503, HPNK_10256, HPNK_10251, HPNK_05975, HPNK_10246, HPNK_02766, HPNK_09784, HPNK_09779, HPNK_09774, HPNK_09769, HPNK_09764, HPNK_09759, HPNK_08318, HPNK_09749, HPNK_08308, HPNK_01977, HPNK_00882, HPNK_06440, HPNK_01529, HPNK_04277, HPNK_08533, HPNK_10802, HPNK_07848	HPNK_10827, HPNK_01813, HPNK_07433, HPNK_06340, HPNK_07428, HPNK_09954, HPNK_02284, HPNK_10176, HPNK_05519, HPNK_10121, HPNK_01144, HPNK_09299, HPNK_09284, HPNK_09279, HPNK_11876, HPNK_09259, HPNK_03603, HPNK_08148, HPNK_11811, HPNK_08468, HPNK_08463, HPNK_04042, HPNK_06565, HPNK_07978, HPNK_05794, HPNK_04672, HPNK_01049, HPNK_01034, HPNK_01334, HPNK_04934, HPNK_01987, HPNK_01982, HPNK_05099, HPN…
GO:0022892	substrate-specific transporter activity	F	0.0457045	0.000899632	31	75	258	1331	OVER	HPNK_11806, HPNK_05980, HPNK_03503, HPNK_10256, HPNK_10251, HPNK_05975, HPNK_10246, HPNK_02766, HPNK_09784, HPNK_09779, HPNK_09774, HPNK_08298, HPNK_09769, HPNK_09764, HPNK_09759, HPNK_09754, HPNK_08318, HPNK_09749, HPNK_08308, HPNK_04422, HPNK_01977, HPNK_02642, HPNK_00882, HPNK_06440, HPNK_01529, HPNK_10782, HPNK_04277, HPNK_08533, HPNK_10802, HPNK_08528, HPNK_07848	HPNK_09639, HPNK_08548, HPNK_06340, HPNK_09959, HPNK_09954, HPNK_08838, HPNK_07748, HPNK_05569, HPNK_02284, HPNK_10176, HPNK_05504, HPNK_01144, HPNK_01499, HPNK_05839, HPNK_02214, HPNK_02209, HPNK_09299, HPNK_09284, HPNK_09279, HPNK_03628, HPNK_11876, HPNK_03618, HPNK_09259, HPNK_07068, HPNK_08148, HPNK_00687, HPNK_08143, HPNK_08123, HPNK_11811, HPNK_07688, HPNK_05499, HPNK_04047, HPNK_04042, HPN…
GO:0022890	inorganic cation transmembrane transporter activity	F	0.0486999	0.000975709	14	21	275	1385	OVER	HPNK_03503, HPNK_09784, HPNK_09779, HPNK_09774, HPNK_09769, HPNK_09764, HPNK_09759, HPNK_09754, HPNK_09749, HPNK_08308, HPNK_02642, HPNK_06440, HPNK_04277, HPNK_07848	HPNK_06340, HPNK_02284, HPNK_01144, HPNK_11876, HPNK_03618, HPNK_08148, HPNK_11811, HPNK_05499, HPNK_07978, HPNK_05794, HPNK_04672, HPNK_01334, HPNK_08343, HPNK_09739, HPNK_06445, HPNK_06430, HPNK_08918, HPNK_02374, HPNK_02657, HPNK_11611, HPNK_08278
GO:0006812	cation transport	P	0.0657741	0.00134091	20	40	269	1366	OVER	HPNK_03503, HPNK_02766, HPNK_09784, HPNK_09779, HPNK_09774, HPNK_09769, HPNK_09764, HPNK_05134, HPNK_09759, HPNK_09754, HPNK_05084, HPNK_09749, HPNK_08308, HPNK_04422, HPNK_04367, HPNK_02642, HPNK_06440, HPNK_04277, HPNK_01069, HPNK_07848	HPNK_09999, HPNK_09994, HPNK_09989, HPNK_06340, HPNK_02284, HPNK_01149, HPNK_01144, HPNK_01499, HPNK_03997, HPNK_03992, HPNK_03987, HPNK_11876, HPNK_03618, HPNK_07068, HPNK_08148, HPNK_08143, HPNK_11811, HPNK_08463, HPNK_05499, HPNK_05469, HPNK_07978, HPNK_05794, HPNK_04672, HPNK_04999, HPNK_04994, HPNK_11401, HPNK_01334, HPNK_08343, HPNK_09739, HPNK_05019, HPNK_05014, HPNK_05009, HPNK_05004, HPN…
GO:0044281	small molecule metabolic process	P	0.0689336	0.00142955	114	424	175	982	OVER	HPNK_02087, HPNK_04637, HPNK_05314, HPNK_03158, HPNK_01798, HPNK_08063, HPNK_03548, HPNK_04617, HPNK_03937, HPNK_04212, HPNK_01414, HPNK_02057, HPNK_03927, HPNK_07358, HPNK_08033, HPNK_07353, HPNK_01004, HPNK_00682, HPNK_10702, HPNK_05194, HPNK_07343, HPNK_05589, HPNK_03508, HPNK_10657, HPNK_10256, HPNK_07338, HPNK_11686, HPNK_05574, HPNK_09449, HPNK_03852, HPNK_05609, HPNK_11316, HPNK_03847, HPN…	HPNK_10837, HPNK_09314, HPNK_07498, HPNK_07133, HPNK_07493, HPNK_06045, HPNK_08218, HPNK_07128, HPNK_07473, HPNK_09644, HPNK_07468, HPNK_07463, HPNK_09999, HPNK_01818, HPNK_09994, HPNK_01813, HPNK_07453, HPNK_09989, HPNK_08893, HPNK_09979, HPNK_09964, HPNK_05254, HPNK_07428, HPNK_07783, HPNK_06335, HPNK_09954, HPNK_06330, HPNK_07418, HPNK_07773, HPNK_09949, HPNK_08858, HPNK_05234, HPNK_07758, HPN…
GO:0044765	single-organism transport	P	0.0692861	0.00148557	48	142	241	1264	OVER	HPNK_11806, HPNK_09929, HPNK_09509, HPNK_05980, HPNK_03503, HPNK_10256, HPNK_10251, HPNK_05975, HPNK_09449, HPNK_10246, HPNK_02766, HPNK_09784, HPNK_09779, HPNK_09774, HPNK_08298, HPNK_09809, HPNK_09769, HPNK_09764, HPNK_05134, HPNK_09759, HPNK_09754, HPNK_08318, HPNK_05084, HPNK_08313, HPNK_09749, HPNK_08308, HPNK_04422, HPNK_01977, HPNK_04367, HPNK_06080, HPNK_02642, HPNK_09274, HPNK_00882, HPN…	HPNK_10827, HPNK_07483, HPNK_09639, HPNK_09999, HPNK_09994, HPNK_01813, HPNK_08548, HPNK_09989, HPNK_08523, HPNK_06340, HPNK_08873, HPNK_07428, HPNK_09959, HPNK_09954, HPNK_06315, HPNK_09934, HPNK_07753, HPNK_08838, HPNK_08833, HPNK_07748, HPNK_07743, HPNK_05569, HPNK_11272, HPNK_02284, HPNK_10176, HPNK_07703, HPNK_05519, HPNK_05859, HPNK_01149, HPNK_10121, HPNK_01144, HPNK_01499, HPNK_06925, HPN…
GO:0016491	oxidoreductase activity	F	0.0692861	0.00148557	48	142	241	1264	OVER	HPNK_02087, HPNK_04637, HPNK_03158, HPNK_08063, HPNK_09889, HPNK_07353, HPNK_01004, HPNK_00682, HPNK_07343, HPNK_05589, HPNK_03508, HPNK_07338, HPNK_11686, HPNK_09444, HPNK_05174, HPNK_03847, HPNK_11671, HPNK_04487, HPNK_07318, HPNK_07313, HPNK_08748, HPNK_08743, HPNK_07668, HPNK_07663, HPNK_00637, HPNK_08733, HPNK_08723, HPNK_02687, HPNK_11182, HPNK_05864, HPNK_09289, HPNK_06125, HPNK_11157, HPN…	HPNK_06045, HPNK_08213, HPNK_07473, HPNK_09999, HPNK_09994, HPNK_05289, HPNK_09989, HPNK_08538, HPNK_09974, HPNK_08878, HPNK_07773, HPNK_09944, HPNK_04482, HPNK_08828, HPNK_07723, HPNK_04462, HPNK_01199, HPNK_02279, HPNK_05534, HPNK_02269, HPNK_11591, HPNK_04784, HPNK_03698, HPNK_02249, HPNK_04412, HPNK_02239, HPNK_02224, HPNK_03663, HPNK_02219, HPNK_02214, HPNK_02572, HPNK_02209, HPNK_03643, HPN…
GO:0043446	cellular alkane metabolic process	P	0.0982452	0.00217555	5	2	284	1404	OVER	HPNK_05589, HPNK_08748, HPNK_08743, HPNK_08733, HPNK_08723	HPNK_08738, HPNK_05049
GO:0015947	methane metabolic process	P	0.0982452	0.00217555	5	2	284	1404	OVER	HPNK_05589, HPNK_08748, HPNK_08743, HPNK_08733, HPNK_08723	HPNK_08738, HPNK_05049
GO:0030145	manganese ion binding	F	0.104181	0.00237237	8	8	281	1398	OVER	HPNK_02087, HPNK_10657, HPNK_09344, HPNK_03743, HPNK_10491, HPNK_06125, HPNK_09309, HPNK_05284	HPNK_06335, HPNK_06963, HPNK_03693, HPNK_10131, HPNK_10081, HPNK_07953, HPNK_08678, HPNK_08938
GO:0006810	transport	P	0.104181	0.00238024	63	207	226	1199	OVER	HPNK_11806, HPNK_07018, HPNK_09929, HPNK_03927, HPNK_05244, HPNK_07358, HPNK_09509, HPNK_02791, HPNK_05980, HPNK_03503, HPNK_10256, HPNK_10251, HPNK_05975, HPNK_09449, HPNK_10246, HPNK_02766, HPNK_02761, HPNK_03837, HPNK_09784, HPNK_09779, HPNK_09774, HPNK_05939, HPNK_08298, HPNK_09809, HPNK_09769, HPNK_09764, HPNK_05134, HPNK_09759, HPNK_09754, HPNK_08318, HPNK_05084, HPNK_08313, HPNK_09749, HPN…	HPNK_10827, HPNK_07483, HPNK_07478, HPNK_05299, HPNK_09639, HPNK_09999, HPNK_09994, HPNK_01813, HPNK_08548, HPNK_09989, HPNK_08898, HPNK_08893, HPNK_08523, HPNK_07433, HPNK_09604, HPNK_06340, HPNK_08873, HPNK_07428, HPNK_09959, HPNK_09954, HPNK_05239, HPNK_07763, HPNK_06315, HPNK_09934, HPNK_08848, HPNK_08843, HPNK_07753, HPNK_08838, HPNK_08833, HPNK_07748, HPNK_07743, HPNK_05569, HPNK_05564, HPN…
GO:0006534	cysteine metabolic process	P	0.11364	0.00263628	7	6	282	1400	OVER	HPNK_03548, HPNK_04617, HPNK_07358, HPNK_01004, HPNK_07248, HPNK_07593, HPNK_05759	HPNK_07498, HPNK_07783, HPNK_08053, HPNK_09434, HPNK_04572, HPNK_07803
GO:1902578	single-organism localization	P	0.114872	0.00270523	48	147	241	1259	OVER	HPNK_11806, HPNK_09929, HPNK_09509, HPNK_05980, HPNK_03503, HPNK_10256, HPNK_10251, HPNK_05975, HPNK_09449, HPNK_10246, HPNK_02766, HPNK_09784, HPNK_09779, HPNK_09774, HPNK_08298, HPNK_09809, HPNK_09769, HPNK_09764, HPNK_05134, HPNK_09759, HPNK_09754, HPNK_08318, HPNK_05084, HPNK_08313, HPNK_09749, HPNK_08308, HPNK_04422, HPNK_01977, HPNK_04367, HPNK_06080, HPNK_02642, HPNK_09274, HPNK_00882, HPN…	HPNK_10827, HPNK_07483, HPNK_09639, HPNK_09999, HPNK_09994, HPNK_01813, HPNK_08548, HPNK_09989, HPNK_08523, HPNK_06340, HPNK_08873, HPNK_07428, HPNK_09959, HPNK_09954, HPNK_06315, HPNK_09934, HPNK_07753, HPNK_08838, HPNK_08833, HPNK_07748, HPNK_07743, HPNK_05569, HPNK_11272, HPNK_02284, HPNK_10176, HPNK_07703, HPNK_05519, HPNK_05859, HPNK_01149, HPNK_10121, HPNK_01144, HPNK_01499, HPNK_06925, HPN…
GO:0019318	hexose metabolic process	P	0.136298	0.00345659	19	41	270	1365	OVER	HPNK_05314, HPNK_02057, HPNK_11686, HPNK_05574, HPNK_04884, HPNK_07318, HPNK_10977, HPNK_08293, HPNK_10967, HPNK_09364, HPNK_09344, HPNK_09339, HPNK_09294, HPNK_09329, HPNK_04372, HPNK_06070, HPNK_01534, HPNK_01079, HPNK_04262	HPNK_04472, HPNK_10181, HPNK_10176, HPNK_02567, HPNK_02557, HPNK_03977, HPNK_09249, HPNK_01424, HPNK_08128, HPNK_03922, HPNK_00657, HPNK_03912, HPNK_07028, HPNK_01738, HPNK_01733, HPNK_03907, HPNK_03902, HPNK_01728, HPNK_09859, HPNK_09814, HPNK_01089, HPNK_01074, HPNK_06865, HPNK_02457, HPNK_03523, HPNK_11716, HPNK_11711, HPNK_08673, HPNK_08303, HPNK_05374, HPNK_04272, HPNK_05344, HPNK_10266, HPN…
GO:0051234	establishment of localization	P	0.136298	0.00351946	63	211	226	1195	OVER	HPNK_11806, HPNK_07018, HPNK_09929, HPNK_03927, HPNK_05244, HPNK_07358, HPNK_09509, HPNK_02791, HPNK_05980, HPNK_03503, HPNK_10256, HPNK_10251, HPNK_05975, HPNK_09449, HPNK_10246, HPNK_02766, HPNK_02761, HPNK_03837, HPNK_09784, HPNK_09779, HPNK_09774, HPNK_05939, HPNK_08298, HPNK_09809, HPNK_09769, HPNK_09764, HPNK_05134, HPNK_09759, HPNK_09754, HPNK_08318, HPNK_05084, HPNK_08313, HPNK_09749, HPN…	HPNK_10827, HPNK_07483, HPNK_07478, HPNK_05299, HPNK_09639, HPNK_09999, HPNK_09994, HPNK_01813, HPNK_08548, HPNK_09989, HPNK_08898, HPNK_08893, HPNK_08523, HPNK_07433, HPNK_09604, HPNK_06340, HPNK_08873, HPNK_07428, HPNK_09959, HPNK_09954, HPNK_05239, HPNK_07763, HPNK_06315, HPNK_09934, HPNK_08848, HPNK_08843, HPNK_07753, HPNK_08838, HPNK_08833, HPNK_07748, HPNK_07743, HPNK_05569, HPNK_05564, HPN…
GO:0051179	localization	P	0.136298	0.00351946	63	211	226	1195	OVER	HPNK_11806, HPNK_07018, HPNK_09929, HPNK_03927, HPNK_05244, HPNK_07358, HPNK_09509, HPNK_02791, HPNK_05980, HPNK_03503, HPNK_10256, HPNK_10251, HPNK_05975, HPNK_09449, HPNK_10246, HPNK_02766, HPNK_02761, HPNK_03837, HPNK_09784, HPNK_09779, HPNK_09774, HPNK_05939, HPNK_08298, HPNK_09809, HPNK_09769, HPNK_09764, HPNK_05134, HPNK_09759, HPNK_09754, HPNK_08318, HPNK_05084, HPNK_08313, HPNK_09749, HPN…	HPNK_10827, HPNK_07483, HPNK_07478, HPNK_05299, HPNK_09639, HPNK_09999, HPNK_09994, HPNK_01813, HPNK_08548, HPNK_09989, HPNK_08898, HPNK_08893, HPNK_08523, HPNK_07433, HPNK_09604, HPNK_06340, HPNK_08873, HPNK_07428, HPNK_09959, HPNK_09954, HPNK_05239, HPNK_07763, HPNK_06315, HPNK_09934, HPNK_08848, HPNK_08843, HPNK_07753, HPNK_08838, HPNK_08833, HPNK_07748, HPNK_07743, HPNK_05569, HPNK_05564, HPN…
GO:0016615	malate dehydrogenase activity	F	0.136298	0.00359309	4	1	285	1405	OVER	HPNK_02087, HPNK_06125, HPNK_05284, HPNK_05319	HPNK_10732
GO:0006108	malate metabolic process	P	0.136298	0.00359309	4	1	285	1405	OVER	HPNK_02087, HPNK_06125, HPNK_05284, HPNK_05319	HPNK_10732
GO:0006004	fucose metabolic process	P	0.136298	0.00359309	4	1	285	1405	OVER	HPNK_09364, HPNK_09344, HPNK_09294, HPNK_09329	HPNK_09334
GO:0004473	malate dehydrogenase (decarboxylating) (NADP+) activity	F	0.136298	0.00359309	4	1	285	1405	OVER	HPNK_02087, HPNK_06125, HPNK_05284, HPNK_05319	HPNK_10732
GO:0004470	malic enzyme activity	F	0.136298	0.00359309	4	1	285	1405	OVER	HPNK_02087, HPNK_06125, HPNK_05284, HPNK_05319	HPNK_10732
GO:0015672	monovalent inorganic cation transport	P	0.158866	0.00433397	13	23	276	1383	OVER	HPNK_03503, HPNK_09784, HPNK_09779, HPNK_09774, HPNK_09769, HPNK_09764, HPNK_05134, HPNK_09759, HPNK_09754, HPNK_09749, HPNK_02642, HPNK_01069, HPNK_07848	HPNK_09999, HPNK_09994, HPNK_09989, HPNK_06340, HPNK_02284, HPNK_03997, HPNK_03992, HPNK_03987, HPNK_11876, HPNK_08148, HPNK_08143, HPNK_11811, HPNK_05469, HPNK_04672, HPNK_04999, HPNK_04994, HPNK_09739, HPNK_05019, HPNK_05014, HPNK_05009, HPNK_05004, HPNK_06445, HPNK_06430
GO:0044699	single-organism process	P	0.158866	0.00439088	188	795	101	611	OVER	HPNK_02087, HPNK_04637, HPNK_05314, HPNK_03158, HPNK_01798, HPNK_01793, HPNK_08063, HPNK_03548, HPNK_11806, HPNK_07018, HPNK_09929, HPNK_04617, HPNK_03937, HPNK_09889, HPNK_04212, HPNK_01414, HPNK_02057, HPNK_08043, HPNK_11756, HPNK_03927, HPNK_05244, HPNK_07358, HPNK_08033, HPNK_07353, HPNK_01004, HPNK_09509, HPNK_00682, HPNK_10702, HPNK_10662, HPNK_05194, HPNK_02791, HPNK_07343, HPNK_05589, HPN…	HPNK_10837, HPNK_09314, HPNK_00402, HPNK_07498, HPNK_07133, HPNK_10827, HPNK_07493, HPNK_01848, HPNK_06045, HPNK_06040, HPNK_08218, HPNK_08213, HPNK_07128, HPNK_07483, HPNK_06030, HPNK_07478, HPNK_10807, HPNK_07473, HPNK_09644, HPNK_01823, HPNK_08558, HPNK_05299, HPNK_07468, HPNK_07463, HPNK_09639, HPNK_09999, HPNK_01818, HPNK_09634, HPNK_09994, HPNK_01813, HPNK_06010, HPNK_08548, HPNK_05289, HPN…
GO:0016620	oxidoreductase activity, acting on the aldehyde or oxo group of donors, NAD or NADP as acceptor	F	0.158866	0.00451304	7	7	282	1399	OVER	HPNK_08063, HPNK_03508, HPNK_07318, HPNK_08748, HPNK_08743, HPNK_08733, HPNK_08723	HPNK_03698, HPNK_09269, HPNK_08738, HPNK_08073, HPNK_01992, HPNK_05049, HPNK_11067
GO:0005996	monosaccharide metabolic process	P	0.158866	0.00481565	20	46	269	1360	OVER	HPNK_05314, HPNK_02057, HPNK_11686, HPNK_05574, HPNK_04884, HPNK_07318, HPNK_10977, HPNK_08293, HPNK_10967, HPNK_09364, HPNK_09344, HPNK_09339, HPNK_09294, HPNK_09329, HPNK_04372, HPNK_09274, HPNK_06070, HPNK_01534, HPNK_01079, HPNK_04262	HPNK_06000, HPNK_04472, HPNK_10181, HPNK_10176, HPNK_02567, HPNK_02557, HPNK_03977, HPNK_09249, HPNK_01424, HPNK_08128, HPNK_03922, HPNK_00657, HPNK_03912, HPNK_07028, HPNK_02821, HPNK_01738, HPNK_01733, HPNK_03907, HPNK_03902, HPNK_01728, HPNK_09859, HPNK_09814, HPNK_01089, HPNK_01074, HPNK_06865, HPNK_02457, HPNK_03523, HPNK_11716, HPNK_11711, HPNK_09794, HPNK_06150, HPNK_08673, HPNK_08303, HPN…
GO:0046961	proton-transporting ATPase activity, rotational mechanism	F	0.158866	0.00491397	3	0	286	1406	OVER	HPNK_09784, HPNK_09774, HPNK_09769
GO:0036442	hydrogen-exporting ATPase activity	F	0.158866	0.00491397	3	0	286	1406	OVER	HPNK_09784, HPNK_09774, HPNK_09769
GO:0033177	proton-transporting two-sector ATPase complex, proton-transporting domain	C	0.158866	0.00491397	3	0	286	1406	OVER	HPNK_09759, HPNK_09754, HPNK_09749
GO:0031420	alkali metal ion binding	F	0.158866	0.00491397	3	0	286	1406	OVER	HPNK_05314, HPNK_03503, HPNK_02642
GO:0004471	malate dehydrogenase (decarboxylating) (NAD+) activity	F	0.158866	0.00491397	3	0	286	1406	OVER	HPNK_02087, HPNK_06125, HPNK_05284
GO:0030091	protein repair	P	0.158866	0.00491397	3	0	286	1406	OVER	HPNK_03158, HPNK_07313, HPNK_03168
GO:0015991	ATP hydrolysis coupled proton transport	P	0.158866	0.00491397	3	0	286	1406	OVER	HPNK_09779, HPNK_09769, HPNK_09754
GO:0015988	energy coupled proton transmembrane transport, against electrochemical gradient	P	0.158866	0.00491397	3	0	286	1406	OVER	HPNK_09779, HPNK_09769, HPNK_09754
GO:0045263	proton-transporting ATP synthase complex, coupling factor F(o)	C	0.158866	0.00491397	3	0	286	1406	OVER	HPNK_09759, HPNK_09754, HPNK_09749
GO:0022857	transmembrane transporter activity	F	0.16306	0.005101	31	86	258	1320	OVER	HPNK_11806, HPNK_05980, HPNK_03503, HPNK_10256, HPNK_10251, HPNK_05975, HPNK_10246, HPNK_02766, HPNK_09784, HPNK_09779, HPNK_09774, HPNK_08298, HPNK_09769, HPNK_09764, HPNK_09759, HPNK_09754, HPNK_08318, HPNK_09749, HPNK_08308, HPNK_04422, HPNK_01977, HPNK_02642, HPNK_00882, HPNK_06440, HPNK_01529, HPNK_10782, HPNK_04277, HPNK_08533, HPNK_10802, HPNK_08528, HPNK_07848	HPNK_10827, HPNK_09639, HPNK_01813, HPNK_08893, HPNK_07433, HPNK_06340, HPNK_07428, HPNK_09954, HPNK_07748, HPNK_02284, HPNK_10176, HPNK_05519, HPNK_10121, HPNK_01144, HPNK_01499, HPNK_02214, HPNK_02209, HPNK_09299, HPNK_09284, HPNK_09279, HPNK_11876, HPNK_03618, HPNK_09259, HPNK_03603, HPNK_07068, HPNK_08148, HPNK_00687, HPNK_08143, HPNK_08123, HPNK_11811, HPNK_08468, HPNK_08463, HPNK_05499, HPN…
GO:0006811	ion transport	P	0.164351	0.00519914	25	64	264	1342	OVER	HPNK_09509, HPNK_03503, HPNK_02766, HPNK_09784, HPNK_09779, HPNK_09774, HPNK_09769, HPNK_09764, HPNK_05134, HPNK_09759, HPNK_09754, HPNK_05084, HPNK_09749, HPNK_08308, HPNK_04422, HPNK_04367, HPNK_02642, HPNK_06440, HPNK_10782, HPNK_04277, HPNK_08533, HPNK_01504, HPNK_01069, HPNK_10802, HPNK_07848	HPNK_10827, HPNK_09639, HPNK_09999, HPNK_09994, HPNK_09989, HPNK_06340, HPNK_02284, HPNK_05859, HPNK_01149, HPNK_01144, HPNK_01499, HPNK_02214, HPNK_02209, HPNK_03997, HPNK_03992, HPNK_03987, HPNK_11876, HPNK_03618, HPNK_07068, HPNK_08148, HPNK_00687, HPNK_08143, HPNK_08123, HPNK_11811, HPNK_08463, HPNK_05499, HPNK_04047, HPNK_04042, HPNK_05469, HPNK_07978, HPNK_05794, HPNK_04672, HPNK_10386, HPN…
GO:0016667	oxidoreductase activity, acting on a sulfur group of donors	F	0.184064	0.00588747	8	10	281	1396	OVER	HPNK_03158, HPNK_07313, HPNK_05864, HPNK_06105, HPNK_10772, HPNK_07843, HPNK_02097, HPNK_03168	HPNK_05289, HPNK_08878, HPNK_01738, HPNK_06230, HPNK_07653, HPNK_10061, HPNK_04337, HPNK_00200, HPNK_02092, HPNK_03713
GO:0051287	NAD binding	F	0.218292	0.00724639	7	8	282	1398	OVER	HPNK_02087, HPNK_01004, HPNK_00682, HPNK_07318, HPNK_06125, HPNK_05774, HPNK_05284	HPNK_07473, HPNK_06270, HPNK_11177, HPNK_10066, HPNK_05764, HPNK_01992, HPNK_09429, HPNK_04849
GO:0051119	sugar transmembrane transporter activity	F	0.218292	0.00724639	7	8	282	1398	OVER	HPNK_11806, HPNK_05980, HPNK_01977, HPNK_00882, HPNK_01529, HPNK_08533, HPNK_08528	HPNK_10176, HPNK_09299, HPNK_09284, HPNK_09259, HPNK_01987, HPNK_01982, HPNK_09799, HPNK_10276
GO:0042451	purine nucleoside biosynthetic process	P	0.218292	0.00728918	10	16	279	1390	OVER	HPNK_09784, HPNK_09779, HPNK_09774, HPNK_09769, HPNK_09764, HPNK_09759, HPNK_09754, HPNK_07233, HPNK_09749, HPNK_10526	HPNK_07418, HPNK_08813, HPNK_08808, HPNK_03982, HPNK_02507, HPNK_07053, HPNK_08103, HPNK_05199, HPNK_08788, HPNK_00947, HPNK_04007, HPNK_05789, HPNK_01688, HPNK_02702, HPNK_00857, HPNK_01927
GO:0046129	purine ribonucleoside biosynthetic process	P	0.218292	0.00728918	10	16	279	1390	OVER	HPNK_09784, HPNK_09779, HPNK_09774, HPNK_09769, HPNK_09764, HPNK_09759, HPNK_09754, HPNK_07233, HPNK_09749, HPNK_10526	HPNK_07418, HPNK_08813, HPNK_08808, HPNK_03982, HPNK_02507, HPNK_07053, HPNK_08103, HPNK_05199, HPNK_08788, HPNK_00947, HPNK_04007, HPNK_05789, HPNK_01688, HPNK_02702, HPNK_00857, HPNK_01927
GO:0016829	lyase activity	F	0.23148	0.00781093	32	93	257	1313	OVER	HPNK_05314, HPNK_03548, HPNK_07358, HPNK_05574, HPNK_10241, HPNK_05609, HPNK_02359, HPNK_07268, HPNK_04869, HPNK_10977, HPNK_05149, HPNK_01708, HPNK_02349, HPNK_08293, HPNK_10967, HPNK_05134, HPNK_02672, HPNK_04427, HPNK_09329, HPNK_01564, HPNK_09309, HPNK_09659, HPNK_08978, HPNK_05779, HPNK_05774, HPNK_06440, HPNK_05759, HPNK_10026, HPNK_01079, HPNK_04262, HPNK_10802, HPNK_02487	HPNK_07498, HPNK_09644, HPNK_06015, HPNK_07458, HPNK_06360, HPNK_05254, HPNK_09949, HPNK_04497, HPNK_04492, HPNK_06300, HPNK_07733, HPNK_02299, HPNK_10181, HPNK_01199, HPNK_10171, HPNK_11252, HPNK_06973, HPNK_11237, HPNK_02229, HPNK_10476, HPNK_10466, HPNK_11881, HPNK_05804, HPNK_01459, HPNK_11851, HPNK_07073, HPNK_09249, HPNK_00692, HPNK_02507, HPNK_10757, HPNK_00687, HPNK_08138, HPNK_08133, HPN…
GO:0005215	transporter activity	F	0.234395	0.00799167	47	153	242	1253	OVER	HPNK_11806, HPNK_07018, HPNK_09929, HPNK_05244, HPNK_09509, HPNK_02791, HPNK_05980, HPNK_03503, HPNK_10256, HPNK_10251, HPNK_05975, HPNK_10246, HPNK_02766, HPNK_02761, HPNK_09784, HPNK_09779, HPNK_09774, HPNK_05939, HPNK_08298, HPNK_09769, HPNK_09764, HPNK_09759, HPNK_09754, HPNK_08318, HPNK_09749, HPNK_08308, HPNK_04422, HPNK_01977, HPNK_04367, HPNK_06080, HPNK_02642, HPNK_00882, HPNK_08563, HPN…	HPNK_10827, HPNK_07478, HPNK_05299, HPNK_09639, HPNK_01813, HPNK_08548, HPNK_08898, HPNK_08893, HPNK_08523, HPNK_07433, HPNK_06340, HPNK_08873, HPNK_07428, HPNK_09959, HPNK_09954, HPNK_05239, HPNK_07763, HPNK_09934, HPNK_08848, HPNK_08843, HPNK_08838, HPNK_07748, HPNK_05569, HPNK_05564, HPNK_11272, HPNK_02284, HPNK_10176, HPNK_11247, HPNK_05519, HPNK_05509, HPNK_05504, HPNK_04774, HPNK_10121, HPN…
GO:0044724	single-organism carbohydrate catabolic process	P	0.242031	0.00842217	15	32	274	1374	OVER	HPNK_05314, HPNK_02057, HPNK_11686, HPNK_05574, HPNK_04884, HPNK_07318, HPNK_08293, HPNK_09344, HPNK_09329, HPNK_04372, HPNK_09274, HPNK_09309, HPNK_06070, HPNK_01079, HPNK_04262	HPNK_09314, HPNK_06000, HPNK_04472, HPNK_10181, HPNK_10176, HPNK_04779, HPNK_02219, HPNK_02214, HPNK_03977, HPNK_03922, HPNK_03912, HPNK_01738, HPNK_01733, HPNK_01728, HPNK_08773, HPNK_09814, HPNK_01089, HPNK_01074, HPNK_02457, HPNK_03523, HPNK_11716, HPNK_11711, HPNK_09794, HPNK_08673, HPNK_05374, HPNK_04272, HPNK_05344, HPNK_02037, HPNK_11691, HPNK_11681, HPNK_04844, HPNK_02627
GO:0016052	carbohydrate catabolic process	P	0.242031	0.00842217	15	32	274	1374	OVER	HPNK_05314, HPNK_02057, HPNK_11686, HPNK_05574, HPNK_04884, HPNK_07318, HPNK_08293, HPNK_09344, HPNK_09329, HPNK_04372, HPNK_09274, HPNK_09309, HPNK_06070, HPNK_01079, HPNK_04262	HPNK_09314, HPNK_06000, HPNK_04472, HPNK_10181, HPNK_10176, HPNK_04779, HPNK_02219, HPNK_02214, HPNK_03977, HPNK_03922, HPNK_03912, HPNK_01738, HPNK_01733, HPNK_01728, HPNK_08773, HPNK_09814, HPNK_01089, HPNK_01074, HPNK_02457, HPNK_03523, HPNK_11716, HPNK_11711, HPNK_09794, HPNK_08673, HPNK_05374, HPNK_04272, HPNK_05344, HPNK_02037, HPNK_11691, HPNK_11681, HPNK_04844, HPNK_02627
GO:0006119	oxidative phosphorylation	P	0.24588	0.00864252	6	6	283	1400	OVER	HPNK_07343, HPNK_07338, HPNK_09784, HPNK_09774, HPNK_09769, HPNK_02184	HPNK_09999, HPNK_09994, HPNK_09989, HPNK_03997, HPNK_03992, HPNK_03987
GO:0070887	cellular response to chemical stimulus	P	0.255356	0.00933464	4	2	285	1404	OVER	HPNK_05589, HPNK_03852, HPNK_07668, HPNK_02097	HPNK_06045, HPNK_11861
GO:0009326	formate dehydrogenase complex	C	0.255356	0.00933464	4	2	285	1404	OVER	HPNK_08748, HPNK_08743, HPNK_08733, HPNK_08723	HPNK_08738, HPNK_05049
GO:0008863	formate dehydrogenase (NAD+) activity	F	0.255356	0.00933464	4	2	285	1404	OVER	HPNK_08748, HPNK_08743, HPNK_08733, HPNK_08723	HPNK_08738, HPNK_05049
GO:0015942	formate metabolic process	P	0.255356	0.00933464	4	2	285	1404	OVER	HPNK_08748, HPNK_08743, HPNK_08733, HPNK_08723	HPNK_08738, HPNK_05049
GO:0000096	sulfur amino acid metabolic process	P	0.268236	0.00989975	11	20	278	1386	OVER	HPNK_08063, HPNK_03548, HPNK_04617, HPNK_07358, HPNK_01004, HPNK_07313, HPNK_07248, HPNK_07593, HPNK_02652, HPNK_05759, HPNK_10782	HPNK_07498, HPNK_07783, HPNK_01484, HPNK_09219, HPNK_08128, HPNK_02801, HPNK_05769, HPNK_03568, HPNK_01014, HPNK_08098, HPNK_01688, HPNK_08053, HPNK_08018, HPNK_01992, HPNK_09434, HPNK_08973, HPNK_08603, HPNK_06420, HPNK_04572, HPNK_07803
GO:0016903	oxidoreductase activity, acting on the aldehyde or oxo group of donors	F	0.294211	0.0110373	7	9	282	1397	OVER	HPNK_08063, HPNK_03508, HPNK_07318, HPNK_08748, HPNK_08743, HPNK_08733, HPNK_08723	HPNK_03698, HPNK_09269, HPNK_01728, HPNK_08738, HPNK_08073, HPNK_10642, HPNK_01992, HPNK_05049, HPNK_11067
GO:0006950	response to stress	P	0.294211	0.0110652	25	69	264	1337	OVER	HPNK_03158, HPNK_11017, HPNK_09889, HPNK_01409, HPNK_05589, HPNK_11671, HPNK_07313, HPNK_10977, HPNK_05149, HPNK_05524, HPNK_11631, HPNK_02687, HPNK_04794, HPNK_11157, HPNK_08583, HPNK_02189, HPNK_07098, HPNK_01897, HPNK_04317, HPNK_09614, HPNK_01907, HPNK_10802, HPNK_02097, HPNK_03168, HPNK_07038	HPNK_01828, HPNK_09634, HPNK_06375, HPNK_07448, HPNK_04142, HPNK_06310, HPNK_06305, HPNK_06300, HPNK_05554, HPNK_06993, HPNK_04442, HPNK_04437, HPNK_06940, HPNK_02239, HPNK_04402, HPNK_11561, HPNK_02547, HPNK_11871, HPNK_07093, HPNK_00692, HPNK_07068, HPNK_00687, HPNK_00317, HPNK_07043, HPNK_01743, HPNK_08473, HPNK_07383, HPNK_07373, HPNK_07368, HPNK_09529, HPNK_09869, HPNK_05154, HPNK_08758, HPN…
GO:0046914	transition metal ion binding	F	0.309913	0.0117647	27	77	262	1329	OVER	HPNK_02087, HPNK_04989, HPNK_09099, HPNK_01414, HPNK_01004, HPNK_10657, HPNK_09444, HPNK_04107, HPNK_08733, HPNK_11631, HPNK_07598, HPNK_07233, HPNK_09344, HPNK_11182, HPNK_03743, HPNK_10491, HPNK_09329, HPNK_06125, HPNK_11157, HPNK_04367, HPNK_05399, HPNK_09309, HPNK_06465, HPNK_02189, HPNK_01897, HPNK_01079, HPNK_05284	HPNK_06055, HPNK_06045, HPNK_06040, HPNK_08213, HPNK_06035, HPNK_01833, HPNK_06025, HPNK_06000, HPNK_07783, HPNK_06335, HPNK_08508, HPNK_09949, HPNK_06310, HPNK_06300, HPNK_06620, HPNK_06963, HPNK_03693, HPNK_10131, HPNK_02234, HPNK_02592, HPNK_04402, HPNK_01139, HPNK_06915, HPNK_06910, HPNK_01474, HPNK_02557, HPNK_07093, HPNK_03977, HPNK_00692, HPNK_07048, HPNK_10737, HPNK_09214, HPNK_03917, HPN…
GO:0046872	metal ion binding	F	0.319642	0.0122464	55	191	234	1215	OVER	HPNK_02087, HPNK_05314, HPNK_01798, HPNK_04989, HPNK_09099, HPNK_01414, HPNK_02057, HPNK_01004, HPNK_10702, HPNK_05589, HPNK_10657, HPNK_03503, HPNK_00667, HPNK_05574, HPNK_03852, HPNK_09444, HPNK_10241, HPNK_11316, HPNK_07313, HPNK_08748, HPNK_08743, HPNK_11656, HPNK_04107, HPNK_08733, HPNK_09364, HPNK_11631, HPNK_05084, HPNK_07598, HPNK_07233, HPNK_09344, HPNK_11182, HPNK_03743, HPNK_10491, HPN…	HPNK_10837, HPNK_09314, HPNK_06055, HPNK_08588, HPNK_07138, HPNK_06045, HPNK_06040, HPNK_08213, HPNK_06035, HPNK_09654, HPNK_01833, HPNK_06030, HPNK_07473, HPNK_06025, HPNK_07468, HPNK_05289, HPNK_06000, HPNK_05254, HPNK_07783, HPNK_06335, HPNK_08508, HPNK_09949, HPNK_08853, HPNK_06310, HPNK_04492, HPNK_06305, HPNK_06300, HPNK_04482, HPNK_05559, HPNK_02294, HPNK_10181, HPNK_06620, HPNK_05539, HPN…
GO:0055085	transmembrane transport	P	0.424623	0.0167002	18	46	271	1360	OVER	HPNK_09929, HPNK_03503, HPNK_09784, HPNK_09779, HPNK_09774, HPNK_09769, HPNK_09764, HPNK_09759, HPNK_09754, HPNK_09749, HPNK_04422, HPNK_06080, HPNK_02642, HPNK_02194, HPNK_10782, HPNK_01069, HPNK_07848, HPNK_05324	HPNK_07483, HPNK_09639, HPNK_01813, HPNK_06340, HPNK_06315, HPNK_09934, HPNK_11272, HPNK_10121, HPNK_01144, HPNK_02214, HPNK_02209, HPNK_10446, HPNK_10441, HPNK_11876, HPNK_03618, HPNK_07068, HPNK_08478, HPNK_08468, HPNK_08463, HPNK_06270, HPNK_05499, HPNK_07978, HPNK_01034, HPNK_04964, HPNK_08053, HPNK_09739, HPNK_06445, HPNK_06430, HPNK_05339, HPNK_03148, HPNK_03143, HPNK_08918, HPNK_05644, HPN…
GO:0043169	cation binding	F	0.424623	0.0170995	55	195	234	1211	OVER	HPNK_02087, HPNK_05314, HPNK_01798, HPNK_04989, HPNK_09099, HPNK_01414, HPNK_02057, HPNK_01004, HPNK_10702, HPNK_05589, HPNK_10657, HPNK_03503, HPNK_00667, HPNK_05574, HPNK_03852, HPNK_09444, HPNK_10241, HPNK_11316, HPNK_07313, HPNK_08748, HPNK_08743, HPNK_11656, HPNK_04107, HPNK_08733, HPNK_09364, HPNK_11631, HPNK_05084, HPNK_07598, HPNK_07233, HPNK_09344, HPNK_11182, HPNK_03743, HPNK_10491, HPN…	HPNK_10837, HPNK_09314, HPNK_06055, HPNK_08588, HPNK_07138, HPNK_06045, HPNK_06040, HPNK_08213, HPNK_06035, HPNK_09654, HPNK_01833, HPNK_06030, HPNK_07473, HPNK_06025, HPNK_07468, HPNK_05289, HPNK_06000, HPNK_05254, HPNK_07783, HPNK_06335, HPNK_08508, HPNK_09949, HPNK_08853, HPNK_06310, HPNK_04492, HPNK_06305, HPNK_06300, HPNK_04482, HPNK_05559, HPNK_02294, HPNK_10181, HPNK_06620, HPNK_05539, HPN…
GO:0072593	reactive oxygen species metabolic process	P	0.424623	0.017164	3	1	286	1405	OVER	HPNK_05589, HPNK_11182, HPNK_02097	HPNK_11606
GO:0009088	threonine biosynthetic process	P	0.424623	0.017164	3	1	286	1405	OVER	HPNK_08063, HPNK_02672, HPNK_04642	HPNK_01992
GO:0016671	oxidoreductase activity, acting on a sulfur group of donors, disulfide as acceptor	F	0.424623	0.017164	3	1	286	1405	OVER	HPNK_03158, HPNK_07313, HPNK_03168	HPNK_00200
GO:0045239	tricarboxylic acid cycle enzyme complex	C	0.424623	0.017164	3	1	286	1405	OVER	HPNK_10662, HPNK_10657, HPNK_09659	HPNK_10642
GO:0006081	cellular aldehyde metabolic process	P	0.425484	0.0173484	9	16	280	1390	OVER	HPNK_02087, HPNK_08748, HPNK_08743, HPNK_08733, HPNK_08723, HPNK_06125, HPNK_05784, HPNK_05779, HPNK_05774	HPNK_08858, HPNK_04784, HPNK_02249, HPNK_03977, HPNK_08738, HPNK_11187, HPNK_11177, HPNK_04307, HPNK_01019, HPNK_02452, HPNK_10957, HPNK_10952, HPNK_05049, HPNK_08973, HPNK_11042, HPNK_02067
GO:0006790	sulfur compound metabolic process	P	0.476635	0.0196015	18	47	271	1359	OVER	HPNK_08063, HPNK_03548, HPNK_04617, HPNK_07358, HPNK_01004, HPNK_07313, HPNK_07248, HPNK_07593, HPNK_07233, HPNK_02652, HPNK_11157, HPNK_06465, HPNK_05774, HPNK_08158, HPNK_05759, HPNK_08153, HPNK_10782, HPNK_09154	HPNK_07498, HPNK_07783, HPNK_09954, HPNK_02274, HPNK_05849, HPNK_01494, HPNK_01484, HPNK_03982, HPNK_09219, HPNK_08128, HPNK_02801, HPNK_09514, HPNK_08413, HPNK_00937, HPNK_00932, HPNK_00922, HPNK_05769, HPNK_03568, HPNK_01014, HPNK_08098, HPNK_09179, HPNK_09174, HPNK_09169, HPNK_09164, HPNK_09159, HPNK_01688, HPNK_08053, HPNK_11721, HPNK_11716, HPNK_08018, HPNK_01992, HPNK_02702, HPNK_09434, HPN…
GO:0050896	response to stimulus	P	0.481182	0.0199576	31	97	258	1309	OVER	HPNK_03158, HPNK_11017, HPNK_07018, HPNK_09889, HPNK_01409, HPNK_02791, HPNK_05589, HPNK_03852, HPNK_11671, HPNK_07313, HPNK_09424, HPNK_07668, HPNK_10977, HPNK_05149, HPNK_09809, HPNK_05524, HPNK_11631, HPNK_02687, HPNK_04794, HPNK_11157, HPNK_08583, HPNK_02189, HPNK_07098, HPNK_01897, HPNK_04317, HPNK_09614, HPNK_01907, HPNK_10802, HPNK_02097, HPNK_03168, HPNK_07038	HPNK_09679, HPNK_06045, HPNK_01828, HPNK_05299, HPNK_09634, HPNK_06375, HPNK_07448, HPNK_04142, HPNK_06310, HPNK_06305, HPNK_06300, HPNK_05554, HPNK_06993, HPNK_01194, HPNK_01189, HPNK_04442, HPNK_04437, HPNK_05519, HPNK_04417, HPNK_06940, HPNK_02239, HPNK_04402, HPNK_11561, HPNK_05814, HPNK_02547, HPNK_02542, HPNK_02537, HPNK_11871, HPNK_07093, HPNK_10421, HPNK_02527, HPNK_11861, HPNK_01788, HPN…
GO:0072330	monocarboxylic acid biosynthetic process	P	0.487858	0.0206994	11	23	278	1383	OVER	HPNK_03927, HPNK_00682, HPNK_05194, HPNK_05609, HPNK_09039, HPNK_00637, HPNK_07233, HPNK_00477, HPNK_08158, HPNK_08153, HPNK_09154	HPNK_09954, HPNK_03982, HPNK_10762, HPNK_10757, HPNK_00677, HPNK_00937, HPNK_00932, HPNK_00922, HPNK_04307, HPNK_04627, HPNK_09179, HPNK_09174, HPNK_09169, HPNK_09164, HPNK_09159, HPNK_02702, HPNK_00857, HPNK_07228, HPNK_02344, HPNK_02339, HPNK_05954, HPNK_02329, HPNK_02309
GO:0016616	oxidoreductase activity, acting on the CH-OH group of donors, NAD or NADP as acceptor	F	0.487858	0.0206994	11	23	278	1383	OVER	HPNK_02087, HPNK_04637, HPNK_01004, HPNK_00682, HPNK_11686, HPNK_00637, HPNK_06125, HPNK_09304, HPNK_05774, HPNK_05284, HPNK_05319	HPNK_07473, HPNK_04462, HPNK_02279, HPNK_10757, HPNK_10732, HPNK_06270, HPNK_08798, HPNK_08788, HPNK_11187, HPNK_11177, HPNK_06520, HPNK_10066, HPNK_02149, HPNK_02102, HPNK_11716, HPNK_00200, HPNK_09429, HPNK_11042, HPNK_08928, HPNK_11691, HPNK_11681, HPNK_04849, HPNK_02309
GO:0044445	cytosolic part	C	0.487858	0.020749	6	8	283	1398	OVER	HPNK_00682, HPNK_05194, HPNK_05574, HPNK_09039, HPNK_00637, HPNK_00477	HPNK_06973, HPNK_00677, HPNK_00877, HPNK_00872, HPNK_05374, HPNK_05344, HPNK_01214, HPNK_01209
GO:0046365	monosaccharide catabolic process	P	0.498649	0.0218255	10	20	279	1386	OVER	HPNK_02057, HPNK_11686, HPNK_04884, HPNK_09344, HPNK_09329, HPNK_04372, HPNK_09274, HPNK_06070, HPNK_01079, HPNK_04262	HPNK_06000, HPNK_04472, HPNK_10181, HPNK_10176, HPNK_03922, HPNK_09814, HPNK_01089, HPNK_02457, HPNK_03523, HPNK_11716, HPNK_11711, HPNK_09794, HPNK_08673, HPNK_05374, HPNK_04272, HPNK_05344, HPNK_11691, HPNK_11681, HPNK_04844, HPNK_02627
GO:1902494	catalytic complex	C	0.498649	0.0221022	28	86	261	1320	OVER	HPNK_11017, HPNK_03548, HPNK_11806, HPNK_07358, HPNK_10662, HPNK_07343, HPNK_05980, HPNK_10657, HPNK_10256, HPNK_10251, HPNK_07338, HPNK_05975, HPNK_05574, HPNK_10246, HPNK_02766, HPNK_08748, HPNK_08743, HPNK_04107, HPNK_08733, HPNK_08723, HPNK_08318, HPNK_07233, HPNK_04427, HPNK_01977, HPNK_00882, HPNK_01897, HPNK_08533, HPNK_08088	HPNK_10837, HPNK_09314, HPNK_07138, HPNK_06045, HPNK_07128, HPNK_05294, HPNK_07468, HPNK_07463, HPNK_07458, HPNK_07453, HPNK_08893, HPNK_07423, HPNK_06335, HPNK_06330, HPNK_05554, HPNK_06993, HPNK_10176, HPNK_01194, HPNK_06973, HPNK_10481, HPNK_01139, HPNK_02214, HPNK_09299, HPNK_02542, HPNK_03982, HPNK_11871, HPNK_07093, HPNK_04704, HPNK_01788, HPNK_10742, HPNK_09209, HPNK_01733, HPNK_01728, HPN…
GO:0015294	solute:cation symporter activity	F	0.498649	0.0225727	7	11	282	1395	OVER	HPNK_11806, HPNK_05980, HPNK_03503, HPNK_01977, HPNK_00882, HPNK_06440, HPNK_04277	HPNK_10176, HPNK_09299, HPNK_08148, HPNK_11811, HPNK_07978, HPNK_05794, HPNK_04672, HPNK_01334, HPNK_01987, HPNK_01982, HPNK_09739
GO:0006633	fatty acid biosynthetic process	P	0.498649	0.0230345	8	14	281	1392	OVER	HPNK_03927, HPNK_00682, HPNK_05194, HPNK_05609, HPNK_09039, HPNK_00637, HPNK_07233, HPNK_00477	HPNK_03982, HPNK_10762, HPNK_10757, HPNK_00677, HPNK_00937, HPNK_00932, HPNK_04627, HPNK_02702, HPNK_00857, HPNK_07228, HPNK_02344, HPNK_02339, HPNK_05954, HPNK_02309
GO:0009069	serine family amino acid metabolic process	P	0.498649	0.0239043	12	27	277	1379	OVER	HPNK_04637, HPNK_08063, HPNK_03548, HPNK_04617, HPNK_07358, HPNK_01004, HPNK_10702, HPNK_07248, HPNK_07593, HPNK_02672, HPNK_05759, HPNK_04642	HPNK_07498, HPNK_07133, HPNK_07783, HPNK_08828, HPNK_06978, HPNK_10126, HPNK_10787, HPNK_09209, HPNK_01738, HPNK_11187, HPNK_11177, HPNK_04342, HPNK_04327, HPNK_09184, HPNK_10682, HPNK_08073, HPNK_08053, HPNK_01992, HPNK_01987, HPNK_09434, HPNK_01957, HPNK_05064, HPNK_11396, HPNK_04572, HPNK_07803, HPNK_04849, HPNK_04834
GO:0004316	3-oxoacyl-[acyl-carrier-protein] reductase (NADPH) activity	F	0.498649	0.0289873	2	0	287	1406	OVER	HPNK_00682, HPNK_00637
GO:0004315	3-oxoacyl-[acyl-carrier-protein] synthase activity	F	0.498649	0.0289873	2	0	287	1406	OVER	HPNK_05194, HPNK_09039
GO:0045148	tripeptide aminopeptidase activity	F	0.498649	0.0289873	2	0	287	1406	OVER	HPNK_11157, HPNK_06465
GO:0015157	oligosaccharide transmembrane transporter activity	F	0.498649	0.0289873	2	0	287	1406	OVER	HPNK_08533, HPNK_08528
GO:0015154	disaccharide transmembrane transporter activity	F	0.498649	0.0289873	2	0	287	1406	OVER	HPNK_08533, HPNK_08528
GO:1901701	cellular response to oxygen-containing compound	P	0.498649	0.0289873	2	0	287	1406	OVER	HPNK_05589, HPNK_02097
GO:0005363	maltose transmembrane transporter activity	F	0.498649	0.0289873	2	0	287	1406	OVER	HPNK_08533, HPNK_08528
GO:0051183	vitamin transporter activity	F	0.498649	0.0289873	2	0	287	1406	OVER	HPNK_09509, HPNK_02642
GO:0015772	oligosaccharide transport	P	0.498649	0.0289873	2	0	287	1406	OVER	HPNK_08533, HPNK_08528
GO:0015768	maltose transport	P	0.498649	0.0289873	2	0	287	1406	OVER	HPNK_08533, HPNK_08528
GO:0015766	disaccharide transport	P	0.498649	0.0289873	2	0	287	1406	OVER	HPNK_08533, HPNK_08528
GO:0009061	anaerobic respiration	P	0.498649	0.0289873	2	0	287	1406	OVER	HPNK_01748, HPNK_07338
GO:0033743	peptide-methionine (R)-S-oxide reductase activity	F	0.498649	0.0289873	2	0	287	1406	OVER	HPNK_07313, HPNK_03168
GO:0004124	cysteine synthase activity	F	0.498649	0.0289873	2	0	287	1406	OVER	HPNK_03548, HPNK_07358
GO:0004775	succinate-CoA ligase (ADP-forming) activity	F	0.498649	0.0289873	2	0	287	1406	OVER	HPNK_10662, HPNK_10657
GO:0004774	succinate-CoA ligase activity	F	0.498649	0.0289873	2	0	287	1406	OVER	HPNK_10662, HPNK_10657
GO:0034701	tripeptidase activity	F	0.498649	0.0289873	2	0	287	1406	OVER	HPNK_11157, HPNK_06465
GO:0031402	sodium ion binding	F	0.498649	0.0289873	2	0	287	1406	OVER	HPNK_03503, HPNK_02642
GO:0000302	response to reactive oxygen species	P	0.498649	0.0289873	2	0	287	1406	OVER	HPNK_05589, HPNK_02097
GO:0019317	fucose catabolic process	P	0.498649	0.0289873	2	0	287	1406	OVER	HPNK_09344, HPNK_09329
GO:0034614	cellular response to reactive oxygen species	P	0.498649	0.0289873	2	0	287	1406	OVER	HPNK_05589, HPNK_02097
GO:0004612	phosphoenolpyruvate carboxykinase (ATP) activity	F	0.498649	0.0289873	2	0	287	1406	OVER	HPNK_10977, HPNK_10967
GO:0006106	fumarate metabolic process	P	0.498649	0.0289873	2	0	287	1406	OVER	HPNK_07353, HPNK_09659
GO:0034599	cellular response to oxidative stress	P	0.498649	0.0289873	2	0	287	1406	OVER	HPNK_05589, HPNK_02097
GO:0000104	succinate dehydrogenase activity	F	0.498649	0.0289873	2	0	287	1406	OVER	HPNK_07343, HPNK_07338
GO:0042709	succinate-CoA ligase complex	C	0.498649	0.0289873	2	0	287	1406	OVER	HPNK_10662, HPNK_10657
GO:0009333	cysteine synthase complex	C	0.498649	0.0289873	2	0	287	1406	OVER	HPNK_03548, HPNK_07358
GO:0047559	3-dehydro-L-gulonate 2-dehydrogenase activity	F	0.498649	0.0289873	2	0	287	1406	OVER	HPNK_02087, HPNK_06125
GO:0030060	L-malate dehydrogenase activity	F	0.498649	0.0289873	2	0	287	1406	OVER	HPNK_02087, HPNK_06125
GO:0070469	respiratory chain	C	0.498649	0.0289873	2	0	287	1406	OVER	HPNK_07343, HPNK_07338
GO:0008177	succinate dehydrogenase (ubiquinone) activity	F	0.498649	0.0289873	2	0	287	1406	OVER	HPNK_07343, HPNK_07338
GO:0045281	succinate dehydrogenase complex	C	0.498649	0.0289873	2	0	287	1406	OVER	HPNK_07343, HPNK_07338
GO:0045273	respiratory chain complex II	C	0.498649	0.0289873	2	0	287	1406	OVER	HPNK_07343, HPNK_07338
GO:0009168	purine ribonucleoside monophosphate biosynthetic process	P	0.498649	0.0290757	9	18	280	1388	OVER	HPNK_03158, HPNK_09784, HPNK_09779, HPNK_09774, HPNK_09769, HPNK_09764, HPNK_09759, HPNK_09754, HPNK_09749	HPNK_07493, HPNK_07418, HPNK_08858, HPNK_08813, HPNK_08808, HPNK_03693, HPNK_01723, HPNK_05199, HPNK_01713, HPNK_08788, HPNK_05144, HPNK_04022, HPNK_11172, HPNK_04007, HPNK_05789, HPNK_03857, HPNK_11371, HPNK_10867
GO:0009127	purine nucleoside monophosphate biosynthetic process	P	0.498649	0.0290757	9	18	280	1388	OVER	HPNK_03158, HPNK_09784, HPNK_09779, HPNK_09774, HPNK_09769, HPNK_09764, HPNK_09759, HPNK_09754, HPNK_09749	HPNK_07493, HPNK_07418, HPNK_08858, HPNK_08813, HPNK_08808, HPNK_03693, HPNK_01723, HPNK_05199, HPNK_01713, HPNK_08788, HPNK_05144, HPNK_04022, HPNK_11172, HPNK_04007, HPNK_05789, HPNK_03857, HPNK_11371, HPNK_10867
GO:0019320	hexose catabolic process	P	0.498649	0.0290757	9	18	280	1388	OVER	HPNK_02057, HPNK_11686, HPNK_04884, HPNK_09344, HPNK_09329, HPNK_04372, HPNK_06070, HPNK_01079, HPNK_04262	HPNK_04472, HPNK_10181, HPNK_10176, HPNK_03922, HPNK_09814, HPNK_01089, HPNK_02457, HPNK_03523, HPNK_11716, HPNK_11711, HPNK_08673, HPNK_05374, HPNK_04272, HPNK_05344, HPNK_11691, HPNK_11681, HPNK_04844, HPNK_02627
GO:0006631	fatty acid metabolic process	P	0.498649	0.0290757	9	18	280	1388	OVER	HPNK_03927, HPNK_00682, HPNK_05194, HPNK_05609, HPNK_09039, HPNK_00637, HPNK_07233, HPNK_00477, HPNK_07853	HPNK_11222, HPNK_03982, HPNK_10762, HPNK_10757, HPNK_00677, HPNK_08433, HPNK_08428, HPNK_00937, HPNK_00932, HPNK_04627, HPNK_03882, HPNK_02702, HPNK_00857, HPNK_07228, HPNK_02344, HPNK_02339, HPNK_05954, HPNK_02309
GO:0072524	pyridine-containing compound metabolic process	P	0.498649	0.0290951	12	28	277	1378	OVER	HPNK_03937, HPNK_02057, HPNK_11686, HPNK_03847, HPNK_04884, HPNK_03837, HPNK_02672, HPNK_04372, HPNK_06070, HPNK_01079, HPNK_04267, HPNK_04262	HPNK_04472, HPNK_02294, HPNK_10181, HPNK_10176, HPNK_05534, HPNK_06978, HPNK_04784, HPNK_03977, HPNK_03922, HPNK_09814, HPNK_05469, HPNK_05464, HPNK_01089, HPNK_02457, HPNK_03523, HPNK_03832, HPNK_11716, HPNK_11711, HPNK_08673, HPNK_05024, HPNK_05374, HPNK_04272, HPNK_05344, HPNK_02067, HPNK_11691, HPNK_11681, HPNK_04844, HPNK_02627
GO:0016614	oxidoreductase activity, acting on CH-OH group of donors	F	0.498649	0.0290951	12	28	277	1378	OVER	HPNK_02087, HPNK_04637, HPNK_01004, HPNK_00682, HPNK_11686, HPNK_05174, HPNK_00637, HPNK_06125, HPNK_09304, HPNK_05774, HPNK_05284, HPNK_05319	HPNK_07473, HPNK_04462, HPNK_02279, HPNK_02224, HPNK_02219, HPNK_02214, HPNK_02209, HPNK_10757, HPNK_10732, HPNK_06270, HPNK_08798, HPNK_08788, HPNK_11187, HPNK_11177, HPNK_06520, HPNK_10066, HPNK_02149, HPNK_02102, HPNK_11716, HPNK_00200, HPNK_09454, HPNK_09429, HPNK_11042, HPNK_08928, HPNK_11691, HPNK_11681, HPNK_04849, HPNK_02309
GO:0006006	glucose metabolic process	P	0.498649	0.0290951	12	28	277	1378	OVER	HPNK_05314, HPNK_02057, HPNK_11686, HPNK_05574, HPNK_04884, HPNK_07318, HPNK_10977, HPNK_10967, HPNK_04372, HPNK_06070, HPNK_01079, HPNK_04262	HPNK_04472, HPNK_10181, HPNK_10176, HPNK_03977, HPNK_08128, HPNK_03922, HPNK_03912, HPNK_07028, HPNK_01738, HPNK_01733, HPNK_01728, HPNK_09814, HPNK_01089, HPNK_01074, HPNK_02457, HPNK_03523, HPNK_11716, HPNK_11711, HPNK_08673, HPNK_05374, HPNK_04272, HPNK_05344, HPNK_07803, HPNK_11691, HPNK_11681, HPNK_04844, HPNK_03713, HPNK_02627
GO:0032991	macromolecular complex	C	0.50523	0.0296567	60	224	229	1182	OVER	HPNK_06345, HPNK_11017, HPNK_03548, HPNK_03543, HPNK_11806, HPNK_01419, HPNK_07358, HPNK_00682, HPNK_10662, HPNK_05194, HPNK_07343, HPNK_05980, HPNK_03508, HPNK_10657, HPNK_10256, HPNK_10251, HPNK_07338, HPNK_05975, HPNK_05574, HPNK_09449, HPNK_10246, HPNK_02766, HPNK_09039, HPNK_08748, HPNK_09784, HPNK_08743, HPNK_00637, HPNK_09779, HPNK_09774, HPNK_04107, HPNK_08733, HPNK_09769, HPNK_09764, HPN…	HPNK_10837, HPNK_09679, HPNK_09314, HPNK_09674, HPNK_06050, HPNK_08228, HPNK_00767, HPNK_00762, HPNK_07138, HPNK_07493, HPNK_09669, HPNK_06045, HPNK_00757, HPNK_00752, HPNK_07128, HPNK_00747, HPNK_00742, HPNK_00737, HPNK_08553, HPNK_05294, HPNK_00732, HPNK_07468, HPNK_07463, HPNK_00727, HPNK_00722, HPNK_07458, HPNK_07453, HPNK_08893, HPNK_06350, HPNK_07423, HPNK_06335, HPNK_06330, HPNK_05554, HPN…
GO:0046034	ATP metabolic process	P	0.516293	0.0306636	18	50	271	1356	OVER	HPNK_07343, HPNK_07338, HPNK_02766, HPNK_09784, HPNK_09779, HPNK_09774, HPNK_09769, HPNK_09764, HPNK_09759, HPNK_09754, HPNK_09749, HPNK_08573, HPNK_02184, HPNK_01897, HPNK_00457, HPNK_01529, HPNK_08533, HPNK_11846	HPNK_09999, HPNK_09994, HPNK_01813, HPNK_09989, HPNK_08893, HPNK_07428, HPNK_09954, HPNK_05234, HPNK_07758, HPNK_08838, HPNK_08833, HPNK_05569, HPNK_01499, HPNK_03997, HPNK_03992, HPNK_09279, HPNK_03987, HPNK_07093, HPNK_09259, HPNK_03603, HPNK_11851, HPNK_08468, HPNK_08463, HPNK_06245, HPNK_04067, HPNK_07618, HPNK_01084, HPNK_05789, HPNK_11122, HPNK_01049, HPNK_01034, HPNK_11791, HPNK_04934, HPN…
GO:0015293	symporter activity	F	0.516293	0.0306691	7	12	282	1394	OVER	HPNK_11806, HPNK_05980, HPNK_03503, HPNK_01977, HPNK_00882, HPNK_06440, HPNK_04277	HPNK_10176, HPNK_09299, HPNK_08148, HPNK_11811, HPNK_07978, HPNK_05794, HPNK_04672, HPNK_01334, HPNK_01987, HPNK_01982, HPNK_09739, HPNK_06445
GO:0016773	phosphotransferase activity, alcohol group as acceptor	F	0.519441	0.0310387	15	39	274	1367	OVER	HPNK_05314, HPNK_01793, HPNK_11806, HPNK_03937, HPNK_05980, HPNK_10256, HPNK_10251, HPNK_05975, HPNK_10246, HPNK_08293, HPNK_08318, HPNK_09339, HPNK_01977, HPNK_00882, HPNK_04642	HPNK_09319, HPNK_02294, HPNK_10176, HPNK_01194, HPNK_04799, HPNK_04779, HPNK_02567, HPNK_09299, HPNK_05809, HPNK_02542, HPNK_03977, HPNK_01788, HPNK_03922, HPNK_03907, HPNK_03902, HPNK_09859, HPNK_00947, HPNK_08403, HPNK_00912, HPNK_09814, HPNK_06865, HPNK_04302, HPNK_02452, HPNK_03523, HPNK_01987, HPNK_06150, HPNK_07583, HPNK_10912, HPNK_01927, HPNK_05024, HPNK_05374, HPNK_04287, HPNK_11077, HPN…
GO:0005402	cation:sugar symporter activity	F	0.529627	0.0327643	4	4	285	1402	OVER	HPNK_11806, HPNK_05980, HPNK_01977, HPNK_00882	HPNK_10176, HPNK_09299, HPNK_01987, HPNK_01982
GO:0005351	sugar:proton symporter activity	F	0.529627	0.0327643	4	4	285	1402	OVER	HPNK_11806, HPNK_05980, HPNK_01977, HPNK_00882	HPNK_10176, HPNK_09299, HPNK_01987, HPNK_01982
GO:0016832	aldehyde-lyase activity	F	0.529627	0.0327643	4	4	285	1402	OVER	HPNK_05314, HPNK_09329, HPNK_01079, HPNK_04262	HPNK_09249, HPNK_01089, HPNK_09414, HPNK_04272
GO:0004177	aminopeptidase activity	F	0.529627	0.0327643	4	4	285	1402	OVER	HPNK_03743, HPNK_10491, HPNK_11157, HPNK_06465	HPNK_06963, HPNK_09564, HPNK_05394, HPNK_03713
GO:0006749	glutathione metabolic process	P	0.529627	0.0327643	4	4	285	1402	OVER	HPNK_07313, HPNK_11157, HPNK_06465, HPNK_05774	HPNK_11716, HPNK_04592, HPNK_11691, HPNK_03713
GO:0015295	solute:proton symporter activity	F	0.529627	0.0327643	4	4	285	1402	OVER	HPNK_11806, HPNK_05980, HPNK_01977, HPNK_00882	HPNK_10176, HPNK_09299, HPNK_01987, HPNK_01982
GO:0005975	carbohydrate metabolic process	P	0.607294	0.0377824	36	124	253	1282	OVER	HPNK_02087, HPNK_04637, HPNK_05314, HPNK_01419, HPNK_02057, HPNK_11756, HPNK_11686, HPNK_05574, HPNK_04884, HPNK_07318, HPNK_07268, HPNK_10977, HPNK_08293, HPNK_10967, HPNK_09364, HPNK_08323, HPNK_08288, HPNK_09344, HPNK_09339, HPNK_09294, HPNK_09724, HPNK_09329, HPNK_09324, HPNK_04372, HPNK_06125, HPNK_09274, HPNK_09309, HPNK_09304, HPNK_06070, HPNK_05784, HPNK_05774, HPNK_01534, HPNK_03633, HPN…	HPNK_09314, HPNK_09984, HPNK_06000, HPNK_05254, HPNK_04142, HPNK_04472, HPNK_10181, HPNK_10176, HPNK_05534, HPNK_04799, HPNK_04779, HPNK_02229, HPNK_11561, HPNK_02219, HPNK_02214, HPNK_02567, HPNK_02204, HPNK_01114, HPNK_02557, HPNK_09269, HPNK_03977, HPNK_09249, HPNK_01424, HPNK_07058, HPNK_00317, HPNK_07048, HPNK_08128, HPNK_03922, HPNK_00657, HPNK_03912, HPNK_07028, HPNK_02826, HPNK_02821, HPN…
GO:0009152	purine ribonucleotide biosynthetic process	P	0.613468	0.0383822	11	26	278	1380	OVER	HPNK_03158, HPNK_09784, HPNK_09779, HPNK_09774, HPNK_09769, HPNK_09764, HPNK_09759, HPNK_09754, HPNK_07233, HPNK_09749, HPNK_10526	HPNK_07493, HPNK_07418, HPNK_08858, HPNK_08813, HPNK_08808, HPNK_03693, HPNK_11881, HPNK_03982, HPNK_02507, HPNK_08103, HPNK_01723, HPNK_05199, HPNK_01713, HPNK_08788, HPNK_00947, HPNK_05144, HPNK_04022, HPNK_11172, HPNK_04007, HPNK_05789, HPNK_03857, HPNK_02702, HPNK_00857, HPNK_01927, HPNK_11371, HPNK_10867
GO:0009820	alkaloid metabolic process	P	0.622261	0.0391511	5	7	284	1399	OVER	HPNK_04617, HPNK_03847, HPNK_03837, HPNK_07248, HPNK_04267	HPNK_02294, HPNK_05534, HPNK_05469, HPNK_05464, HPNK_03832, HPNK_05024, HPNK_04572
GO:1990204	oxidoreductase complex	C	0.645853	0.0409788	6	10	283	1396	OVER	HPNK_07343, HPNK_07338, HPNK_08748, HPNK_08743, HPNK_08733, HPNK_08723	HPNK_06045, HPNK_02214, HPNK_01733, HPNK_01728, HPNK_08738, HPNK_03518, HPNK_03513, HPNK_10642, HPNK_09429, HPNK_05049
GO:0043648	dicarboxylic acid metabolic process	P	0.645853	0.0410894	19	56	270	1350	OVER	HPNK_02087, HPNK_08063, HPNK_04617, HPNK_04212, HPNK_01414, HPNK_07353, HPNK_03508, HPNK_07668, HPNK_02359, HPNK_05149, HPNK_07248, HPNK_05084, HPNK_06125, HPNK_05399, HPNK_05784, HPNK_09659, HPNK_01902, HPNK_05284, HPNK_05319	HPNK_09644, HPNK_06335, HPNK_06330, HPNK_09914, HPNK_05209, HPNK_08828, HPNK_08813, HPNK_04462, HPNK_06998, HPNK_08808, HPNK_03698, HPNK_06915, HPNK_05809, HPNK_05804, HPNK_10792, HPNK_10787, HPNK_11861, HPNK_08498, HPNK_10732, HPNK_07033, HPNK_07028, HPNK_07023, HPNK_07013, HPNK_05199, HPNK_01718, HPNK_09884, HPNK_08408, HPNK_05144, HPNK_11172, HPNK_06520, HPNK_05764, HPNK_10031, HPNK_04652, HPN…
GO:0009163	nucleoside biosynthetic process	P	0.650453	0.0418393	12	30	277	1376	OVER	HPNK_08033, HPNK_09784, HPNK_11656, HPNK_09779, HPNK_09774, HPNK_09769, HPNK_09764, HPNK_09759, HPNK_09754, HPNK_07233, HPNK_09749, HPNK_10526	HPNK_06335, HPNK_06330, HPNK_07418, HPNK_08813, HPNK_08808, HPNK_01459, HPNK_03982, HPNK_02507, HPNK_07053, HPNK_10722, HPNK_08103, HPNK_05199, HPNK_08788, HPNK_00947, HPNK_04007, HPNK_05789, HPNK_02467, HPNK_11771, HPNK_01688, HPNK_01309, HPNK_02702, HPNK_00857, HPNK_01927, HPNK_01264, HPNK_04507, HPNK_04854, HPNK_03733, HPNK_03728, HPNK_03723, HPNK_10857
GO:0042455	ribonucleoside biosynthetic process	P	0.650453	0.0418393	12	30	277	1376	OVER	HPNK_08033, HPNK_09784, HPNK_11656, HPNK_09779, HPNK_09774, HPNK_09769, HPNK_09764, HPNK_09759, HPNK_09754, HPNK_07233, HPNK_09749, HPNK_10526	HPNK_06335, HPNK_06330, HPNK_07418, HPNK_08813, HPNK_08808, HPNK_01459, HPNK_03982, HPNK_02507, HPNK_07053, HPNK_10722, HPNK_08103, HPNK_05199, HPNK_08788, HPNK_00947, HPNK_04007, HPNK_05789, HPNK_02467, HPNK_11771, HPNK_01688, HPNK_01309, HPNK_02702, HPNK_00857, HPNK_01927, HPNK_01264, HPNK_04507, HPNK_04854, HPNK_03733, HPNK_03728, HPNK_03723, HPNK_10857

## Sheet: invivo vs plate UP
Additional file 3D
List of over-represented gene ontology categories in the up-regulated genes
between in vivo and plate culture of H. parasuis Nagasaki
GO-ID	Term	Category	FDR	P-Value	#Test	#Ref	#notAnnotTest	#notAnnotRef	Over/Under	TestSeqs	RefSeqs
GO:0051704	multi-organism process	P	0.00528782	1.85863e-06	15	22	169	1508	OVER	HPNK_01967, HPNK_02582, HPNK_00317, HPNK_03198, HPNK_01698, HPNK_10812, HPNK_01479, HPNK_08378, HPNK_03203, HPNK_09439, HPNK_01863, HPNK_10146, HPNK_11561, HPNK_04142, HPNK_07258	HPNK_06305, HPNK_10161, HPNK_08193, HPNK_07078, HPNK_07333, HPNK_07643, HPNK_11481, HPNK_03223, HPNK_10386, HPNK_03213, HPNK_02791, HPNK_09129, HPNK_09109, HPNK_01634, HPNK_08663, HPNK_08658, HPNK_08653, HPNK_09724, HPNK_03118, HPNK_01279, HPNK_01274, HPNK_01269
GO:0019867	outer membrane	C	0.0828698	5.82564e-05	14	28	170	1502	OVER	HPNK_01967, HPNK_02582, HPNK_05299, HPNK_01698, HPNK_05514, HPNK_05119, HPNK_10812, HPNK_11247, HPNK_01479, HPNK_08378, HPNK_09439, HPNK_05839, HPNK_10146, HPNK_07258	HPNK_07708, HPNK_10161, HPNK_05519, HPNK_03688, HPNK_02229, HPNK_07078, HPNK_01783, HPNK_07018, HPNK_08448, HPNK_07333, HPNK_11167, HPNK_11147, HPNK_10386, HPNK_02447, HPNK_04612, HPNK_02791, HPNK_11406, HPNK_09129, HPNK_00502, HPNK_08683, HPNK_01942, HPNK_10907, HPNK_08968, HPNK_03118, HPNK_11351, HPNK_04537, HPNK_03778, HPNK_03703
GO:0009405	pathogenesis	P	0.293112	0.000335288	9	14	175	1516	OVER	HPNK_01967, HPNK_02582, HPNK_01698, HPNK_10812, HPNK_01479, HPNK_08378, HPNK_09439, HPNK_10146, HPNK_07258	HPNK_10161, HPNK_08193, HPNK_07078, HPNK_07333, HPNK_02791, HPNK_09129, HPNK_08663, HPNK_08658, HPNK_08653, HPNK_09724, HPNK_03118, HPNK_01279, HPNK_01274, HPNK_01269
GO:0006323	DNA packaging	P	0.293112	0.000412108	6	5	178	1525	OVER	HPNK_00337, HPNK_00332, HPNK_02923, HPNK_04162, HPNK_04157, HPNK_02856	HPNK_02918, HPNK_02791, HPNK_08613, HPNK_08598, HPNK_08593
GO:0016020	membrane	C	1	0.00183331	57	321	127	1209	OVER	HPNK_04924, HPNK_09934, HPNK_09739, HPNK_01967, HPNK_08868, HPNK_01758, HPNK_02582, HPNK_06565, HPNK_04904, HPNK_05299, HPNK_05134, HPNK_02214, HPNK_09119, HPNK_10446, HPNK_10441, HPNK_02607, HPNK_04062, HPNK_03987, HPNK_10637, HPNK_01698, HPNK_05514, HPNK_05119, HPNK_05509, HPNK_05669, HPNK_05664, HPNK_06925, HPNK_05304, HPNK_03373, HPNK_06920, HPNK_10812, HPNK_11247, HPNK_05859, HPNK_01479, HPN…	HPNK_10827, HPNK_07493, HPNK_01848, HPNK_07483, HPNK_01838, HPNK_08563, HPNK_07478, HPNK_06025, HPNK_01823, HPNK_09639, HPNK_09999, HPNK_09994, HPNK_01813, HPNK_09984, HPNK_08898, HPNK_08533, HPNK_08893, HPNK_09614, HPNK_06355, HPNK_06350, HPNK_08523, HPNK_07433, HPNK_06340, HPNK_08518, HPNK_08878, HPNK_08873, HPNK_07428, HPNK_09959, HPNK_09954, HPNK_05244, HPNK_07413, HPNK_06315, HPNK_08843, HPN…
GO:0009253	peptidoglycan catabolic process	P	1	0.00347022	4	3	180	1527	OVER	HPNK_00317, HPNK_06735, HPNK_11561, HPNK_04142	HPNK_05419, HPNK_03223, HPNK_11646
GO:0003796	lysozyme activity	F	1	0.00448981	3	1	181	1529	OVER	HPNK_00317, HPNK_11561, HPNK_04142	HPNK_03223
GO:0009617	response to bacterium	P	1	0.00448981	3	1	181	1529	OVER	HPNK_00317, HPNK_11561, HPNK_04142	HPNK_03223
GO:0042742	defense response to bacterium	P	1	0.00448981	3	1	181	1529	OVER	HPNK_00317, HPNK_11561, HPNK_04142	HPNK_03223
GO:0019400	alditol metabolic process	P	1	0.00636201	4	4	180	1526	OVER	HPNK_02214, HPNK_02204, HPNK_04779, HPNK_04894	HPNK_02219, HPNK_03633, HPNK_02826, HPNK_08673
GO:0006071	glycerol metabolic process	P	1	0.00636201	4	4	180	1526	OVER	HPNK_02214, HPNK_02204, HPNK_04779, HPNK_04894	HPNK_02219, HPNK_03633, HPNK_02826, HPNK_08673
GO:0071103	DNA conformation change	P	1	0.00804839	7	16	177	1514	OVER	HPNK_00337, HPNK_00332, HPNK_11267, HPNK_02923, HPNK_04162, HPNK_04157, HPNK_02856	HPNK_07143, HPNK_08203, HPNK_02918, HPNK_05584, HPNK_04452, HPNK_07328, HPNK_03533, HPNK_02791, HPNK_04939, HPNK_08388, HPNK_01604, HPNK_08613, HPNK_01259, HPNK_09034, HPNK_08598, HPNK_08593
GO:0098542	defense response to other organism	P	1	0.0103387	3	2	181	1528	OVER	HPNK_00317, HPNK_11561, HPNK_04142	HPNK_06305, HPNK_03223
GO:0051707	response to other organism	P	1	0.0103387	3	2	181	1528	OVER	HPNK_00317, HPNK_11561, HPNK_04142	HPNK_06305, HPNK_03223
GO:0009607	response to biotic stimulus	P	1	0.0103387	3	2	181	1528	OVER	HPNK_00317, HPNK_11561, HPNK_04142	HPNK_06305, HPNK_03223
GO:0043207	response to external biotic stimulus	P	1	0.0103387	3	2	181	1528	OVER	HPNK_00317, HPNK_11561, HPNK_04142	HPNK_06305, HPNK_03223
GO:0006027	glycosaminoglycan catabolic process	P	1	0.0105007	4	5	180	1525	OVER	HPNK_00317, HPNK_06735, HPNK_11561, HPNK_04142	HPNK_05419, HPNK_03223, HPNK_11781, HPNK_08303, HPNK_11646
GO:0006026	aminoglycan catabolic process	P	1	0.0105007	4	5	180	1525	OVER	HPNK_00317, HPNK_06735, HPNK_11561, HPNK_04142	HPNK_05419, HPNK_03223, HPNK_11781, HPNK_08303, HPNK_11646
GO:0016021	integral component of membrane	C	1	0.0106293	37	204	147	1326	OVER	HPNK_04924, HPNK_09739, HPNK_08868, HPNK_06565, HPNK_04904, HPNK_05299, HPNK_05134, HPNK_02214, HPNK_09119, HPNK_10446, HPNK_10441, HPNK_04062, HPNK_03987, HPNK_10637, HPNK_05514, HPNK_05119, HPNK_05509, HPNK_05669, HPNK_05664, HPNK_06925, HPNK_11247, HPNK_05859, HPNK_06085, HPNK_01863, HPNK_07938, HPNK_09989, HPNK_01064, HPNK_08953, HPNK_08558, HPNK_05794, HPNK_04964, HPNK_05239, HPNK_06250, HPN…	HPNK_01848, HPNK_01838, HPNK_08563, HPNK_06025, HPNK_09639, HPNK_09999, HPNK_09994, HPNK_01813, HPNK_09984, HPNK_08898, HPNK_08533, HPNK_08893, HPNK_08523, HPNK_06340, HPNK_08518, HPNK_09959, HPNK_06315, HPNK_08843, HPNK_08838, HPNK_05209, HPNK_05204, HPNK_05564, HPNK_11272, HPNK_07728, HPNK_10176, HPNK_07713, HPNK_01194, HPNK_05534, HPNK_07708, HPNK_05519, HPNK_02254, HPNK_04422, HPNK_05504, HPN…
GO:0031224	intrinsic component of membrane	C	1	0.0113738	37	205	147	1325	OVER	HPNK_04924, HPNK_09739, HPNK_08868, HPNK_06565, HPNK_04904, HPNK_05299, HPNK_05134, HPNK_02214, HPNK_09119, HPNK_10446, HPNK_10441, HPNK_04062, HPNK_03987, HPNK_10637, HPNK_05514, HPNK_05119, HPNK_05509, HPNK_05669, HPNK_05664, HPNK_06925, HPNK_11247, HPNK_05859, HPNK_06085, HPNK_01863, HPNK_07938, HPNK_09989, HPNK_01064, HPNK_08953, HPNK_08558, HPNK_05794, HPNK_04964, HPNK_05239, HPNK_06250, HPN…	HPNK_01848, HPNK_01838, HPNK_08563, HPNK_06025, HPNK_09639, HPNK_09999, HPNK_09994, HPNK_01813, HPNK_09984, HPNK_08898, HPNK_08533, HPNK_08893, HPNK_08523, HPNK_06340, HPNK_08518, HPNK_09959, HPNK_06315, HPNK_08843, HPNK_08838, HPNK_05209, HPNK_05204, HPNK_05564, HPNK_11272, HPNK_07728, HPNK_10176, HPNK_07713, HPNK_01194, HPNK_05534, HPNK_07708, HPNK_05519, HPNK_02254, HPNK_04422, HPNK_05504, HPN…
GO:0008998	ribonucleoside-triphosphate reductase activity	F	1	0.0114683	2	0	182	1530	OVER	HPNK_04512, HPNK_04532
GO:0030030	cell projection organization	P	1	0.0114683	2	0	182	1530	OVER	HPNK_11232, HPNK_05839
GO:0043711	pilus organization	P	1	0.0114683	2	0	182	1530	OVER	HPNK_11232, HPNK_05839
GO:0004370	glycerol kinase activity	F	1	0.0114683	2	0	182	1530	OVER	HPNK_04779, HPNK_04894
GO:0032196	transposition	P	1	0.0155418	16	69	168	1461	OVER	HPNK_04889, HPNK_06005, HPNK_00080, HPNK_05714, HPNK_02896, HPNK_10807, HPNK_04984, HPNK_08373, HPNK_06475, HPNK_06470, HPNK_06865, HPNK_03942, HPNK_06260, HPNK_04407, HPNK_00215, HPNK_00210	HPNK_00402, HPNK_06010, HPNK_04197, HPNK_00712, HPNK_04187, HPNK_04182, HPNK_03098, HPNK_04177, HPNK_08823, HPNK_04112, HPNK_08818, HPNK_11257, HPNK_04794, HPNK_11586, HPNK_06950, HPNK_03328, HPNK_04769, HPNK_11202, HPNK_02577, HPNK_10466, HPNK_02572, HPNK_10456, HPNK_04739, HPNK_10451, HPNK_03957, HPNK_05184, HPNK_04087, HPNK_06255, HPNK_05169, HPNK_09859, HPNK_06570, HPNK_11197, HPNK_04002, HPN…
GO:0006259	DNA metabolic process	P	1	0.0159609	35	196	149	1334	OVER	HPNK_04889, HPNK_08473, HPNK_00337, HPNK_06805, HPNK_00332, HPNK_05934, HPNK_00095, HPNK_06400, HPNK_06005, HPNK_00080, HPNK_02567, HPNK_01892, HPNK_11267, HPNK_05714, HPNK_00060, HPNK_10186, HPNK_02896, HPNK_10807, HPNK_04984, HPNK_08373, HPNK_02923, HPNK_06475, HPNK_06470, HPNK_06865, HPNK_03942, HPNK_06260, HPNK_04407, HPNK_04162, HPNK_00215, HPNK_00210, HPNK_00175, HPNK_04157, HPNK_02856, HPN…	HPNK_07143, HPNK_00402, HPNK_07138, HPNK_08203, HPNK_02918, HPNK_10802, HPNK_05294, HPNK_09634, HPNK_06010, HPNK_07458, HPNK_04197, HPNK_00712, HPNK_07448, HPNK_04187, HPNK_04182, HPNK_03098, HPNK_04177, HPNK_07428, HPNK_07423, HPNK_06675, HPNK_05584, HPNK_06305, HPNK_06300, HPNK_08823, HPNK_04112, HPNK_08818, HPNK_08813, HPNK_05554, HPNK_06993, HPNK_04452, HPNK_11257, HPNK_04442, HPNK_04437, HPN…
GO:0015370	solute:sodium symporter activity	F	1	0.0160533	4	6	180	1524	OVER	HPNK_09739, HPNK_11811, HPNK_05794, HPNK_08148	HPNK_07978, HPNK_04672, HPNK_01334, HPNK_03503, HPNK_04277, HPNK_06440
GO:0019835	cytolysis	P	1	0.0190544	3	3	181	1527	OVER	HPNK_00317, HPNK_11561, HPNK_04142	HPNK_08193, HPNK_03223, HPNK_10386
GO:0004803	transposase activity	F	1	0.0195955	15	65	169	1465	OVER	HPNK_04889, HPNK_06005, HPNK_00080, HPNK_05714, HPNK_02896, HPNK_10807, HPNK_04984, HPNK_08373, HPNK_06475, HPNK_06470, HPNK_03942, HPNK_06260, HPNK_04407, HPNK_00215, HPNK_00210	HPNK_06010, HPNK_04197, HPNK_00712, HPNK_04187, HPNK_04182, HPNK_03098, HPNK_04177, HPNK_08823, HPNK_04112, HPNK_08818, HPNK_11257, HPNK_04794, HPNK_11586, HPNK_06950, HPNK_03328, HPNK_04769, HPNK_11202, HPNK_02577, HPNK_10466, HPNK_02572, HPNK_10456, HPNK_04739, HPNK_10451, HPNK_03957, HPNK_05184, HPNK_04087, HPNK_06255, HPNK_05169, HPNK_06570, HPNK_11197, HPNK_04002, HPNK_06880, HPNK_10396, HPN…
GO:0044425	membrane part	C	1	0.0227962	37	216	147	1314	OVER	HPNK_04924, HPNK_09739, HPNK_08868, HPNK_06565, HPNK_04904, HPNK_05299, HPNK_05134, HPNK_02214, HPNK_09119, HPNK_10446, HPNK_10441, HPNK_04062, HPNK_03987, HPNK_10637, HPNK_05514, HPNK_05119, HPNK_05509, HPNK_05669, HPNK_05664, HPNK_06925, HPNK_11247, HPNK_05859, HPNK_06085, HPNK_01863, HPNK_07938, HPNK_09989, HPNK_01064, HPNK_08953, HPNK_08558, HPNK_05794, HPNK_04964, HPNK_05239, HPNK_06250, HPN…	HPNK_07493, HPNK_01848, HPNK_01838, HPNK_08563, HPNK_06025, HPNK_09639, HPNK_09999, HPNK_09994, HPNK_01813, HPNK_09984, HPNK_08898, HPNK_08533, HPNK_08893, HPNK_08523, HPNK_06340, HPNK_08518, HPNK_09959, HPNK_06315, HPNK_08843, HPNK_08838, HPNK_05209, HPNK_05204, HPNK_05564, HPNK_11272, HPNK_07728, HPNK_10176, HPNK_07713, HPNK_01194, HPNK_05534, HPNK_07708, HPNK_05519, HPNK_02254, HPNK_04422, HPN…
GO:0006313	transposition, DNA-mediated	P	1	0.0242311	15	67	169	1463	OVER	HPNK_04889, HPNK_06005, HPNK_00080, HPNK_05714, HPNK_02896, HPNK_10807, HPNK_04984, HPNK_08373, HPNK_06475, HPNK_06470, HPNK_03942, HPNK_06260, HPNK_04407, HPNK_00215, HPNK_00210	HPNK_06010, HPNK_04197, HPNK_00712, HPNK_04187, HPNK_04182, HPNK_03098, HPNK_04177, HPNK_08823, HPNK_04112, HPNK_08818, HPNK_11257, HPNK_04794, HPNK_11586, HPNK_06950, HPNK_03328, HPNK_04769, HPNK_11202, HPNK_02577, HPNK_10466, HPNK_02572, HPNK_10456, HPNK_04739, HPNK_10451, HPNK_03957, HPNK_05184, HPNK_04087, HPNK_06255, HPNK_05169, HPNK_06570, HPNK_11197, HPNK_04002, HPNK_06880, HPNK_10396, HPN…
GO:0006814	sodium ion transport	P	1	0.0242332	6	16	178	1514	OVER	HPNK_09739, HPNK_05134, HPNK_03987, HPNK_09989, HPNK_11811, HPNK_08148	HPNK_09999, HPNK_09994, HPNK_06340, HPNK_03997, HPNK_03992, HPNK_01069, HPNK_04672, HPNK_04999, HPNK_04994, HPNK_03503, HPNK_05019, HPNK_05014, HPNK_05009, HPNK_05004, HPNK_07848, HPNK_02642
GO:0005343	organic acid:sodium symporter activity	F	1	0.0307425	3	4	181	1526	OVER	HPNK_09739, HPNK_11811, HPNK_08148	HPNK_07978, HPNK_04672, HPNK_01334, HPNK_03503
GO:0015296	anion:cation symporter activity	F	1	0.0307425	3	4	181	1526	OVER	HPNK_09739, HPNK_11811, HPNK_08148	HPNK_07978, HPNK_04672, HPNK_01334, HPNK_03503
GO:0019563	glycerol catabolic process	P	1	0.0319667	2	1	182	1529	OVER	HPNK_02214, HPNK_04779	HPNK_02219
GO:0046820	4-amino-4-deoxychorismate synthase activity	F	1	0.0319667	2	1	182	1529	OVER	HPNK_04507, HPNK_04502	HPNK_04427
GO:0019405	alditol catabolic process	P	1	0.0319667	2	1	182	1529	OVER	HPNK_02214, HPNK_04779	HPNK_02219
GO:0052646	alditol phosphate metabolic process	P	1	0.0319667	2	1	182	1529	OVER	HPNK_02214, HPNK_04779	HPNK_09429
GO:0006072	glycerol-3-phosphate metabolic process	P	1	0.0319667	2	1	182	1529	OVER	HPNK_02214, HPNK_04779	HPNK_09429
GO:0019069	viral capsid assembly	P	1	0.0319667	2	1	182	1529	OVER	HPNK_03198, HPNK_03203	HPNK_03213
GO:0019068	virion assembly	P	1	0.0319667	2	1	182	1529	OVER	HPNK_03198, HPNK_03203	HPNK_03213
GO:0019058	viral life cycle	P	1	0.0319667	2	1	182	1529	OVER	HPNK_03198, HPNK_03203	HPNK_03213
GO:0006810	transport	P	1	0.037099	38	232	146	1298	OVER	HPNK_04924, HPNK_09934, HPNK_09739, HPNK_06565, HPNK_05499, HPNK_05299, HPNK_05134, HPNK_02214, HPNK_09119, HPNK_10446, HPNK_10441, HPNK_04062, HPNK_03987, HPNK_10637, HPNK_05509, HPNK_05669, HPNK_05664, HPNK_04042, HPNK_10381, HPNK_06925, HPNK_05304, HPNK_11247, HPNK_05859, HPNK_07938, HPNK_09989, HPNK_01064, HPNK_08953, HPNK_05839, HPNK_11811, HPNK_05794, HPNK_01059, HPNK_04964, HPNK_05239, HPN…	HPNK_10827, HPNK_07483, HPNK_08563, HPNK_07478, HPNK_10802, HPNK_09639, HPNK_09999, HPNK_09994, HPNK_01813, HPNK_08548, HPNK_08898, HPNK_08533, HPNK_08893, HPNK_08528, HPNK_08523, HPNK_07798, HPNK_07433, HPNK_09604, HPNK_06340, HPNK_08518, HPNK_08873, HPNK_07428, HPNK_09959, HPNK_09954, HPNK_05244, HPNK_07763, HPNK_06315, HPNK_08848, HPNK_08843, HPNK_07753, HPNK_09929, HPNK_08838, HPNK_08833, HPN…
GO:0006310	DNA recombination	P	1	0.0372543	18	91	166	1439	OVER	HPNK_04889, HPNK_05934, HPNK_06005, HPNK_00080, HPNK_01892, HPNK_05714, HPNK_02896, HPNK_10807, HPNK_04984, HPNK_08373, HPNK_06475, HPNK_06470, HPNK_06865, HPNK_03942, HPNK_06260, HPNK_04407, HPNK_00215, HPNK_00210	HPNK_00402, HPNK_06010, HPNK_04197, HPNK_00712, HPNK_04187, HPNK_04182, HPNK_03098, HPNK_04177, HPNK_08823, HPNK_04112, HPNK_08818, HPNK_08813, HPNK_11257, HPNK_04437, HPNK_04794, HPNK_11586, HPNK_06950, HPNK_00070, HPNK_03328, HPNK_11212, HPNK_04769, HPNK_11202, HPNK_02577, HPNK_10466, HPNK_02572, HPNK_10456, HPNK_04739, HPNK_10451, HPNK_11871, HPNK_01444, HPNK_03957, HPNK_02836, HPNK_07373, HPN…
GO:0015081	sodium ion transmembrane transporter activity	F	1	0.0422731	4	9	180	1521	OVER	HPNK_09739, HPNK_11811, HPNK_05794, HPNK_08148	HPNK_06340, HPNK_07978, HPNK_04672, HPNK_01334, HPNK_03503, HPNK_04277, HPNK_06440, HPNK_07848, HPNK_02642
GO:0046873	metal ion transmembrane transporter activity	F	1	0.0438567	6	19	178	1511	OVER	HPNK_09739, HPNK_05499, HPNK_11811, HPNK_05794, HPNK_08148, HPNK_06445	HPNK_06340, HPNK_02284, HPNK_01144, HPNK_03618, HPNK_07978, HPNK_04672, HPNK_01334, HPNK_03503, HPNK_08343, HPNK_08308, HPNK_04277, HPNK_06440, HPNK_06430, HPNK_07848, HPNK_02374, HPNK_02657, HPNK_02642, HPNK_11611, HPNK_08278
GO:0015293	symporter activity	F	1	0.0449113	5	14	179	1516	OVER	HPNK_09739, HPNK_11811, HPNK_05794, HPNK_08148, HPNK_06445	HPNK_10176, HPNK_09299, HPNK_11806, HPNK_07978, HPNK_04672, HPNK_01334, HPNK_03503, HPNK_01987, HPNK_01982, HPNK_01977, HPNK_00882, HPNK_04277, HPNK_06440, HPNK_05980
GO:0051234	establishment of localization	P	1	0.0455739	38	236	146	1294	OVER	HPNK_04924, HPNK_09934, HPNK_09739, HPNK_06565, HPNK_05499, HPNK_05299, HPNK_05134, HPNK_02214, HPNK_09119, HPNK_10446, HPNK_10441, HPNK_04062, HPNK_03987, HPNK_10637, HPNK_05509, HPNK_05669, HPNK_05664, HPNK_04042, HPNK_10381, HPNK_06925, HPNK_05304, HPNK_11247, HPNK_05859, HPNK_07938, HPNK_09989, HPNK_01064, HPNK_08953, HPNK_05839, HPNK_11811, HPNK_05794, HPNK_01059, HPNK_04964, HPNK_05239, HPN…	HPNK_10827, HPNK_07483, HPNK_08563, HPNK_07478, HPNK_10802, HPNK_09639, HPNK_09999, HPNK_09994, HPNK_01813, HPNK_08548, HPNK_08898, HPNK_08533, HPNK_08893, HPNK_08528, HPNK_08523, HPNK_07798, HPNK_07433, HPNK_09604, HPNK_06340, HPNK_08518, HPNK_08873, HPNK_07428, HPNK_09959, HPNK_09954, HPNK_05244, HPNK_07763, HPNK_06315, HPNK_08848, HPNK_08843, HPNK_07753, HPNK_09929, HPNK_08838, HPNK_08833, HPN…
GO:0051179	localization	P	1	0.0455739	38	236	146	1294	OVER	HPNK_04924, HPNK_09934, HPNK_09739, HPNK_06565, HPNK_05499, HPNK_05299, HPNK_05134, HPNK_02214, HPNK_09119, HPNK_10446, HPNK_10441, HPNK_04062, HPNK_03987, HPNK_10637, HPNK_05509, HPNK_05669, HPNK_05664, HPNK_04042, HPNK_10381, HPNK_06925, HPNK_05304, HPNK_11247, HPNK_05859, HPNK_07938, HPNK_09989, HPNK_01064, HPNK_08953, HPNK_05839, HPNK_11811, HPNK_05794, HPNK_01059, HPNK_04964, HPNK_05239, HPN…	HPNK_10827, HPNK_07483, HPNK_08563, HPNK_07478, HPNK_10802, HPNK_09639, HPNK_09999, HPNK_09994, HPNK_01813, HPNK_08548, HPNK_08898, HPNK_08533, HPNK_08893, HPNK_08528, HPNK_08523, HPNK_07798, HPNK_07433, HPNK_09604, HPNK_06340, HPNK_08518, HPNK_08873, HPNK_07428, HPNK_09959, HPNK_09954, HPNK_05244, HPNK_07763, HPNK_06315, HPNK_08848, HPNK_08843, HPNK_07753, HPNK_09929, HPNK_08838, HPNK_08833, HPN…
GO:0003677	DNA binding	F	1	0.0459332	42	266	142	1264	OVER	HPNK_06220, HPNK_04889, HPNK_06810, HPNK_06805, HPNK_05934, HPNK_03648, HPNK_06400, HPNK_06005, HPNK_11671, HPNK_00085, HPNK_00080, HPNK_00517, HPNK_00512, HPNK_09864, HPNK_03198, HPNK_02562, HPNK_05124, HPNK_11267, HPNK_06740, HPNK_05714, HPNK_00702, HPNK_00060, HPNK_03802, HPNK_02896, HPNK_10807, HPNK_04984, HPNK_08373, HPNK_06085, HPNK_06710, HPNK_06475, HPNK_06470, HPNK_06865, HPNK_03942, HPN…	HPNK_07143, HPNK_00402, HPNK_08213, HPNK_07488, HPNK_06390, HPNK_08203, HPNK_07118, HPNK_10802, HPNK_08553, HPNK_09634, HPNK_06010, HPNK_07458, HPNK_04197, HPNK_05274, HPNK_00712, HPNK_04187, HPNK_04182, HPNK_03098, HPNK_04177, HPNK_03083, HPNK_07423, HPNK_08508, HPNK_08863, HPNK_05599, HPNK_06675, HPNK_05584, HPNK_04487, HPNK_08823, HPNK_04477, HPNK_04112, HPNK_08818, HPNK_08813, HPNK_05554, HPN…
GO:0071554	cell wall organization or biogenesis	P	1	0.048145	7	25	177	1505	OVER	HPNK_00317, HPNK_06735, HPNK_11232, HPNK_07938, HPNK_08558, HPNK_11561, HPNK_04142	HPNK_10161, HPNK_10156, HPNK_10151, HPNK_02229, HPNK_05814, HPNK_10421, HPNK_06275, HPNK_08418, HPNK_09819, HPNK_00907, HPNK_04377, HPNK_10081, HPNK_07953, HPNK_05419, HPNK_07948, HPNK_07943, HPNK_07933, HPNK_03223, HPNK_07923, HPNK_07918, HPNK_07913, HPNK_07908, HPNK_04914, HPNK_08968, HPNK_11646

## Sheet: invivo vs plate DOWN
Additional file 3E
List of over-represented gene ontology categories in the down-regulated genes
between in vivo and plate culture of H. parasuis Nagasaki
GO-ID	Term	Category	FDR	P-Value	#Test	#Ref	#notAnnotTest	#notAnnotRef	Over/Under	TestSeqs	RefSeqs
GO:0006091	generation of precursor metabolites and energy	P	4.20932e-08	1.47955e-11	27	48	123	1516	OVER	HPNK_10662, HPNK_05149, HPNK_10657, HPNK_02184, HPNK_07623, HPNK_10642, HPNK_05284, HPNK_01728, HPNK_03977, HPNK_08783, HPNK_04999, HPNK_07343, HPNK_07338, HPNK_04372, HPNK_09774, HPNK_08748, HPNK_08743, HPNK_05784, HPNK_09769, HPNK_07318, HPNK_08738, HPNK_08733, HPNK_05779, HPNK_05774, HPNK_05374, HPNK_06435, HPNK_05004	HPNK_06045, HPNK_06040, HPNK_09659, HPNK_06030, HPNK_09999, HPNK_09994, HPNK_09989, HPNK_05574, HPNK_04472, HPNK_04107, HPNK_10181, HPNK_10176, HPNK_03997, HPNK_03992, HPNK_03987, HPNK_10732, HPNK_01748, HPNK_03912, HPNK_07028, HPNK_01738, HPNK_01733, HPNK_08778, HPNK_08773, HPNK_08768, HPNK_07653, HPNK_01089, HPNK_10061, HPNK_05789, HPNK_01079, HPNK_01074, HPNK_03842, HPNK_10632, HPNK_10977, HPN…
GO:0055114	oxidation-reduction process	P	1.36027e-07	9.5625e-11	48	173	102	1391	OVER	HPNK_10662, HPNK_05149, HPNK_10657, HPNK_09289, HPNK_07623, HPNK_00682, HPNK_10056, HPNK_10642, HPNK_00477, HPNK_05284, HPNK_09269, HPNK_01728, HPNK_08788, HPNK_05864, HPNK_08783, HPNK_04999, HPNK_04994, HPNK_10777, HPNK_07353, HPNK_10772, HPNK_07343, HPNK_02687, HPNK_07338, HPNK_04372, HPNK_11182, HPNK_08748, HPNK_08743, HPNK_11177, HPNK_05784, HPNK_11606, HPNK_05589, HPNK_07318, HPNK_08738, HPN…	HPNK_08583, HPNK_09304, HPNK_06045, HPNK_06040, HPNK_08578, HPNK_08213, HPNK_09659, HPNK_06030, HPNK_07473, HPNK_09999, HPNK_09994, HPNK_09989, HPNK_08538, HPNK_09974, HPNK_08878, HPNK_07773, HPNK_09944, HPNK_04482, HPNK_08828, HPNK_04472, HPNK_04107, HPNK_10181, HPNK_07723, HPNK_04462, HPNK_10176, HPNK_01199, HPNK_02279, HPNK_05534, HPNK_02269, HPNK_11591, HPNK_04784, HPNK_03698, HPNK_02249, HPN…
GO:0032991	macromolecular complex	C	9.4922e-07	1.00093e-09	54	230	96	1334	OVER	HPNK_08318, HPNK_10662, HPNK_00732, HPNK_08303, HPNK_10657, HPNK_09324, HPNK_00727, HPNK_00722, HPNK_06560, HPNK_10256, HPNK_00682, HPNK_10251, HPNK_09674, HPNK_10642, HPNK_06555, HPNK_10246, HPNK_00477, HPNK_01728, HPNK_08788, HPNK_08228, HPNK_08188, HPNK_07343, HPNK_06510, HPNK_03558, HPNK_07338, HPNK_08163, HPNK_06505, HPNK_02482, HPNK_03548, HPNK_02517, HPNK_09779, HPNK_04764, HPNK_09774, HPN…	HPNK_10837, HPNK_09679, HPNK_09314, HPNK_06050, HPNK_00767, HPNK_00762, HPNK_07138, HPNK_07493, HPNK_09669, HPNK_06045, HPNK_00752, HPNK_07128, HPNK_09659, HPNK_00747, HPNK_00742, HPNK_00737, HPNK_08553, HPNK_05294, HPNK_07468, HPNK_07458, HPNK_07453, HPNK_08533, HPNK_08893, HPNK_06350, HPNK_09609, HPNK_06345, HPNK_07423, HPNK_06335, HPNK_06330, HPNK_05574, HPNK_05554, HPNK_04107, HPNK_06993, HPN…
GO:0045333	cellular respiration	P	2.15894e-06	3.03541e-09	16	18	134	1546	OVER	HPNK_10662, HPNK_05149, HPNK_10657, HPNK_10642, HPNK_05284, HPNK_04999, HPNK_07343, HPNK_07338, HPNK_08748, HPNK_08743, HPNK_05784, HPNK_08738, HPNK_08733, HPNK_05779, HPNK_05774, HPNK_06435	HPNK_09659, HPNK_09999, HPNK_09994, HPNK_09989, HPNK_03997, HPNK_03992, HPNK_03987, HPNK_10732, HPNK_01748, HPNK_07028, HPNK_01738, HPNK_10977, HPNK_10967, HPNK_05049, HPNK_06125, HPNK_05014, HPNK_02087, HPNK_05319
GO:0015980	energy derivation by oxidation of organic compounds	P	2.32615e-06	4.08814e-09	17	22	133	1542	OVER	HPNK_10662, HPNK_05149, HPNK_10657, HPNK_10642, HPNK_05284, HPNK_08783, HPNK_04999, HPNK_07343, HPNK_07338, HPNK_08748, HPNK_08743, HPNK_05784, HPNK_08738, HPNK_08733, HPNK_05779, HPNK_05774, HPNK_06435	HPNK_09659, HPNK_09999, HPNK_09994, HPNK_09989, HPNK_03997, HPNK_03992, HPNK_03987, HPNK_10732, HPNK_01748, HPNK_07028, HPNK_01738, HPNK_08778, HPNK_08773, HPNK_08768, HPNK_10632, HPNK_10977, HPNK_10967, HPNK_05049, HPNK_06125, HPNK_05014, HPNK_02087, HPNK_05319
GO:0009145	purine nucleoside triphosphate biosynthetic process	P	9.79802e-06	2.41076e-08	8	1	142	1563	OVER	HPNK_08103, HPNK_09779, HPNK_09774, HPNK_09769, HPNK_09764, HPNK_09759, HPNK_09754, HPNK_09749	HPNK_09784
GO:0009206	purine ribonucleoside triphosphate biosynthetic process	P	9.79802e-06	2.41076e-08	8	1	142	1563	OVER	HPNK_08103, HPNK_09779, HPNK_09774, HPNK_09769, HPNK_09764, HPNK_09759, HPNK_09754, HPNK_09749	HPNK_09784
GO:0044444	cytoplasmic part	C	1.60434e-05	4.51134e-08	38	143	112	1421	OVER	HPNK_08318, HPNK_10662, HPNK_00732, HPNK_10657, HPNK_00727, HPNK_00722, HPNK_06560, HPNK_10256, HPNK_00682, HPNK_10251, HPNK_09674, HPNK_10642, HPNK_06555, HPNK_10246, HPNK_00477, HPNK_05284, HPNK_01728, HPNK_08788, HPNK_08228, HPNK_08188, HPNK_06510, HPNK_03558, HPNK_08163, HPNK_06505, HPNK_03548, HPNK_02517, HPNK_04764, HPNK_11017, HPNK_11806, HPNK_01439, HPNK_10531, HPNK_05779, HPNK_05374, HPN…	HPNK_10837, HPNK_09679, HPNK_09314, HPNK_06050, HPNK_00767, HPNK_00762, HPNK_07493, HPNK_09669, HPNK_00752, HPNK_07128, HPNK_09659, HPNK_00747, HPNK_00742, HPNK_00737, HPNK_07468, HPNK_07453, HPNK_09609, HPNK_06345, HPNK_06335, HPNK_06330, HPNK_05574, HPNK_04107, HPNK_06993, HPNK_10176, HPNK_06983, HPNK_06973, HPNK_05524, HPNK_04427, HPNK_01139, HPNK_04759, HPNK_01134, HPNK_02214, HPNK_09299, HPN…
GO:0016491	oxidoreductase activity	F	2.39499e-05	7.57641e-08	39	153	111	1411	OVER	HPNK_09289, HPNK_00682, HPNK_10056, HPNK_10642, HPNK_00477, HPNK_05289, HPNK_05284, HPNK_09269, HPNK_01728, HPNK_08788, HPNK_05864, HPNK_04999, HPNK_04994, HPNK_10777, HPNK_07353, HPNK_10772, HPNK_07343, HPNK_02687, HPNK_07338, HPNK_11182, HPNK_08748, HPNK_08743, HPNK_11177, HPNK_05784, HPNK_11606, HPNK_05589, HPNK_07318, HPNK_08738, HPNK_08733, HPNK_05774, HPNK_07668, HPNK_07663, HPNK_05019, HPN…	HPNK_08583, HPNK_09304, HPNK_06045, HPNK_08578, HPNK_08213, HPNK_07473, HPNK_09999, HPNK_09994, HPNK_09989, HPNK_08538, HPNK_09974, HPNK_08878, HPNK_07773, HPNK_09944, HPNK_04487, HPNK_04482, HPNK_08828, HPNK_07723, HPNK_04462, HPNK_01199, HPNK_02279, HPNK_05534, HPNK_02269, HPNK_11591, HPNK_04784, HPNK_03698, HPNK_02249, HPNK_04412, HPNK_02239, HPNK_02224, HPNK_03663, HPNK_02219, HPNK_02214, HPN…
GO:0009060	aerobic respiration	P	3.52979e-05	1.36477e-07	11	9	139	1555	OVER	HPNK_10662, HPNK_05149, HPNK_10657, HPNK_10642, HPNK_05284, HPNK_07343, HPNK_07338, HPNK_05784, HPNK_05779, HPNK_05774, HPNK_06435	HPNK_09659, HPNK_10732, HPNK_07028, HPNK_01738, HPNK_10977, HPNK_10967, HPNK_06125, HPNK_02087, HPNK_05319
GO:0006099	tricarboxylic acid cycle	P	3.52979e-05	1.36477e-07	11	9	139	1555	OVER	HPNK_10662, HPNK_05149, HPNK_10657, HPNK_10642, HPNK_05284, HPNK_07343, HPNK_07338, HPNK_05784, HPNK_05779, HPNK_05774, HPNK_06435	HPNK_09659, HPNK_10732, HPNK_07028, HPNK_01738, HPNK_10977, HPNK_10967, HPNK_06125, HPNK_02087, HPNK_05319
GO:1902600	hydrogen ion transmembrane transport	P	4.28404e-05	2.55989e-07	7	1	143	1563	OVER	HPNK_09779, HPNK_09774, HPNK_09769, HPNK_09764, HPNK_09759, HPNK_09754, HPNK_09749	HPNK_09784
GO:0006754	ATP biosynthetic process	P	4.28404e-05	2.55989e-07	7	1	143	1563	OVER	HPNK_09779, HPNK_09774, HPNK_09769, HPNK_09764, HPNK_09759, HPNK_09754, HPNK_09749	HPNK_09784
GO:0016469	proton-transporting two-sector ATPase complex	C	4.28404e-05	2.55989e-07	7	1	143	1563	OVER	HPNK_09779, HPNK_09774, HPNK_09769, HPNK_09764, HPNK_09759, HPNK_09754, HPNK_09749	HPNK_09784
GO:0015986	ATP synthesis coupled proton transport	P	4.28404e-05	2.55989e-07	7	1	143	1563	OVER	HPNK_09779, HPNK_09774, HPNK_09769, HPNK_09764, HPNK_09759, HPNK_09754, HPNK_09749	HPNK_09784
GO:0015985	energy coupled proton transport, down electrochemical gradient	P	4.28404e-05	2.55989e-07	7	1	143	1563	OVER	HPNK_09779, HPNK_09774, HPNK_09769, HPNK_09764, HPNK_09759, HPNK_09754, HPNK_09749	HPNK_09784
GO:0045259	proton-transporting ATP synthase complex	C	4.28404e-05	2.55989e-07	7	1	143	1563	OVER	HPNK_09779, HPNK_09774, HPNK_09769, HPNK_09764, HPNK_09759, HPNK_09754, HPNK_09749	HPNK_09784
GO:0015672	monovalent inorganic cation transport	P	9.46053e-05	5.98557e-07	14	22	136	1542	OVER	HPNK_04999, HPNK_04994, HPNK_01069, HPNK_09779, HPNK_09774, HPNK_09769, HPNK_09764, HPNK_09759, HPNK_09754, HPNK_05019, HPNK_09749, HPNK_02642, HPNK_05004, HPNK_03503	HPNK_09999, HPNK_09994, HPNK_09989, HPNK_06340, HPNK_02284, HPNK_03997, HPNK_03992, HPNK_03987, HPNK_11876, HPNK_08148, HPNK_08143, HPNK_11811, HPNK_05134, HPNK_05469, HPNK_04672, HPNK_09784, HPNK_09739, HPNK_05014, HPNK_05009, HPNK_06445, HPNK_06430, HPNK_07848
GO:0043234	protein complex	C	9.97758e-05	6.66341e-07	37	154	113	1410	OVER	HPNK_08318, HPNK_10662, HPNK_08303, HPNK_10657, HPNK_09324, HPNK_10256, HPNK_00682, HPNK_10251, HPNK_10642, HPNK_10246, HPNK_00477, HPNK_01728, HPNK_08788, HPNK_07343, HPNK_07338, HPNK_02482, HPNK_03548, HPNK_09779, HPNK_09774, HPNK_08748, HPNK_00979, HPNK_11017, HPNK_08743, HPNK_11806, HPNK_09769, HPNK_09764, HPNK_08738, HPNK_08733, HPNK_09759, HPNK_09754, HPNK_05374, HPNK_07463, HPNK_09749, HPN…	HPNK_10837, HPNK_09314, HPNK_07138, HPNK_07493, HPNK_06045, HPNK_07128, HPNK_09659, HPNK_08553, HPNK_05294, HPNK_07468, HPNK_07458, HPNK_07453, HPNK_08533, HPNK_08893, HPNK_07423, HPNK_06335, HPNK_06330, HPNK_05574, HPNK_05554, HPNK_04107, HPNK_06993, HPNK_10176, HPNK_01194, HPNK_06973, HPNK_04427, HPNK_10481, HPNK_04402, HPNK_10116, HPNK_01139, HPNK_02214, HPNK_09299, HPNK_03648, HPNK_08193, HPN…
GO:0009142	nucleoside triphosphate biosynthetic process	P	0.000107815	7.57923e-07	9	6	141	1558	OVER	HPNK_10862, HPNK_08103, HPNK_09779, HPNK_09774, HPNK_09769, HPNK_09764, HPNK_09759, HPNK_09754, HPNK_09749	HPNK_10186, HPNK_04032, HPNK_08033, HPNK_09784, HPNK_04854, HPNK_10857
GO:0009201	ribonucleoside triphosphate biosynthetic process	P	0.00014267	1.0531e-06	8	4	142	1560	OVER	HPNK_08103, HPNK_09779, HPNK_09774, HPNK_09769, HPNK_09764, HPNK_09759, HPNK_09754, HPNK_09749	HPNK_08033, HPNK_09784, HPNK_04854, HPNK_10857
GO:0016903	oxidoreductase activity, acting on the aldehyde or oxo group of donors	F	0.000207387	1.6037e-06	9	7	141	1557	OVER	HPNK_10642, HPNK_09269, HPNK_01728, HPNK_08748, HPNK_08743, HPNK_07318, HPNK_08738, HPNK_08733, HPNK_03508	HPNK_03698, HPNK_08723, HPNK_08073, HPNK_08063, HPNK_01992, HPNK_05049, HPNK_11067
GO:0044424	intracellular part	C	0.000249512	2.01715e-06	73	461	77	1103	OVER	HPNK_08318, HPNK_01409, HPNK_09334, HPNK_10662, HPNK_00732, HPNK_08103, HPNK_10657, HPNK_09324, HPNK_07038, HPNK_00727, HPNK_02184, HPNK_00722, HPNK_06560, HPNK_10256, HPNK_00682, HPNK_10251, HPNK_07783, HPNK_09674, HPNK_10642, HPNK_06555, HPNK_03633, HPNK_09274, HPNK_10246, HPNK_00477, HPNK_05289, HPNK_08043, HPNK_05284, HPNK_01728, HPNK_07203, HPNK_08788, HPNK_08228, HPNK_08188, HPNK_06885, HPN…	HPNK_07143, HPNK_10837, HPNK_09679, HPNK_09314, HPNK_06050, HPNK_00767, HPNK_00762, HPNK_07138, HPNK_07498, HPNK_07133, HPNK_07493, HPNK_09669, HPNK_00752, HPNK_07128, HPNK_09659, HPNK_00747, HPNK_08203, HPNK_00742, HPNK_07113, HPNK_07473, HPNK_00737, HPNK_08553, HPNK_05294, HPNK_07468, HPNK_01818, HPNK_07458, HPNK_07453, HPNK_08538, HPNK_06350, HPNK_09609, HPNK_09604, HPNK_06345, HPNK_07423, HPN…
GO:0044769	ATPase activity, coupled to transmembrane movement of ions, rotational mechanism	F	0.000302679	2.65974e-06	6	1	144	1563	OVER	HPNK_09779, HPNK_09774, HPNK_09769, HPNK_09764, HPNK_09759, HPNK_09749	HPNK_09784
GO:0046933	proton-transporting ATP synthase activity, rotational mechanism	F	0.000302679	2.65974e-06	6	1	144	1563	OVER	HPNK_09779, HPNK_09774, HPNK_09769, HPNK_09764, HPNK_09759, HPNK_09749	HPNK_09784
GO:0005622	intracellular	C	0.000304014	2.78803e-06	73	465	77	1099	OVER	HPNK_08318, HPNK_01409, HPNK_09334, HPNK_10662, HPNK_00732, HPNK_08103, HPNK_10657, HPNK_09324, HPNK_07038, HPNK_00727, HPNK_02184, HPNK_00722, HPNK_06560, HPNK_10256, HPNK_00682, HPNK_10251, HPNK_07783, HPNK_09674, HPNK_10642, HPNK_06555, HPNK_03633, HPNK_09274, HPNK_10246, HPNK_00477, HPNK_05289, HPNK_08043, HPNK_05284, HPNK_01728, HPNK_07203, HPNK_08788, HPNK_08228, HPNK_08188, HPNK_06885, HPN…	HPNK_07143, HPNK_10837, HPNK_09679, HPNK_09314, HPNK_06050, HPNK_00767, HPNK_00762, HPNK_07138, HPNK_07498, HPNK_07133, HPNK_07493, HPNK_09669, HPNK_00752, HPNK_07128, HPNK_09659, HPNK_00747, HPNK_08203, HPNK_00742, HPNK_07113, HPNK_07473, HPNK_00737, HPNK_08553, HPNK_05294, HPNK_07468, HPNK_01818, HPNK_07458, HPNK_07453, HPNK_08538, HPNK_06350, HPNK_09609, HPNK_09604, HPNK_06345, HPNK_07423, HPN…
GO:0008643	carbohydrate transport	P	0.000304014	2.88519e-06	13	22	137	1542	OVER	HPNK_08318, HPNK_08313, HPNK_08308, HPNK_09284, HPNK_10256, HPNK_10251, HPNK_09274, HPNK_10246, HPNK_01534, HPNK_01529, HPNK_11806, HPNK_01977, HPNK_08518	HPNK_08533, HPNK_08528, HPNK_08523, HPNK_07748, HPNK_10176, HPNK_09299, HPNK_10446, HPNK_10441, HPNK_09279, HPNK_09259, HPNK_03603, HPNK_09809, HPNK_01987, HPNK_01982, HPNK_09799, HPNK_00882, HPNK_07573, HPNK_10276, HPNK_10271, HPNK_05980, HPNK_05975, HPNK_08298
GO:0006812	cation transport	P	0.000618041	6.08266e-06	17	43	133	1521	OVER	HPNK_08308, HPNK_05084, HPNK_04999, HPNK_04994, HPNK_01069, HPNK_09779, HPNK_09774, HPNK_09769, HPNK_09764, HPNK_06440, HPNK_09759, HPNK_09754, HPNK_05019, HPNK_09749, HPNK_02642, HPNK_05004, HPNK_03503	HPNK_09999, HPNK_09994, HPNK_09989, HPNK_06340, HPNK_02284, HPNK_04422, HPNK_01149, HPNK_01144, HPNK_01499, HPNK_03997, HPNK_03992, HPNK_03987, HPNK_11876, HPNK_03618, HPNK_07068, HPNK_08148, HPNK_08143, HPNK_11811, HPNK_08463, HPNK_05499, HPNK_05134, HPNK_05469, HPNK_04367, HPNK_07978, HPNK_05794, HPNK_04672, HPNK_11401, HPNK_01334, HPNK_02766, HPNK_08343, HPNK_09784, HPNK_09739, HPNK_05014, HPN…
GO:0015078	hydrogen ion transmembrane transporter activity	F	0.000824708	8.40651e-06	7	4	143	1560	OVER	HPNK_09779, HPNK_09774, HPNK_09769, HPNK_09764, HPNK_09759, HPNK_09754, HPNK_09749	HPNK_11876, HPNK_09784, HPNK_07848, HPNK_08918
GO:0098662	inorganic cation transmembrane transport	P	0.000937768	1.08775e-05	8	7	142	1557	OVER	HPNK_09779, HPNK_09774, HPNK_09769, HPNK_09764, HPNK_09759, HPNK_09754, HPNK_09749, HPNK_02642	HPNK_06340, HPNK_01144, HPNK_09784, HPNK_06445, HPNK_06430, HPNK_07848, HPNK_02374
GO:0098660	inorganic ion transmembrane transport	P	0.000937768	1.08775e-05	8	7	142	1557	OVER	HPNK_09779, HPNK_09774, HPNK_09769, HPNK_09764, HPNK_09759, HPNK_09754, HPNK_09749, HPNK_02642	HPNK_06340, HPNK_01144, HPNK_09784, HPNK_06445, HPNK_06430, HPNK_07848, HPNK_02374
GO:0098655	cation transmembrane transport	P	0.000937768	1.08775e-05	8	7	142	1557	OVER	HPNK_09779, HPNK_09774, HPNK_09769, HPNK_09764, HPNK_09759, HPNK_09754, HPNK_09749, HPNK_02642	HPNK_06340, HPNK_01144, HPNK_09784, HPNK_06445, HPNK_06430, HPNK_07848, HPNK_02374
GO:0009401	phosphoenolpyruvate-dependent sugar phosphotransferase system	P	0.000937768	1.08775e-05	8	7	142	1557	OVER	HPNK_08318, HPNK_08313, HPNK_08308, HPNK_10256, HPNK_10251, HPNK_10246, HPNK_11806, HPNK_01977	HPNK_10176, HPNK_09299, HPNK_01987, HPNK_01982, HPNK_00882, HPNK_05980, HPNK_08298
GO:0034220	ion transmembrane transport	P	0.00144723	1.72955e-05	9	11	141	1553	OVER	HPNK_10782, HPNK_09779, HPNK_09774, HPNK_09769, HPNK_09764, HPNK_09759, HPNK_09754, HPNK_09749, HPNK_02642	HPNK_09639, HPNK_06340, HPNK_01144, HPNK_07978, HPNK_09784, HPNK_06445, HPNK_06430, HPNK_03148, HPNK_03143, HPNK_07848, HPNK_02374
GO:0019829	cation-transporting ATPase activity	F	0.00152015	1.87013e-05	7	5	143	1559	OVER	HPNK_08308, HPNK_09779, HPNK_09774, HPNK_09769, HPNK_09764, HPNK_09759, HPNK_09749	HPNK_02284, HPNK_01144, HPNK_02766, HPNK_08343, HPNK_09784
GO:1990204	oxidoreductase complex	C	0.00154947	2.01512e-05	8	8	142	1556	OVER	HPNK_10642, HPNK_01728, HPNK_07343, HPNK_07338, HPNK_08748, HPNK_08743, HPNK_08738, HPNK_08733	HPNK_06045, HPNK_02214, HPNK_01733, HPNK_08723, HPNK_03518, HPNK_03513, HPNK_09429, HPNK_05049
GO:0046487	glyoxylate metabolic process	P	0.00154947	2.01512e-05	8	8	142	1556	OVER	HPNK_08748, HPNK_08743, HPNK_11177, HPNK_05784, HPNK_08738, HPNK_08733, HPNK_05779, HPNK_05774	HPNK_08858, HPNK_11187, HPNK_08723, HPNK_04307, HPNK_05049, HPNK_06125, HPNK_08973, HPNK_02087
GO:0044464	cell part	C	0.00208463	2.85766e-05	91	675	59	889	OVER	HPNK_08318, HPNK_02791, HPNK_01409, HPNK_09334, HPNK_10662, HPNK_00732, HPNK_08103, HPNK_10657, HPNK_09324, HPNK_07038, HPNK_00727, HPNK_02184, HPNK_00722, HPNK_06560, HPNK_09284, HPNK_10256, HPNK_00682, HPNK_10251, HPNK_07783, HPNK_09674, HPNK_10642, HPNK_06555, HPNK_03633, HPNK_09274, HPNK_10246, HPNK_00477, HPNK_05289, HPNK_08838, HPNK_08043, HPNK_05284, HPNK_05084, HPNK_01728, HPNK_01529, HPN…	HPNK_07143, HPNK_10837, HPNK_09679, HPNK_09314, HPNK_06050, HPNK_00767, HPNK_00762, HPNK_07138, HPNK_07498, HPNK_07133, HPNK_07493, HPNK_09669, HPNK_01848, HPNK_06045, HPNK_00752, HPNK_07128, HPNK_09659, HPNK_01838, HPNK_06030, HPNK_00747, HPNK_08203, HPNK_08563, HPNK_00742, HPNK_07113, HPNK_07473, HPNK_06025, HPNK_01823, HPNK_08558, HPNK_05299, HPNK_00737, HPNK_08553, HPNK_05294, HPNK_07468, HPN…
GO:0005623	cell	C	0.00208463	2.85766e-05	91	675	59	889	OVER	HPNK_08318, HPNK_02791, HPNK_01409, HPNK_09334, HPNK_10662, HPNK_00732, HPNK_08103, HPNK_10657, HPNK_09324, HPNK_07038, HPNK_00727, HPNK_02184, HPNK_00722, HPNK_06560, HPNK_09284, HPNK_10256, HPNK_00682, HPNK_10251, HPNK_07783, HPNK_09674, HPNK_10642, HPNK_06555, HPNK_03633, HPNK_09274, HPNK_10246, HPNK_00477, HPNK_05289, HPNK_08838, HPNK_08043, HPNK_05284, HPNK_05084, HPNK_01728, HPNK_01529, HPN…	HPNK_07143, HPNK_10837, HPNK_09679, HPNK_09314, HPNK_06050, HPNK_00767, HPNK_00762, HPNK_07138, HPNK_07498, HPNK_07133, HPNK_07493, HPNK_09669, HPNK_01848, HPNK_06045, HPNK_00752, HPNK_07128, HPNK_09659, HPNK_01838, HPNK_06030, HPNK_00747, HPNK_08203, HPNK_08563, HPNK_00742, HPNK_07113, HPNK_07473, HPNK_06025, HPNK_01823, HPNK_08558, HPNK_05299, HPNK_00737, HPNK_08553, HPNK_05294, HPNK_07468, HPN…
GO:0015077	monovalent inorganic cation transmembrane transporter activity	F	0.0021763	3.05982e-05	10	16	140	1548	OVER	HPNK_09779, HPNK_09774, HPNK_09769, HPNK_09764, HPNK_06440, HPNK_09759, HPNK_09754, HPNK_09749, HPNK_02642, HPNK_03503	HPNK_06340, HPNK_02284, HPNK_11876, HPNK_08148, HPNK_11811, HPNK_07978, HPNK_05794, HPNK_04672, HPNK_01334, HPNK_09784, HPNK_09739, HPNK_04277, HPNK_06445, HPNK_06430, HPNK_07848, HPNK_08918
GO:1902494	catalytic complex	C	0.00442111	6.51985e-05	23	91	127	1473	OVER	HPNK_08318, HPNK_10662, HPNK_08303, HPNK_10657, HPNK_10256, HPNK_10251, HPNK_10642, HPNK_10246, HPNK_01728, HPNK_07343, HPNK_07338, HPNK_03548, HPNK_08748, HPNK_11017, HPNK_08743, HPNK_11806, HPNK_08738, HPNK_08733, HPNK_05374, HPNK_07463, HPNK_01977, HPNK_08088, HPNK_10316	HPNK_10837, HPNK_09314, HPNK_07138, HPNK_06045, HPNK_07128, HPNK_05294, HPNK_07468, HPNK_07458, HPNK_07453, HPNK_08533, HPNK_08893, HPNK_07423, HPNK_06335, HPNK_06330, HPNK_05574, HPNK_05554, HPNK_04107, HPNK_06993, HPNK_10176, HPNK_01194, HPNK_06973, HPNK_04427, HPNK_10481, HPNK_01139, HPNK_02214, HPNK_09299, HPNK_02542, HPNK_03982, HPNK_11871, HPNK_07093, HPNK_04704, HPNK_01788, HPNK_10742, HPN…
GO:0044281	small molecule metabolic process	P	0.00442111	6.52677e-05	69	470	81	1094	OVER	HPNK_10862, HPNK_04874, HPNK_08103, HPNK_05149, HPNK_10657, HPNK_07038, HPNK_02184, HPNK_10256, HPNK_00682, HPNK_07783, HPNK_10642, HPNK_03633, HPNK_00477, HPNK_07578, HPNK_08838, HPNK_09309, HPNK_05284, HPNK_08833, HPNK_01534, HPNK_09269, HPNK_05084, HPNK_01728, HPNK_03977, HPNK_01529, HPNK_07203, HPNK_08788, HPNK_10782, HPNK_05864, HPNK_06885, HPNK_07353, HPNK_10772, HPNK_07343, HPNK_04617, HPN…	HPNK_10837, HPNK_09314, HPNK_07498, HPNK_07133, HPNK_07493, HPNK_09304, HPNK_06045, HPNK_08218, HPNK_08573, HPNK_07128, HPNK_09659, HPNK_07473, HPNK_09644, HPNK_07468, HPNK_09999, HPNK_01818, HPNK_09994, HPNK_01813, HPNK_07453, HPNK_09989, HPNK_08533, HPNK_08893, HPNK_09979, HPNK_09964, HPNK_05254, HPNK_07428, HPNK_06335, HPNK_09954, HPNK_06330, HPNK_07418, HPNK_07773, HPNK_09949, HPNK_08858, HPN…
GO:0016620	oxidoreductase activity, acting on the aldehyde or oxo group of donors, NAD or NADP as acceptor	F	0.00460768	6.96415e-05	7	7	143	1557	OVER	HPNK_09269, HPNK_08748, HPNK_08743, HPNK_07318, HPNK_08738, HPNK_08733, HPNK_03508	HPNK_03698, HPNK_08723, HPNK_08073, HPNK_08063, HPNK_01992, HPNK_05049, HPNK_11067
GO:0022891	substrate-specific transmembrane transporter activity	F	0.00518133	8.0133e-05	20	73	130	1491	OVER	HPNK_08318, HPNK_08308, HPNK_09284, HPNK_10256, HPNK_10251, HPNK_10246, HPNK_01529, HPNK_10782, HPNK_09779, HPNK_09774, HPNK_11806, HPNK_09769, HPNK_09764, HPNK_06440, HPNK_09759, HPNK_09754, HPNK_09749, HPNK_01977, HPNK_02642, HPNK_03503	HPNK_10802, HPNK_09639, HPNK_08533, HPNK_08528, HPNK_06340, HPNK_09954, HPNK_07748, HPNK_02284, HPNK_10176, HPNK_04422, HPNK_01144, HPNK_01499, HPNK_02214, HPNK_02209, HPNK_09299, HPNK_09279, HPNK_11876, HPNK_03618, HPNK_09259, HPNK_07068, HPNK_08148, HPNK_00687, HPNK_08143, HPNK_08123, HPNK_11811, HPNK_05499, HPNK_04047, HPNK_04042, HPNK_07978, HPNK_05794, HPNK_04672, HPNK_01039, HPNK_01334, HPN…
GO:0043446	cellular alkane metabolic process	P	0.005415	8.75536e-05	5	2	145	1562	OVER	HPNK_08748, HPNK_08743, HPNK_05589, HPNK_08738, HPNK_08733	HPNK_08723, HPNK_05049
GO:0015947	methane metabolic process	P	0.005415	8.75536e-05	5	2	145	1562	OVER	HPNK_08748, HPNK_08743, HPNK_05589, HPNK_08738, HPNK_08733	HPNK_08723, HPNK_05049
GO:0044699	single-organism process	P	0.00576315	9.65354e-05	109	890	41	674	OVER	HPNK_08513, HPNK_08318, HPNK_08313, HPNK_02791, HPNK_10862, HPNK_09334, HPNK_10662, HPNK_08308, HPNK_08303, HPNK_04874, HPNK_08103, HPNK_05149, HPNK_10657, HPNK_07038, HPNK_09289, HPNK_02184, HPNK_09284, HPNK_10256, HPNK_07623, HPNK_00682, HPNK_10251, HPNK_07783, HPNK_10056, HPNK_10642, HPNK_03633, HPNK_09274, HPNK_10246, HPNK_00477, HPNK_07578, HPNK_05289, HPNK_08838, HPNK_09309, HPNK_08043, HPN…	HPNK_10837, HPNK_09314, HPNK_00402, HPNK_08583, HPNK_07498, HPNK_07133, HPNK_10827, HPNK_07493, HPNK_01848, HPNK_09304, HPNK_06045, HPNK_06040, HPNK_08218, HPNK_08578, HPNK_08213, HPNK_08573, HPNK_07128, HPNK_07483, HPNK_09659, HPNK_06030, HPNK_07478, HPNK_10807, HPNK_07473, HPNK_10802, HPNK_09644, HPNK_01823, HPNK_08558, HPNK_05299, HPNK_07468, HPNK_09639, HPNK_09999, HPNK_01818, HPNK_09634, HPN…
GO:0044765	single-organism transport	P	0.00576315	9.72343e-05	32	158	118	1406	OVER	HPNK_08318, HPNK_08313, HPNK_08308, HPNK_09284, HPNK_10256, HPNK_10251, HPNK_09274, HPNK_10246, HPNK_08838, HPNK_08833, HPNK_01534, HPNK_05084, HPNK_01529, HPNK_10782, HPNK_04999, HPNK_04994, HPNK_01069, HPNK_09779, HPNK_09774, HPNK_11806, HPNK_09769, HPNK_09764, HPNK_06440, HPNK_09759, HPNK_09754, HPNK_05019, HPNK_09749, HPNK_01977, HPNK_02642, HPNK_05004, HPNK_08518, HPNK_03503	HPNK_10827, HPNK_07483, HPNK_10802, HPNK_09639, HPNK_09999, HPNK_09994, HPNK_01813, HPNK_08548, HPNK_09989, HPNK_08533, HPNK_08528, HPNK_08523, HPNK_06340, HPNK_08873, HPNK_07428, HPNK_09959, HPNK_09954, HPNK_06315, HPNK_09934, HPNK_07753, HPNK_09929, HPNK_07748, HPNK_07743, HPNK_05569, HPNK_11272, HPNK_02284, HPNK_10176, HPNK_07703, HPNK_05519, HPNK_04422, HPNK_05859, HPNK_01149, HPNK_10121, HPN…
GO:0022890	inorganic cation transmembrane transporter activity	F	0.00614143	0.000105775	11	24	139	1540	OVER	HPNK_08308, HPNK_09779, HPNK_09774, HPNK_09769, HPNK_09764, HPNK_06440, HPNK_09759, HPNK_09754, HPNK_09749, HPNK_02642, HPNK_03503	HPNK_06340, HPNK_02284, HPNK_01144, HPNK_11876, HPNK_03618, HPNK_08148, HPNK_11811, HPNK_05499, HPNK_07978, HPNK_05794, HPNK_04672, HPNK_01334, HPNK_08343, HPNK_09784, HPNK_09739, HPNK_04277, HPNK_06445, HPNK_06430, HPNK_07848, HPNK_08918, HPNK_02374, HPNK_02657, HPNK_11611, HPNK_08278
GO:0005737	cytoplasm	C	0.00620391	0.000109032	60	394	90	1170	OVER	HPNK_08318, HPNK_01409, HPNK_09334, HPNK_10662, HPNK_00732, HPNK_08103, HPNK_10657, HPNK_07038, HPNK_00727, HPNK_02184, HPNK_00722, HPNK_06560, HPNK_10256, HPNK_00682, HPNK_10251, HPNK_07783, HPNK_09674, HPNK_10642, HPNK_06555, HPNK_03633, HPNK_09274, HPNK_10246, HPNK_00477, HPNK_05289, HPNK_08043, HPNK_05284, HPNK_01728, HPNK_07203, HPNK_08788, HPNK_08228, HPNK_08188, HPNK_06885, HPNK_06510, HPN…	HPNK_10837, HPNK_09679, HPNK_09314, HPNK_06050, HPNK_00767, HPNK_00762, HPNK_07138, HPNK_07498, HPNK_07133, HPNK_07493, HPNK_09669, HPNK_00752, HPNK_07128, HPNK_09659, HPNK_00747, HPNK_00742, HPNK_07113, HPNK_07473, HPNK_00737, HPNK_08553, HPNK_07468, HPNK_01818, HPNK_07458, HPNK_07453, HPNK_08538, HPNK_09609, HPNK_09604, HPNK_06345, HPNK_06335, HPNK_06330, HPNK_08508, HPNK_07418, HPNK_05599, HPN…
GO:0008982	protein-N(PI)-phosphohistidine-sugar phosphotransferase activity	F	0.00698671	0.000130157	6	5	144	1559	OVER	HPNK_08318, HPNK_10256, HPNK_10251, HPNK_10246, HPNK_11806, HPNK_01977	HPNK_10176, HPNK_09299, HPNK_00882, HPNK_05980, HPNK_05975
GO:0009357	protein-N(PI)-phosphohistidine-sugar phosphotransferase complex	C	0.00698671	0.000130157	6	5	144	1559	OVER	HPNK_08318, HPNK_10256, HPNK_10251, HPNK_10246, HPNK_11806, HPNK_01977	HPNK_10176, HPNK_09299, HPNK_00882, HPNK_05980, HPNK_05975
GO:0015977	carbon fixation	P	0.00698671	0.000130157	6	5	144	1559	OVER	HPNK_10662, HPNK_10657, HPNK_04372, HPNK_05779, HPNK_05774, HPNK_06435	HPNK_09659, HPNK_10181, HPNK_07028, HPNK_06125, HPNK_02087
GO:0008324	cation transmembrane transporter activity	F	0.00721884	0.000137018	13	35	137	1529	OVER	HPNK_08308, HPNK_09779, HPNK_09774, HPNK_11806, HPNK_09769, HPNK_09764, HPNK_06440, HPNK_09759, HPNK_09754, HPNK_09749, HPNK_01977, HPNK_02642, HPNK_03503	HPNK_06340, HPNK_02284, HPNK_10176, HPNK_04422, HPNK_01144, HPNK_01499, HPNK_09299, HPNK_11876, HPNK_03618, HPNK_07068, HPNK_08148, HPNK_08143, HPNK_11811, HPNK_05499, HPNK_07978, HPNK_05794, HPNK_04672, HPNK_01334, HPNK_02766, HPNK_01987, HPNK_01982, HPNK_08343, HPNK_00882, HPNK_09784, HPNK_09739, HPNK_04277, HPNK_06445, HPNK_06430, HPNK_07848, HPNK_08918, HPNK_02374, HPNK_05980, HPNK_02657, HPN…
GO:0006081	cellular aldehyde metabolic process	P	0.00740584	0.000143171	9	16	141	1548	OVER	HPNK_03977, HPNK_08748, HPNK_08743, HPNK_11177, HPNK_05784, HPNK_08738, HPNK_08733, HPNK_05779, HPNK_05774	HPNK_08858, HPNK_04784, HPNK_02249, HPNK_11187, HPNK_08723, HPNK_04307, HPNK_01019, HPNK_02452, HPNK_10957, HPNK_10952, HPNK_05049, HPNK_06125, HPNK_08973, HPNK_02087, HPNK_11042, HPNK_02067
GO:1902578	single-organism localization	P	0.00835085	0.000164375	32	163	118	1401	OVER	HPNK_08318, HPNK_08313, HPNK_08308, HPNK_09284, HPNK_10256, HPNK_10251, HPNK_09274, HPNK_10246, HPNK_08838, HPNK_08833, HPNK_01534, HPNK_05084, HPNK_01529, HPNK_10782, HPNK_04999, HPNK_04994, HPNK_01069, HPNK_09779, HPNK_09774, HPNK_11806, HPNK_09769, HPNK_09764, HPNK_06440, HPNK_09759, HPNK_09754, HPNK_05019, HPNK_09749, HPNK_01977, HPNK_02642, HPNK_05004, HPNK_08518, HPNK_03503	HPNK_10827, HPNK_07483, HPNK_10802, HPNK_09639, HPNK_09999, HPNK_09994, HPNK_01813, HPNK_08548, HPNK_09989, HPNK_08533, HPNK_08528, HPNK_08523, HPNK_06340, HPNK_08873, HPNK_07428, HPNK_09959, HPNK_09954, HPNK_06315, HPNK_09934, HPNK_07753, HPNK_09929, HPNK_07748, HPNK_07743, HPNK_05569, HPNK_11272, HPNK_02284, HPNK_10176, HPNK_07703, HPNK_05519, HPNK_04422, HPNK_05859, HPNK_01149, HPNK_10121, HPN…
GO:0022892	substrate-specific transporter activity	F	0.00926504	0.000185626	21	85	129	1479	OVER	HPNK_08318, HPNK_08308, HPNK_09284, HPNK_10256, HPNK_10251, HPNK_10246, HPNK_08838, HPNK_01529, HPNK_10782, HPNK_09779, HPNK_09774, HPNK_11806, HPNK_09769, HPNK_09764, HPNK_06440, HPNK_09759, HPNK_09754, HPNK_09749, HPNK_01977, HPNK_02642, HPNK_03503	HPNK_10802, HPNK_09639, HPNK_08548, HPNK_08533, HPNK_08528, HPNK_06340, HPNK_09959, HPNK_09954, HPNK_07748, HPNK_05569, HPNK_02284, HPNK_10176, HPNK_04422, HPNK_05504, HPNK_01144, HPNK_01499, HPNK_05839, HPNK_02214, HPNK_02209, HPNK_09299, HPNK_09279, HPNK_03628, HPNK_11876, HPNK_03618, HPNK_09259, HPNK_07068, HPNK_08148, HPNK_00687, HPNK_08143, HPNK_08123, HPNK_11811, HPNK_07688, HPNK_05499, HPN…
GO:0006818	hydrogen transport	P	0.00945697	0.000199545	7	9	143	1555	OVER	HPNK_09779, HPNK_09774, HPNK_09769, HPNK_09764, HPNK_09759, HPNK_09754, HPNK_09749	HPNK_09999, HPNK_09994, HPNK_09989, HPNK_03997, HPNK_03992, HPNK_03987, HPNK_05469, HPNK_09784, HPNK_07848
GO:0015992	proton transport	P	0.00945697	0.000199545	7	9	143	1555	OVER	HPNK_09779, HPNK_09774, HPNK_09769, HPNK_09764, HPNK_09759, HPNK_09754, HPNK_09749	HPNK_09999, HPNK_09994, HPNK_09989, HPNK_03997, HPNK_03992, HPNK_03987, HPNK_05469, HPNK_09784, HPNK_07848
GO:0042451	purine nucleoside biosynthetic process	P	0.00945697	0.000202768	9	17	141	1547	OVER	HPNK_08103, HPNK_08788, HPNK_09779, HPNK_09774, HPNK_09769, HPNK_09764, HPNK_09759, HPNK_09754, HPNK_09749	HPNK_07418, HPNK_08813, HPNK_08808, HPNK_03982, HPNK_02507, HPNK_07053, HPNK_05199, HPNK_00947, HPNK_04007, HPNK_05789, HPNK_01688, HPNK_02702, HPNK_09784, HPNK_07233, HPNK_00857, HPNK_01927, HPNK_10526
GO:0046129	purine ribonucleoside biosynthetic process	P	0.00945697	0.000202768	9	17	141	1547	OVER	HPNK_08103, HPNK_08788, HPNK_09779, HPNK_09774, HPNK_09769, HPNK_09764, HPNK_09759, HPNK_09754, HPNK_09749	HPNK_07418, HPNK_08813, HPNK_08808, HPNK_03982, HPNK_02507, HPNK_07053, HPNK_05199, HPNK_00947, HPNK_04007, HPNK_05789, HPNK_01688, HPNK_02702, HPNK_09784, HPNK_07233, HPNK_00857, HPNK_01927, HPNK_10526
GO:0033178	proton-transporting two-sector ATPase complex, catalytic domain	C	0.0118938	0.000263378	4	1	146	1563	OVER	HPNK_09779, HPNK_09774, HPNK_09769, HPNK_09764	HPNK_09784
GO:0045261	proton-transporting ATP synthase complex, catalytic core F(1)	C	0.0118938	0.000263378	4	1	146	1563	OVER	HPNK_09779, HPNK_09774, HPNK_09769, HPNK_09764	HPNK_09784
GO:0032787	monocarboxylic acid metabolic process	P	0.012011	0.000270194	20	81	130	1483	OVER	HPNK_00682, HPNK_00477, HPNK_05284, HPNK_01728, HPNK_03977, HPNK_07203, HPNK_10772, HPNK_04372, HPNK_08748, HPNK_08743, HPNK_11177, HPNK_05784, HPNK_07318, HPNK_03927, HPNK_08738, HPNK_08733, HPNK_05779, HPNK_05774, HPNK_05374, HPNK_05609	HPNK_05254, HPNK_09954, HPNK_08858, HPNK_05574, HPNK_04472, HPNK_10181, HPNK_04462, HPNK_10176, HPNK_02274, HPNK_11222, HPNK_02249, HPNK_03982, HPNK_10762, HPNK_08158, HPNK_08153, HPNK_10757, HPNK_00677, HPNK_10732, HPNK_08128, HPNK_03912, HPNK_01738, HPNK_01733, HPNK_00637, HPNK_05194, HPNK_06270, HPNK_08433, HPNK_09514, HPNK_08428, HPNK_00937, HPNK_05134, HPNK_00932, HPNK_00922, HPNK_11187, HPN…
GO:0022804	active transmembrane transporter activity	F	0.0125093	0.000285801	17	62	133	1502	OVER	HPNK_08318, HPNK_08308, HPNK_09284, HPNK_10256, HPNK_10251, HPNK_10246, HPNK_01529, HPNK_09779, HPNK_09774, HPNK_11806, HPNK_09769, HPNK_09764, HPNK_06440, HPNK_09759, HPNK_09749, HPNK_01977, HPNK_03503	HPNK_10827, HPNK_10802, HPNK_01813, HPNK_08533, HPNK_07433, HPNK_06340, HPNK_07428, HPNK_09954, HPNK_02284, HPNK_10176, HPNK_05519, HPNK_10121, HPNK_01144, HPNK_09299, HPNK_09279, HPNK_11876, HPNK_09259, HPNK_03603, HPNK_08148, HPNK_11811, HPNK_08468, HPNK_08463, HPNK_04042, HPNK_06565, HPNK_07978, HPNK_05794, HPNK_04672, HPNK_01049, HPNK_01034, HPNK_01334, HPNK_02766, HPNK_04934, HPNK_01987, HPN…
GO:0044710	single-organism metabolic process	P	0.014197	0.00032935	93	737	57	827	OVER	HPNK_08513, HPNK_02791, HPNK_10862, HPNK_09334, HPNK_10662, HPNK_08303, HPNK_04874, HPNK_08103, HPNK_05149, HPNK_10657, HPNK_07038, HPNK_09289, HPNK_02184, HPNK_10256, HPNK_07623, HPNK_00682, HPNK_07783, HPNK_10056, HPNK_10642, HPNK_03633, HPNK_09274, HPNK_00477, HPNK_07578, HPNK_08838, HPNK_09309, HPNK_05284, HPNK_08833, HPNK_01534, HPNK_09269, HPNK_05084, HPNK_01728, HPNK_03977, HPNK_01529, HPN…	HPNK_10837, HPNK_09314, HPNK_08583, HPNK_07498, HPNK_07133, HPNK_07493, HPNK_09304, HPNK_06045, HPNK_06040, HPNK_08218, HPNK_08578, HPNK_08213, HPNK_08573, HPNK_07128, HPNK_09659, HPNK_06030, HPNK_10807, HPNK_07473, HPNK_10802, HPNK_09644, HPNK_08558, HPNK_07468, HPNK_09999, HPNK_01818, HPNK_09634, HPNK_09994, HPNK_01813, HPNK_06010, HPNK_07458, HPNK_04197, HPNK_07453, HPNK_09989, HPNK_06005, HPN…
GO:0009124	nucleoside monophosphate biosynthetic process	P	0.0168924	0.000397818	11	29	139	1535	OVER	HPNK_10862, HPNK_08788, HPNK_09779, HPNK_11771, HPNK_09774, HPNK_09769, HPNK_09764, HPNK_09759, HPNK_09754, HPNK_02457, HPNK_09749	HPNK_07493, HPNK_06335, HPNK_06330, HPNK_07418, HPNK_08858, HPNK_08813, HPNK_10186, HPNK_08808, HPNK_03693, HPNK_01459, HPNK_01723, HPNK_05199, HPNK_01713, HPNK_05144, HPNK_04032, HPNK_04022, HPNK_11172, HPNK_04007, HPNK_05789, HPNK_02497, HPNK_02467, HPNK_03857, HPNK_09784, HPNK_03158, HPNK_11371, HPNK_11656, HPNK_10867, HPNK_10857, HPNK_08243
GO:0006811	ion transport	P	0.0178672	0.000427055	18	71	132	1493	OVER	HPNK_08308, HPNK_05084, HPNK_10782, HPNK_04999, HPNK_04994, HPNK_01069, HPNK_09779, HPNK_09774, HPNK_09769, HPNK_09764, HPNK_06440, HPNK_09759, HPNK_09754, HPNK_05019, HPNK_09749, HPNK_02642, HPNK_05004, HPNK_03503	HPNK_10827, HPNK_10802, HPNK_09639, HPNK_09999, HPNK_09994, HPNK_09989, HPNK_08533, HPNK_06340, HPNK_02284, HPNK_04422, HPNK_05859, HPNK_01149, HPNK_01144, HPNK_01499, HPNK_02214, HPNK_02209, HPNK_03997, HPNK_03992, HPNK_03987, HPNK_11876, HPNK_03618, HPNK_07068, HPNK_08148, HPNK_00687, HPNK_08143, HPNK_08123, HPNK_11811, HPNK_08463, HPNK_09509, HPNK_05499, HPNK_05134, HPNK_04047, HPNK_04042, HPN…
GO:0019643	reductive tricarboxylic acid cycle	P	0.0187175	0.000453958	5	4	145	1560	OVER	HPNK_10662, HPNK_10657, HPNK_05779, HPNK_05774, HPNK_06435	HPNK_09659, HPNK_07028, HPNK_06125, HPNK_02087
GO:0042625	ATPase activity, coupled to transmembrane movement of ions	F	0.0193986	0.000477295	7	11	143	1553	OVER	HPNK_08308, HPNK_09779, HPNK_09774, HPNK_09769, HPNK_09764, HPNK_09759, HPNK_09749	HPNK_10802, HPNK_09954, HPNK_02284, HPNK_01144, HPNK_04042, HPNK_02766, HPNK_08343, HPNK_09784, HPNK_08948, HPNK_05659, HPNK_11611
GO:0006118	electron transport	P	0.0226696	0.000565744	12	36	138	1528	OVER	HPNK_07623, HPNK_05289, HPNK_05864, HPNK_04999, HPNK_04994, HPNK_07343, HPNK_08743, HPNK_08738, HPNK_08733, HPNK_05019, HPNK_06435, HPNK_05004	HPNK_06055, HPNK_06045, HPNK_06040, HPNK_08578, HPNK_06035, HPNK_06025, HPNK_09994, HPNK_09974, HPNK_08878, HPNK_04107, HPNK_03997, HPNK_03992, HPNK_01753, HPNK_00652, HPNK_01738, HPNK_06230, HPNK_07653, HPNK_10061, HPNK_04337, HPNK_03842, HPNK_08033, HPNK_05049, HPNK_06105, HPNK_00817, HPNK_05014, HPNK_05009, HPNK_08623, HPNK_02097, HPNK_02092, HPNK_06430, HPNK_05699, HPNK_07843, HPNK_08908, HPN…
GO:0019752	carboxylic acid metabolic process	P	0.0237074	0.000599977	42	259	108	1305	OVER	HPNK_05149, HPNK_10657, HPNK_07038, HPNK_00682, HPNK_07783, HPNK_10642, HPNK_00477, HPNK_07578, HPNK_05284, HPNK_09269, HPNK_05084, HPNK_01728, HPNK_03977, HPNK_07203, HPNK_10782, HPNK_07353, HPNK_10772, HPNK_04617, HPNK_03548, HPNK_04212, HPNK_04372, HPNK_04804, HPNK_08748, HPNK_08743, HPNK_11177, HPNK_05784, HPNK_05589, HPNK_07318, HPNK_03927, HPNK_08738, HPNK_08733, HPNK_05779, HPNK_05774, HPN…	HPNK_10837, HPNK_09314, HPNK_07498, HPNK_07133, HPNK_08218, HPNK_07128, HPNK_09659, HPNK_07473, HPNK_09644, HPNK_07468, HPNK_07453, HPNK_05254, HPNK_06335, HPNK_09954, HPNK_06330, HPNK_08858, HPNK_05574, HPNK_09914, HPNK_05209, HPNK_08828, HPNK_09909, HPNK_04472, HPNK_02299, HPNK_08813, HPNK_04107, HPNK_10181, HPNK_04462, HPNK_06998, HPNK_08808, HPNK_10176, HPNK_11252, HPNK_02274, HPNK_06978, HPN…
GO:0015144	carbohydrate transmembrane transporter activity	F	0.0240024	0.000625204	8	16	142	1548	OVER	HPNK_08318, HPNK_09284, HPNK_10256, HPNK_10251, HPNK_10246, HPNK_01529, HPNK_11806, HPNK_01977	HPNK_08533, HPNK_08528, HPNK_10176, HPNK_09299, HPNK_09279, HPNK_09259, HPNK_01987, HPNK_01982, HPNK_09799, HPNK_00882, HPNK_07573, HPNK_10276, HPNK_10271, HPNK_05980, HPNK_05975, HPNK_08298
GO:1901476	carbohydrate transporter activity	F	0.0240024	0.000625204	8	16	142	1548	OVER	HPNK_08318, HPNK_09284, HPNK_10256, HPNK_10251, HPNK_10246, HPNK_01529, HPNK_11806, HPNK_01977	HPNK_08533, HPNK_08528, HPNK_10176, HPNK_09299, HPNK_09279, HPNK_09259, HPNK_01987, HPNK_01982, HPNK_09799, HPNK_00882, HPNK_07573, HPNK_10276, HPNK_10271, HPNK_05980, HPNK_05975, HPNK_08298
GO:0033177	proton-transporting two-sector ATPase complex, proton-transporting domain	C	0.0240024	0.000658063	3	0	147	1564	OVER	HPNK_09759, HPNK_09754, HPNK_09749
GO:0015991	ATP hydrolysis coupled proton transport	P	0.0240024	0.000658063	3	0	147	1564	OVER	HPNK_09779, HPNK_09769, HPNK_09754
GO:0015988	energy coupled proton transmembrane transport, against electrochemical gradient	P	0.0240024	0.000658063	3	0	147	1564	OVER	HPNK_09779, HPNK_09769, HPNK_09754
GO:0045263	proton-transporting ATP synthase complex, coupling factor F(o)	C	0.0240024	0.000658063	3	0	147	1564	OVER	HPNK_09759, HPNK_09754, HPNK_09749
GO:0006012	galactose metabolic process	P	0.0243685	0.000676666	6	8	144	1556	OVER	HPNK_08303, HPNK_04874, HPNK_01534, HPNK_03977, HPNK_05374, HPNK_08293	HPNK_02567, HPNK_02557, HPNK_01424, HPNK_03907, HPNK_03902, HPNK_09859, HPNK_06865, HPNK_05344
GO:0043436	oxoacid metabolic process	P	0.0244375	0.000695761	42	261	108	1303	OVER	HPNK_05149, HPNK_10657, HPNK_07038, HPNK_00682, HPNK_07783, HPNK_10642, HPNK_00477, HPNK_07578, HPNK_05284, HPNK_09269, HPNK_05084, HPNK_01728, HPNK_03977, HPNK_07203, HPNK_10782, HPNK_07353, HPNK_10772, HPNK_04617, HPNK_03548, HPNK_04212, HPNK_04372, HPNK_04804, HPNK_08748, HPNK_08743, HPNK_11177, HPNK_05784, HPNK_05589, HPNK_07318, HPNK_03927, HPNK_08738, HPNK_08733, HPNK_05779, HPNK_05774, HPN…	HPNK_10837, HPNK_09314, HPNK_07498, HPNK_07133, HPNK_06045, HPNK_08218, HPNK_07128, HPNK_09659, HPNK_07473, HPNK_09644, HPNK_07468, HPNK_07453, HPNK_05254, HPNK_06335, HPNK_09954, HPNK_06330, HPNK_08858, HPNK_05574, HPNK_09914, HPNK_05209, HPNK_08828, HPNK_09909, HPNK_04472, HPNK_02299, HPNK_08813, HPNK_04107, HPNK_10181, HPNK_04462, HPNK_06998, HPNK_08808, HPNK_10176, HPNK_11252, HPNK_02274, HPN…
GO:0006082	organic acid metabolic process	P	0.0244375	0.000695761	42	261	108	1303	OVER	HPNK_05149, HPNK_10657, HPNK_07038, HPNK_00682, HPNK_07783, HPNK_10642, HPNK_00477, HPNK_07578, HPNK_05284, HPNK_09269, HPNK_05084, HPNK_01728, HPNK_03977, HPNK_07203, HPNK_10782, HPNK_07353, HPNK_10772, HPNK_04617, HPNK_03548, HPNK_04212, HPNK_04372, HPNK_04804, HPNK_08748, HPNK_08743, HPNK_11177, HPNK_05784, HPNK_05589, HPNK_07318, HPNK_03927, HPNK_08738, HPNK_08733, HPNK_05779, HPNK_05774, HPN…	HPNK_10837, HPNK_09314, HPNK_07498, HPNK_07133, HPNK_06045, HPNK_08218, HPNK_07128, HPNK_09659, HPNK_07473, HPNK_09644, HPNK_07468, HPNK_07453, HPNK_05254, HPNK_06335, HPNK_09954, HPNK_06330, HPNK_08858, HPNK_05574, HPNK_09914, HPNK_05209, HPNK_08828, HPNK_09909, HPNK_04472, HPNK_02299, HPNK_08813, HPNK_04107, HPNK_10181, HPNK_04462, HPNK_06998, HPNK_08808, HPNK_10176, HPNK_11252, HPNK_02274, HPN…
GO:0009326	formate dehydrogenase complex	C	0.0249379	0.000736303	4	2	146	1562	OVER	HPNK_08748, HPNK_08743, HPNK_08738, HPNK_08733	HPNK_08723, HPNK_05049
GO:0008863	formate dehydrogenase (NAD+) activity	F	0.0249379	0.000736303	4	2	146	1562	OVER	HPNK_08748, HPNK_08743, HPNK_08738, HPNK_08733	HPNK_08723, HPNK_05049
GO:0015942	formate metabolic process	P	0.0249379	0.000736303	4	2	146	1562	OVER	HPNK_08748, HPNK_08743, HPNK_08738, HPNK_08733	HPNK_08723, HPNK_05049
GO:0046390	ribose phosphate biosynthetic process	P	0.0282285	0.000844087	12	38	138	1526	OVER	HPNK_10862, HPNK_08103, HPNK_08788, HPNK_09779, HPNK_11771, HPNK_09774, HPNK_09769, HPNK_09764, HPNK_09759, HPNK_09754, HPNK_02457, HPNK_09749	HPNK_07493, HPNK_06335, HPNK_06330, HPNK_07418, HPNK_08858, HPNK_08813, HPNK_10186, HPNK_08808, HPNK_03693, HPNK_11881, HPNK_01459, HPNK_03982, HPNK_02507, HPNK_01723, HPNK_05199, HPNK_01713, HPNK_00947, HPNK_05144, HPNK_04022, HPNK_11172, HPNK_04007, HPNK_05789, HPNK_02467, HPNK_03857, HPNK_08033, HPNK_02702, HPNK_09784, HPNK_07233, HPNK_00857, HPNK_01927, HPNK_03158, HPNK_11371, HPNK_04854, HPN…
GO:0009156	ribonucleoside monophosphate biosynthetic process	P	0.0282285	0.000858148	10	27	140	1537	OVER	HPNK_08788, HPNK_09779, HPNK_11771, HPNK_09774, HPNK_09769, HPNK_09764, HPNK_09759, HPNK_09754, HPNK_02457, HPNK_09749	HPNK_07493, HPNK_06335, HPNK_06330, HPNK_07418, HPNK_08858, HPNK_08813, HPNK_10186, HPNK_08808, HPNK_03693, HPNK_01459, HPNK_01723, HPNK_05199, HPNK_01713, HPNK_05144, HPNK_04022, HPNK_11172, HPNK_04007, HPNK_05789, HPNK_02467, HPNK_03857, HPNK_09784, HPNK_03158, HPNK_11371, HPNK_11656, HPNK_10867, HPNK_10857, HPNK_08243
GO:0003735	structural constituent of ribosome	F	0.0282285	0.000863227	13	44	137	1520	OVER	HPNK_00732, HPNK_00727, HPNK_00722, HPNK_06560, HPNK_09674, HPNK_03558, HPNK_08163, HPNK_06505, HPNK_02517, HPNK_04764, HPNK_01439, HPNK_10531, HPNK_00757	HPNK_09679, HPNK_00767, HPNK_00762, HPNK_09669, HPNK_00752, HPNK_00747, HPNK_00742, HPNK_00737, HPNK_06345, HPNK_04759, HPNK_02522, HPNK_08168, HPNK_04392, HPNK_06545, HPNK_08713, HPNK_06525, HPNK_06500, HPNK_04959, HPNK_04949, HPNK_04944, HPNK_11736, HPNK_10627, HPNK_09719, HPNK_09714, HPNK_00802, HPNK_09709, HPNK_09704, HPNK_04232, HPNK_04227, HPNK_08913, HPNK_02314, HPNK_10536, HPNK_02617, HPN…
GO:0009055	electron carrier activity	F	0.0288188	0.000891406	9	22	141	1542	OVER	HPNK_07623, HPNK_05289, HPNK_05864, HPNK_07343, HPNK_08743, HPNK_08738, HPNK_08733, HPNK_05019, HPNK_05004	HPNK_06055, HPNK_06045, HPNK_06040, HPNK_06035, HPNK_06025, HPNK_09994, HPNK_04107, HPNK_03997, HPNK_03992, HPNK_01753, HPNK_00652, HPNK_07653, HPNK_10061, HPNK_03842, HPNK_08033, HPNK_05049, HPNK_00817, HPNK_08623, HPNK_02092, HPNK_05699, HPNK_07843, HPNK_08908
GO:0006810	transport	P	0.0321492	0.00100572	38	232	112	1332	OVER	HPNK_08318, HPNK_08313, HPNK_02791, HPNK_08308, HPNK_09284, HPNK_10256, HPNK_10251, HPNK_08848, HPNK_09274, HPNK_10246, HPNK_08838, HPNK_08833, HPNK_01534, HPNK_05084, HPNK_01529, HPNK_01524, HPNK_10782, HPNK_04999, HPNK_04994, HPNK_01912, HPNK_10777, HPNK_01069, HPNK_09779, HPNK_09774, HPNK_11806, HPNK_09769, HPNK_03927, HPNK_09764, HPNK_06440, HPNK_09759, HPNK_09754, HPNK_05019, HPNK_09749, HPN…	HPNK_10827, HPNK_07483, HPNK_08563, HPNK_07478, HPNK_10802, HPNK_05299, HPNK_09639, HPNK_09999, HPNK_09994, HPNK_01813, HPNK_08548, HPNK_09989, HPNK_08898, HPNK_08533, HPNK_08893, HPNK_08528, HPNK_08523, HPNK_07798, HPNK_07433, HPNK_09604, HPNK_06340, HPNK_08873, HPNK_07428, HPNK_09959, HPNK_09954, HPNK_05244, HPNK_05239, HPNK_07763, HPNK_06315, HPNK_09934, HPNK_08843, HPNK_07753, HPNK_09929, HPN…
GO:1901659	glycosyl compound biosynthetic process	P	0.0374998	0.00118629	11	34	139	1530	OVER	HPNK_08103, HPNK_03977, HPNK_08788, HPNK_09779, HPNK_11771, HPNK_09774, HPNK_09769, HPNK_09764, HPNK_09759, HPNK_09754, HPNK_09749	HPNK_06335, HPNK_06330, HPNK_07418, HPNK_08813, HPNK_08808, HPNK_01459, HPNK_03982, HPNK_02507, HPNK_07053, HPNK_10722, HPNK_05199, HPNK_00947, HPNK_04007, HPNK_05789, HPNK_02467, HPNK_01688, HPNK_01309, HPNK_08033, HPNK_02702, HPNK_09784, HPNK_07233, HPNK_00857, HPNK_01927, HPNK_07888, HPNK_02072, HPNK_01264, HPNK_04507, HPNK_04854, HPNK_11656, HPNK_03733, HPNK_03728, HPNK_03723, HPNK_10526, HPN…
GO:0005198	structural molecule activity	F	0.0375883	0.00122152	13	46	137	1518	OVER	HPNK_00732, HPNK_00727, HPNK_00722, HPNK_06560, HPNK_09674, HPNK_03558, HPNK_08163, HPNK_06505, HPNK_02517, HPNK_04764, HPNK_01439, HPNK_10531, HPNK_00757	HPNK_09679, HPNK_00767, HPNK_00762, HPNK_09669, HPNK_00752, HPNK_00747, HPNK_00742, HPNK_00737, HPNK_06345, HPNK_02592, HPNK_04759, HPNK_02522, HPNK_08168, HPNK_04392, HPNK_06545, HPNK_08713, HPNK_06525, HPNK_07603, HPNK_06500, HPNK_04959, HPNK_04949, HPNK_04944, HPNK_11736, HPNK_10627, HPNK_09719, HPNK_09714, HPNK_00802, HPNK_09709, HPNK_09704, HPNK_04232, HPNK_04227, HPNK_08913, HPNK_02314, HPN…
GO:0051540	metal cluster binding	F	0.0375883	0.00122872	12	40	138	1524	OVER	HPNK_07623, HPNK_05289, HPNK_10777, HPNK_10772, HPNK_04989, HPNK_07343, HPNK_08743, HPNK_08738, HPNK_08733, HPNK_05779, HPNK_05019, HPNK_00200	HPNK_06055, HPNK_06045, HPNK_06040, HPNK_08218, HPNK_06035, HPNK_10802, HPNK_08538, HPNK_04482, HPNK_11252, HPNK_02249, HPNK_02239, HPNK_02592, HPNK_02224, HPNK_01124, HPNK_03997, HPNK_08193, HPNK_03992, HPNK_01778, HPNK_08133, HPNK_09214, HPNK_01753, HPNK_00937, HPNK_07603, HPNK_01019, HPNK_11786, HPNK_03842, HPNK_08033, HPNK_01972, HPNK_07598, HPNK_07588, HPNK_05049, HPNK_07803, HPNK_11336, HPN…
GO:0051536	iron-sulfur cluster binding	F	0.0375883	0.00122872	12	40	138	1524	OVER	HPNK_07623, HPNK_05289, HPNK_10777, HPNK_10772, HPNK_04989, HPNK_07343, HPNK_08743, HPNK_08738, HPNK_08733, HPNK_05779, HPNK_05019, HPNK_00200	HPNK_06055, HPNK_06045, HPNK_06040, HPNK_08218, HPNK_06035, HPNK_10802, HPNK_08538, HPNK_04482, HPNK_11252, HPNK_02249, HPNK_02239, HPNK_02592, HPNK_02224, HPNK_01124, HPNK_03997, HPNK_08193, HPNK_03992, HPNK_01778, HPNK_08133, HPNK_09214, HPNK_01753, HPNK_00937, HPNK_07603, HPNK_01019, HPNK_11786, HPNK_03842, HPNK_08033, HPNK_01972, HPNK_07598, HPNK_07588, HPNK_05049, HPNK_07803, HPNK_11336, HPN…
GO:0051234	establishment of localization	P	0.0404767	0.0013516	38	236	112	1328	OVER	HPNK_08318, HPNK_08313, HPNK_02791, HPNK_08308, HPNK_09284, HPNK_10256, HPNK_10251, HPNK_08848, HPNK_09274, HPNK_10246, HPNK_08838, HPNK_08833, HPNK_01534, HPNK_05084, HPNK_01529, HPNK_01524, HPNK_10782, HPNK_04999, HPNK_04994, HPNK_01912, HPNK_10777, HPNK_01069, HPNK_09779, HPNK_09774, HPNK_11806, HPNK_09769, HPNK_03927, HPNK_09764, HPNK_06440, HPNK_09759, HPNK_09754, HPNK_05019, HPNK_09749, HPN…	HPNK_10827, HPNK_07483, HPNK_08563, HPNK_07478, HPNK_10802, HPNK_05299, HPNK_09639, HPNK_09999, HPNK_09994, HPNK_01813, HPNK_08548, HPNK_09989, HPNK_08898, HPNK_08533, HPNK_08893, HPNK_08528, HPNK_08523, HPNK_07798, HPNK_07433, HPNK_09604, HPNK_06340, HPNK_08873, HPNK_07428, HPNK_09959, HPNK_09954, HPNK_05244, HPNK_05239, HPNK_07763, HPNK_06315, HPNK_09934, HPNK_08843, HPNK_07753, HPNK_09929, HPN…
GO:0051179	localization	P	0.0404767	0.0013516	38	236	112	1328	OVER	HPNK_08318, HPNK_08313, HPNK_02791, HPNK_08308, HPNK_09284, HPNK_10256, HPNK_10251, HPNK_08848, HPNK_09274, HPNK_10246, HPNK_08838, HPNK_08833, HPNK_01534, HPNK_05084, HPNK_01529, HPNK_01524, HPNK_10782, HPNK_04999, HPNK_04994, HPNK_01912, HPNK_10777, HPNK_01069, HPNK_09779, HPNK_09774, HPNK_11806, HPNK_09769, HPNK_03927, HPNK_09764, HPNK_06440, HPNK_09759, HPNK_09754, HPNK_05019, HPNK_09749, HPN…	HPNK_10827, HPNK_07483, HPNK_08563, HPNK_07478, HPNK_10802, HPNK_05299, HPNK_09639, HPNK_09999, HPNK_09994, HPNK_01813, HPNK_08548, HPNK_09989, HPNK_08898, HPNK_08533, HPNK_08893, HPNK_08528, HPNK_08523, HPNK_07798, HPNK_07433, HPNK_09604, HPNK_06340, HPNK_08873, HPNK_07428, HPNK_09959, HPNK_09954, HPNK_05244, HPNK_05239, HPNK_07763, HPNK_06315, HPNK_09934, HPNK_08843, HPNK_07753, HPNK_09929, HPN…
GO:0009168	purine ribonucleoside monophosphate biosynthetic process	P	0.0440615	0.00150227	8	19	142	1545	OVER	HPNK_08788, HPNK_09779, HPNK_09774, HPNK_09769, HPNK_09764, HPNK_09759, HPNK_09754, HPNK_09749	HPNK_07493, HPNK_07418, HPNK_08858, HPNK_08813, HPNK_08808, HPNK_03693, HPNK_01723, HPNK_05199, HPNK_01713, HPNK_05144, HPNK_04022, HPNK_11172, HPNK_04007, HPNK_05789, HPNK_03857, HPNK_09784, HPNK_03158, HPNK_11371, HPNK_10867
GO:0009127	purine nucleoside monophosphate biosynthetic process	P	0.0440615	0.00150227	8	19	142	1545	OVER	HPNK_08788, HPNK_09779, HPNK_09774, HPNK_09769, HPNK_09764, HPNK_09759, HPNK_09754, HPNK_09749	HPNK_07493, HPNK_07418, HPNK_08858, HPNK_08813, HPNK_08808, HPNK_03693, HPNK_01723, HPNK_05199, HPNK_01713, HPNK_05144, HPNK_04022, HPNK_11172, HPNK_04007, HPNK_05789, HPNK_03857, HPNK_09784, HPNK_03158, HPNK_11371, HPNK_10867
GO:1990351	transporter complex	C	0.0447034	0.00155558	6	10	144	1554	OVER	HPNK_08318, HPNK_10256, HPNK_10251, HPNK_10246, HPNK_11806, HPNK_01977	HPNK_08533, HPNK_08893, HPNK_10176, HPNK_09299, HPNK_04047, HPNK_02766, HPNK_00882, HPNK_05980, HPNK_05975, HPNK_11611
GO:1902495	transmembrane transporter complex	C	0.0447034	0.00155558	6	10	144	1554	OVER	HPNK_08318, HPNK_10256, HPNK_10251, HPNK_10246, HPNK_11806, HPNK_01977	HPNK_08533, HPNK_08893, HPNK_10176, HPNK_09299, HPNK_04047, HPNK_02766, HPNK_00882, HPNK_05980, HPNK_05975, HPNK_11611
GO:0015075	ion transmembrane transporter activity	F	0.0530436	0.00186445	14	55	136	1509	OVER	HPNK_08308, HPNK_10782, HPNK_09779, HPNK_09774, HPNK_11806, HPNK_09769, HPNK_09764, HPNK_06440, HPNK_09759, HPNK_09754, HPNK_09749, HPNK_01977, HPNK_02642, HPNK_03503	HPNK_10802, HPNK_09639, HPNK_08533, HPNK_06340, HPNK_09954, HPNK_02284, HPNK_10176, HPNK_04422, HPNK_01144, HPNK_01499, HPNK_02214, HPNK_02209, HPNK_09299, HPNK_11876, HPNK_03618, HPNK_07068, HPNK_08148, HPNK_00687, HPNK_08143, HPNK_08123, HPNK_11811, HPNK_05499, HPNK_04047, HPNK_04042, HPNK_07978, HPNK_05794, HPNK_04672, HPNK_01334, HPNK_02766, HPNK_04934, HPNK_09484, HPNK_01987, HPNK_01982, HPN…
GO:0006814	sodium ion transport	P	0.053317	0.0018928	7	15	143	1549	OVER	HPNK_04999, HPNK_04994, HPNK_01069, HPNK_05019, HPNK_02642, HPNK_05004, HPNK_03503	HPNK_09999, HPNK_09994, HPNK_09989, HPNK_06340, HPNK_03997, HPNK_03992, HPNK_03987, HPNK_08148, HPNK_11811, HPNK_05134, HPNK_04672, HPNK_09739, HPNK_05014, HPNK_05009, HPNK_07848
GO:0022857	transmembrane transporter activity	F	0.0549265	0.00196925	20	97	130	1467	OVER	HPNK_08318, HPNK_08308, HPNK_09284, HPNK_10256, HPNK_10251, HPNK_10246, HPNK_01529, HPNK_10782, HPNK_09779, HPNK_09774, HPNK_11806, HPNK_09769, HPNK_09764, HPNK_06440, HPNK_09759, HPNK_09754, HPNK_09749, HPNK_01977, HPNK_02642, HPNK_03503	HPNK_10827, HPNK_10802, HPNK_09639, HPNK_01813, HPNK_08533, HPNK_08893, HPNK_08528, HPNK_07433, HPNK_06340, HPNK_07428, HPNK_09954, HPNK_07748, HPNK_02284, HPNK_10176, HPNK_05519, HPNK_04422, HPNK_10121, HPNK_01144, HPNK_01499, HPNK_02214, HPNK_02209, HPNK_09299, HPNK_09279, HPNK_11876, HPNK_03618, HPNK_09259, HPNK_03603, HPNK_07068, HPNK_08148, HPNK_00687, HPNK_08143, HPNK_08123, HPNK_11811, HPN…
GO:0006119	oxidative phosphorylation	P	0.0631466	0.00229459	5	7	145	1557	OVER	HPNK_02184, HPNK_07343, HPNK_07338, HPNK_09774, HPNK_09769	HPNK_09999, HPNK_09994, HPNK_09989, HPNK_03997, HPNK_03992, HPNK_03987, HPNK_09784
GO:0044425	membrane part	C	0.0631466	0.00230835	35	218	115	1346	OVER	HPNK_08318, HPNK_08313, HPNK_02791, HPNK_08308, HPNK_09284, HPNK_10256, HPNK_10251, HPNK_10246, HPNK_08838, HPNK_01524, HPNK_08788, HPNK_10782, HPNK_04999, HPNK_07353, HPNK_07348, HPNK_07343, HPNK_07338, HPNK_09779, HPNK_09774, HPNK_08748, HPNK_08743, HPNK_11806, HPNK_09769, HPNK_09764, HPNK_06440, HPNK_09759, HPNK_09754, HPNK_05019, HPNK_08683, HPNK_09749, HPNK_01977, HPNK_02642, HPNK_05004, HPN…	HPNK_07493, HPNK_01848, HPNK_01838, HPNK_08563, HPNK_06025, HPNK_08558, HPNK_05299, HPNK_09639, HPNK_09999, HPNK_09994, HPNK_01813, HPNK_09989, HPNK_09984, HPNK_08898, HPNK_08533, HPNK_08893, HPNK_08523, HPNK_06340, HPNK_09959, HPNK_08868, HPNK_05239, HPNK_06315, HPNK_08843, HPNK_05209, HPNK_05204, HPNK_05564, HPNK_11272, HPNK_07728, HPNK_10176, HPNK_07713, HPNK_01194, HPNK_05534, HPNK_07708, HPN…
GO:0005840	ribosome	C	0.0632827	0.00233556	17	77	133	1487	OVER	HPNK_00732, HPNK_00727, HPNK_00722, HPNK_06560, HPNK_09674, HPNK_06555, HPNK_08228, HPNK_08188, HPNK_06510, HPNK_03558, HPNK_08163, HPNK_06505, HPNK_02517, HPNK_04764, HPNK_01439, HPNK_10531, HPNK_00757	HPNK_09679, HPNK_06050, HPNK_00767, HPNK_00762, HPNK_09669, HPNK_00752, HPNK_00747, HPNK_00742, HPNK_00737, HPNK_09609, HPNK_06345, HPNK_06983, HPNK_05524, HPNK_04759, HPNK_01134, HPNK_02552, HPNK_01109, HPNK_01464, HPNK_01459, HPNK_01449, HPNK_02522, HPNK_08168, HPNK_10401, HPNK_01419, HPNK_11811, HPNK_05164, HPNK_08778, HPNK_00952, HPNK_04392, HPNK_06545, HPNK_08718, HPNK_08713, HPNK_07988, HPN…
GO:0072593	reactive oxygen species metabolic process	P	0.0643954	0.00246264	3	1	147	1563	OVER	HPNK_11182, HPNK_11606, HPNK_05589	HPNK_02097
GO:0045239	tricarboxylic acid cycle enzyme complex	C	0.0643954	0.00246264	3	1	147	1563	OVER	HPNK_10662, HPNK_10657, HPNK_10642	HPNK_09659
GO:0009163	nucleoside biosynthetic process	P	0.0643954	0.00246717	10	32	140	1532	OVER	HPNK_08103, HPNK_08788, HPNK_09779, HPNK_11771, HPNK_09774, HPNK_09769, HPNK_09764, HPNK_09759, HPNK_09754, HPNK_09749	HPNK_06335, HPNK_06330, HPNK_07418, HPNK_08813, HPNK_08808, HPNK_01459, HPNK_03982, HPNK_02507, HPNK_07053, HPNK_10722, HPNK_05199, HPNK_00947, HPNK_04007, HPNK_05789, HPNK_02467, HPNK_01688, HPNK_01309, HPNK_08033, HPNK_02702, HPNK_09784, HPNK_07233, HPNK_00857, HPNK_01927, HPNK_01264, HPNK_04507, HPNK_04854, HPNK_11656, HPNK_03733, HPNK_03728, HPNK_03723, HPNK_10526, HPNK_10857
GO:0042455	ribonucleoside biosynthetic process	P	0.0643954	0.00246717	10	32	140	1532	OVER	HPNK_08103, HPNK_08788, HPNK_09779, HPNK_11771, HPNK_09774, HPNK_09769, HPNK_09764, HPNK_09759, HPNK_09754, HPNK_09749	HPNK_06335, HPNK_06330, HPNK_07418, HPNK_08813, HPNK_08808, HPNK_01459, HPNK_03982, HPNK_02507, HPNK_07053, HPNK_10722, HPNK_05199, HPNK_00947, HPNK_04007, HPNK_05789, HPNK_02467, HPNK_01688, HPNK_01309, HPNK_08033, HPNK_02702, HPNK_09784, HPNK_07233, HPNK_00857, HPNK_01927, HPNK_01264, HPNK_04507, HPNK_04854, HPNK_11656, HPNK_03733, HPNK_03728, HPNK_03723, HPNK_10526, HPNK_10857
GO:0009260	ribonucleotide biosynthetic process	P	0.0646538	0.0024998	11	38	139	1526	OVER	HPNK_10862, HPNK_08103, HPNK_08788, HPNK_09779, HPNK_11771, HPNK_09774, HPNK_09769, HPNK_09764, HPNK_09759, HPNK_09754, HPNK_09749	HPNK_07493, HPNK_06335, HPNK_06330, HPNK_07418, HPNK_08858, HPNK_08813, HPNK_10186, HPNK_08808, HPNK_03693, HPNK_11881, HPNK_01459, HPNK_03982, HPNK_02507, HPNK_01723, HPNK_05199, HPNK_01713, HPNK_00947, HPNK_05144, HPNK_04022, HPNK_11172, HPNK_04007, HPNK_05789, HPNK_02467, HPNK_03857, HPNK_08033, HPNK_02702, HPNK_09784, HPNK_07233, HPNK_00857, HPNK_01927, HPNK_03158, HPNK_11371, HPNK_04854, HPN…
GO:0030529	ribonucleoprotein complex	C	0.0757902	0.00295701	17	79	133	1485	OVER	HPNK_00732, HPNK_00727, HPNK_00722, HPNK_06560, HPNK_09674, HPNK_06555, HPNK_08228, HPNK_08188, HPNK_06510, HPNK_03558, HPNK_08163, HPNK_06505, HPNK_02517, HPNK_04764, HPNK_01439, HPNK_10531, HPNK_00757	HPNK_09679, HPNK_06050, HPNK_00767, HPNK_00762, HPNK_09669, HPNK_00752, HPNK_00747, HPNK_00742, HPNK_00737, HPNK_06350, HPNK_09609, HPNK_06345, HPNK_06983, HPNK_05524, HPNK_04759, HPNK_01134, HPNK_02552, HPNK_01109, HPNK_01464, HPNK_01459, HPNK_01449, HPNK_02522, HPNK_08168, HPNK_10401, HPNK_01419, HPNK_11811, HPNK_05164, HPNK_08778, HPNK_00952, HPNK_04392, HPNK_06545, HPNK_08718, HPNK_08713, HPN…
GO:0051537	2 iron, 2 sulfur cluster binding	F	0.075839	0.00298558	4	4	146	1560	OVER	HPNK_07623, HPNK_05289, HPNK_07343, HPNK_05019	HPNK_03992, HPNK_03842, HPNK_07588, HPNK_02329
GO:0009152	purine ribonucleotide biosynthetic process	P	0.0875242	0.00347635	9	28	141	1536	OVER	HPNK_08103, HPNK_08788, HPNK_09779, HPNK_09774, HPNK_09769, HPNK_09764, HPNK_09759, HPNK_09754, HPNK_09749	HPNK_07493, HPNK_07418, HPNK_08858, HPNK_08813, HPNK_08808, HPNK_03693, HPNK_11881, HPNK_03982, HPNK_02507, HPNK_01723, HPNK_05199, HPNK_01713, HPNK_00947, HPNK_05144, HPNK_04022, HPNK_11172, HPNK_04007, HPNK_05789, HPNK_03857, HPNK_02702, HPNK_09784, HPNK_07233, HPNK_00857, HPNK_01927, HPNK_03158, HPNK_11371, HPNK_10526, HPNK_10867
GO:0005996	monosaccharide metabolic process	P	0.0894139	0.00358284	13	53	137	1511	OVER	HPNK_09334, HPNK_08303, HPNK_04874, HPNK_09274, HPNK_01534, HPNK_01728, HPNK_03977, HPNK_04372, HPNK_07318, HPNK_02457, HPNK_05374, HPNK_08293, HPNK_02057	HPNK_06000, HPNK_05574, HPNK_04472, HPNK_10181, HPNK_10176, HPNK_02567, HPNK_09294, HPNK_02557, HPNK_09249, HPNK_01424, HPNK_08128, HPNK_03922, HPNK_00657, HPNK_03912, HPNK_07028, HPNK_02821, HPNK_01738, HPNK_01733, HPNK_03907, HPNK_03902, HPNK_09859, HPNK_09814, HPNK_01089, HPNK_01079, HPNK_01074, HPNK_06865, HPNK_03523, HPNK_11716, HPNK_11711, HPNK_10977, HPNK_10967, HPNK_09794, HPNK_06150, HPN…
GO:0044723	single-organism carbohydrate metabolic process	P	0.0999128	0.00403866	20	104	130	1460	OVER	HPNK_08513, HPNK_09334, HPNK_08303, HPNK_04874, HPNK_03633, HPNK_09274, HPNK_09309, HPNK_01534, HPNK_09269, HPNK_01728, HPNK_03977, HPNK_08783, HPNK_04372, HPNK_04804, HPNK_07318, HPNK_05774, HPNK_02457, HPNK_05374, HPNK_08293, HPNK_02057	HPNK_09314, HPNK_09304, HPNK_09984, HPNK_06000, HPNK_05574, HPNK_04472, HPNK_10181, HPNK_10176, HPNK_05534, HPNK_04799, HPNK_04779, HPNK_02219, HPNK_02214, HPNK_02567, HPNK_02204, HPNK_09294, HPNK_02557, HPNK_09249, HPNK_01424, HPNK_08128, HPNK_03922, HPNK_00657, HPNK_03912, HPNK_07028, HPNK_02826, HPNK_02821, HPNK_09559, HPNK_01738, HPNK_01733, HPNK_03907, HPNK_00647, HPNK_03902, HPNK_08418, HPN…
GO:0009123	nucleoside monophosphate metabolic process	P	0.101626	0.00414361	17	82	133	1482	OVER	HPNK_10862, HPNK_02184, HPNK_08838, HPNK_08833, HPNK_01529, HPNK_08788, HPNK_07343, HPNK_07338, HPNK_09779, HPNK_11771, HPNK_09774, HPNK_09769, HPNK_09764, HPNK_09759, HPNK_09754, HPNK_02457, HPNK_09749	HPNK_07493, HPNK_08573, HPNK_09999, HPNK_09994, HPNK_01813, HPNK_09989, HPNK_08533, HPNK_08893, HPNK_07428, HPNK_06335, HPNK_09954, HPNK_06330, HPNK_07418, HPNK_08858, HPNK_05234, HPNK_07758, HPNK_05569, HPNK_08813, HPNK_10186, HPNK_08808, HPNK_03693, HPNK_01499, HPNK_03997, HPNK_03992, HPNK_09279, HPNK_01459, HPNK_03987, HPNK_07093, HPNK_09259, HPNK_03603, HPNK_11851, HPNK_11846, HPNK_08468, HPN…
GO:1990234	transferase complex	C	0.103301	0.00424822	10	35	140	1529	OVER	HPNK_08318, HPNK_10256, HPNK_10251, HPNK_10642, HPNK_10246, HPNK_11806, HPNK_05374, HPNK_07463, HPNK_01977, HPNK_08088	HPNK_09314, HPNK_07128, HPNK_07468, HPNK_07458, HPNK_07453, HPNK_07423, HPNK_10176, HPNK_01194, HPNK_10481, HPNK_09299, HPNK_02542, HPNK_04704, HPNK_01788, HPNK_03887, HPNK_02437, HPNK_08078, HPNK_08073, HPNK_02427, HPNK_02417, HPNK_02756, HPNK_09474, HPNK_00882, HPNK_01937, HPNK_05029, HPNK_05344, HPNK_05334, HPNK_08943, HPNK_08933, HPNK_05980, HPNK_05975, HPNK_11681, HPNK_10201, HPNK_11636, HPN…
GO:0005975	carbohydrate metabolic process	P	0.106001	0.00439655	24	136	126	1428	OVER	HPNK_08513, HPNK_09334, HPNK_08303, HPNK_04874, HPNK_09324, HPNK_03633, HPNK_09274, HPNK_09309, HPNK_01534, HPNK_09269, HPNK_01728, HPNK_03977, HPNK_08783, HPNK_04372, HPNK_04804, HPNK_05784, HPNK_07318, HPNK_05774, HPNK_02457, HPNK_05374, HPNK_08293, HPNK_07268, HPNK_02057, HPNK_08323	HPNK_09314, HPNK_09304, HPNK_09984, HPNK_06000, HPNK_05254, HPNK_04142, HPNK_05574, HPNK_04472, HPNK_10181, HPNK_10176, HPNK_05534, HPNK_04799, HPNK_04779, HPNK_02229, HPNK_11561, HPNK_02219, HPNK_02214, HPNK_02567, HPNK_02204, HPNK_01114, HPNK_09294, HPNK_02557, HPNK_09249, HPNK_01424, HPNK_01419, HPNK_07058, HPNK_00317, HPNK_07048, HPNK_08128, HPNK_03922, HPNK_00657, HPNK_03912, HPNK_07028, HPN…
GO:0019318	hexose metabolic process	P	0.107175	0.00448288	12	48	138	1516	OVER	HPNK_09334, HPNK_08303, HPNK_04874, HPNK_01534, HPNK_01728, HPNK_03977, HPNK_04372, HPNK_07318, HPNK_02457, HPNK_05374, HPNK_08293, HPNK_02057	HPNK_05574, HPNK_04472, HPNK_10181, HPNK_10176, HPNK_02567, HPNK_09294, HPNK_02557, HPNK_09249, HPNK_01424, HPNK_08128, HPNK_03922, HPNK_00657, HPNK_03912, HPNK_07028, HPNK_01738, HPNK_01733, HPNK_03907, HPNK_03902, HPNK_09859, HPNK_09814, HPNK_01089, HPNK_01079, HPNK_01074, HPNK_06865, HPNK_03523, HPNK_11716, HPNK_11711, HPNK_10977, HPNK_10967, HPNK_08673, HPNK_04272, HPNK_04262, HPNK_05344, HPN…
GO:0046034	ATP metabolic process	P	0.11157	0.00470594	13	55	137	1509	OVER	HPNK_02184, HPNK_08838, HPNK_08833, HPNK_01529, HPNK_07343, HPNK_07338, HPNK_09779, HPNK_09774, HPNK_09769, HPNK_09764, HPNK_09759, HPNK_09754, HPNK_09749	HPNK_08573, HPNK_09999, HPNK_09994, HPNK_01813, HPNK_09989, HPNK_08533, HPNK_08893, HPNK_07428, HPNK_09954, HPNK_05234, HPNK_07758, HPNK_05569, HPNK_01499, HPNK_03997, HPNK_03992, HPNK_09279, HPNK_03987, HPNK_07093, HPNK_09259, HPNK_03603, HPNK_11851, HPNK_11846, HPNK_08468, HPNK_08463, HPNK_06245, HPNK_04067, HPNK_07618, HPNK_01084, HPNK_05789, HPNK_11122, HPNK_01049, HPNK_01034, HPNK_11791, HPN…
GO:0044724	single-organism carbohydrate catabolic process	P	0.137932	0.00591483	10	37	140	1527	OVER	HPNK_09274, HPNK_09309, HPNK_01728, HPNK_03977, HPNK_04372, HPNK_07318, HPNK_02457, HPNK_05374, HPNK_08293, HPNK_02057	HPNK_09314, HPNK_06000, HPNK_05574, HPNK_04472, HPNK_10181, HPNK_10176, HPNK_04779, HPNK_02219, HPNK_02214, HPNK_03922, HPNK_03912, HPNK_01738, HPNK_01733, HPNK_08773, HPNK_09814, HPNK_01089, HPNK_01079, HPNK_01074, HPNK_03523, HPNK_11716, HPNK_11711, HPNK_09794, HPNK_08673, HPNK_04272, HPNK_04262, HPNK_05344, HPNK_05314, HPNK_02037, HPNK_11691, HPNK_04884, HPNK_11686, HPNK_11681, HPNK_04844, HPN…
GO:0016052	carbohydrate catabolic process	P	0.137932	0.00591483	10	37	140	1527	OVER	HPNK_09274, HPNK_09309, HPNK_01728, HPNK_03977, HPNK_04372, HPNK_07318, HPNK_02457, HPNK_05374, HPNK_08293, HPNK_02057	HPNK_09314, HPNK_06000, HPNK_05574, HPNK_04472, HPNK_10181, HPNK_10176, HPNK_04779, HPNK_02219, HPNK_02214, HPNK_03922, HPNK_03912, HPNK_01738, HPNK_01733, HPNK_08773, HPNK_09814, HPNK_01089, HPNK_01079, HPNK_01074, HPNK_03523, HPNK_11716, HPNK_11711, HPNK_09794, HPNK_08673, HPNK_04272, HPNK_04262, HPNK_05344, HPNK_05314, HPNK_02037, HPNK_11691, HPNK_04884, HPNK_11686, HPNK_11681, HPNK_04844, HPN…
GO:0006164	purine nucleotide biosynthetic process	P	0.139467	0.00607872	9	31	141	1533	OVER	HPNK_08103, HPNK_08788, HPNK_09779, HPNK_09774, HPNK_09769, HPNK_09764, HPNK_09759, HPNK_09754, HPNK_09749	HPNK_07493, HPNK_07418, HPNK_08858, HPNK_05209, HPNK_08813, HPNK_08808, HPNK_03693, HPNK_11881, HPNK_03982, HPNK_02507, HPNK_01723, HPNK_05199, HPNK_01713, HPNK_00947, HPNK_05144, HPNK_04022, HPNK_11172, HPNK_04007, HPNK_05789, HPNK_03857, HPNK_02702, HPNK_09784, HPNK_07233, HPNK_00857, HPNK_01927, HPNK_08973, HPNK_03158, HPNK_03128, HPNK_11371, HPNK_10526, HPNK_10867
GO:0030001	metal ion transport	P	0.139467	0.00607872	9	31	141	1533	OVER	HPNK_08308, HPNK_05084, HPNK_04999, HPNK_04994, HPNK_01069, HPNK_05019, HPNK_02642, HPNK_05004, HPNK_03503	HPNK_09999, HPNK_09994, HPNK_09989, HPNK_06340, HPNK_02284, HPNK_01149, HPNK_01144, HPNK_03997, HPNK_03992, HPNK_03987, HPNK_11876, HPNK_03618, HPNK_08148, HPNK_08143, HPNK_11811, HPNK_05499, HPNK_05134, HPNK_04367, HPNK_04672, HPNK_11401, HPNK_08343, HPNK_09739, HPNK_05014, HPNK_05009, HPNK_06445, HPNK_06430, HPNK_07848, HPNK_02374, HPNK_02657, HPNK_11611, HPNK_08278
GO:0051287	NAD binding	F	0.156932	0.00700546	5	10	145	1554	OVER	HPNK_00682, HPNK_05284, HPNK_11177, HPNK_07318, HPNK_05774	HPNK_07473, HPNK_06270, HPNK_10066, HPNK_05764, HPNK_01004, HPNK_01992, HPNK_09429, HPNK_06125, HPNK_02087, HPNK_04849
GO:0009161	ribonucleoside monophosphate metabolic process	P	0.156932	0.00729297	16	80	134	1484	OVER	HPNK_02184, HPNK_08838, HPNK_08833, HPNK_01529, HPNK_08788, HPNK_07343, HPNK_07338, HPNK_09779, HPNK_11771, HPNK_09774, HPNK_09769, HPNK_09764, HPNK_09759, HPNK_09754, HPNK_02457, HPNK_09749	HPNK_07493, HPNK_08573, HPNK_09999, HPNK_09994, HPNK_01813, HPNK_09989, HPNK_08533, HPNK_08893, HPNK_07428, HPNK_06335, HPNK_09954, HPNK_06330, HPNK_07418, HPNK_08858, HPNK_05234, HPNK_07758, HPNK_05569, HPNK_08813, HPNK_10186, HPNK_08808, HPNK_03693, HPNK_01499, HPNK_03997, HPNK_03992, HPNK_09279, HPNK_01459, HPNK_03987, HPNK_07093, HPNK_09259, HPNK_03603, HPNK_11851, HPNK_11846, HPNK_08468, HPN…
GO:0016721	oxidoreductase activity, acting on superoxide radicals as acceptor	F	0.156932	0.00761218	2	0	148	1564	OVER	HPNK_11182, HPNK_11606
GO:0004784	superoxide dismutase activity	F	0.156932	0.00761218	2	0	148	1564	OVER	HPNK_11182, HPNK_11606
GO:0004775	succinate-CoA ligase (ADP-forming) activity	F	0.156932	0.00761218	2	0	148	1564	OVER	HPNK_10662, HPNK_10657
GO:0004774	succinate-CoA ligase activity	F	0.156932	0.00761218	2	0	148	1564	OVER	HPNK_10662, HPNK_10657
GO:0031402	sodium ion binding	F	0.156932	0.00761218	2	0	148	1564	OVER	HPNK_02642, HPNK_03503
GO:0016624	oxidoreductase activity, acting on the aldehyde or oxo group of donors, disulfide as acceptor	F	0.156932	0.00761218	2	0	148	1564	OVER	HPNK_10642, HPNK_01728
GO:0000104	succinate dehydrogenase activity	F	0.156932	0.00761218	2	0	148	1564	OVER	HPNK_07343, HPNK_07338
GO:0042709	succinate-CoA ligase complex	C	0.156932	0.00761218	2	0	148	1564	OVER	HPNK_10662, HPNK_10657
GO:0070469	respiratory chain	C	0.156932	0.00761218	2	0	148	1564	OVER	HPNK_07343, HPNK_07338
GO:0008177	succinate dehydrogenase (ubiquinone) activity	F	0.156932	0.00761218	2	0	148	1564	OVER	HPNK_07343, HPNK_07338
GO:0045281	succinate dehydrogenase complex	C	0.156932	0.00761218	2	0	148	1564	OVER	HPNK_07343, HPNK_07338
GO:0045273	respiratory chain complex II	C	0.156932	0.00761218	2	0	148	1564	OVER	HPNK_07343, HPNK_07338
GO:0005984	disaccharide metabolic process	P	0.159416	0.00778868	4	6	146	1558	OVER	HPNK_08513, HPNK_03977, HPNK_08783, HPNK_08293	HPNK_04472, HPNK_01424, HPNK_03922, HPNK_08778, HPNK_08768, HPNK_05129
GO:0072522	purine-containing compound biosynthetic process	P	0.172995	0.00851296	9	33	141	1531	OVER	HPNK_08103, HPNK_08788, HPNK_09779, HPNK_09774, HPNK_09769, HPNK_09764, HPNK_09759, HPNK_09754, HPNK_09749	HPNK_07493, HPNK_07418, HPNK_08858, HPNK_05209, HPNK_08813, HPNK_08808, HPNK_03693, HPNK_11881, HPNK_03982, HPNK_02507, HPNK_07053, HPNK_01723, HPNK_05199, HPNK_01713, HPNK_00947, HPNK_05144, HPNK_04022, HPNK_11172, HPNK_04007, HPNK_05789, HPNK_01688, HPNK_03857, HPNK_02702, HPNK_09784, HPNK_07233, HPNK_00857, HPNK_01927, HPNK_08973, HPNK_03158, HPNK_03128, HPNK_11371, HPNK_10526, HPNK_10867
GO:0008152	metabolic process	P	0.195764	0.00970219	125	1167	25	397	OVER	HPNK_08513, HPNK_02791, HPNK_10862, HPNK_09334, HPNK_10662, HPNK_00732, HPNK_08303, HPNK_04874, HPNK_08103, HPNK_05149, HPNK_04317, HPNK_10657, HPNK_09324, HPNK_07038, HPNK_00727, HPNK_09289, HPNK_02184, HPNK_00722, HPNK_06560, HPNK_10256, HPNK_07623, HPNK_00682, HPNK_07783, HPNK_10056, HPNK_09674, HPNK_10642, HPNK_06555, HPNK_03633, HPNK_09274, HPNK_00477, HPNK_07578, HPNK_08838, HPNK_09309, HPN…	HPNK_07143, HPNK_10837, HPNK_09319, HPNK_09679, HPNK_09314, HPNK_00407, HPNK_08588, HPNK_00767, HPNK_00402, HPNK_08583, HPNK_00762, HPNK_07138, HPNK_07498, HPNK_07133, HPNK_07493, HPNK_09669, HPNK_09304, HPNK_06045, HPNK_06040, HPNK_08218, HPNK_08578, HPNK_08213, HPNK_08573, HPNK_00752, HPNK_07128, HPNK_07488, HPNK_02923, HPNK_09659, HPNK_06395, HPNK_01833, HPNK_06030, HPNK_00747, HPNK_08203, HPN…
GO:0015749	monosaccharide transport	P	0.216115	0.0107868	3	3	147	1561	OVER	HPNK_09284, HPNK_01534, HPNK_01529	HPNK_09259, HPNK_09799, HPNK_10276
GO:0005215	transporter activity	F	0.219809	0.0110484	27	173	123	1391	OVER	HPNK_08318, HPNK_02791, HPNK_08308, HPNK_09284, HPNK_10256, HPNK_10251, HPNK_08848, HPNK_10246, HPNK_08838, HPNK_01529, HPNK_01524, HPNK_10782, HPNK_01912, HPNK_01069, HPNK_09779, HPNK_09774, HPNK_11806, HPNK_09769, HPNK_09764, HPNK_06440, HPNK_09759, HPNK_09754, HPNK_09749, HPNK_01977, HPNK_02642, HPNK_08518, HPNK_03503	HPNK_10827, HPNK_08563, HPNK_07478, HPNK_10802, HPNK_05299, HPNK_09639, HPNK_01813, HPNK_08548, HPNK_08898, HPNK_08533, HPNK_08893, HPNK_08528, HPNK_08523, HPNK_07798, HPNK_07433, HPNK_06340, HPNK_08873, HPNK_07428, HPNK_09959, HPNK_09954, HPNK_05244, HPNK_05239, HPNK_07763, HPNK_09934, HPNK_08843, HPNK_09929, HPNK_07748, HPNK_05569, HPNK_05564, HPNK_11272, HPNK_02284, HPNK_10176, HPNK_11247, HPN…
GO:0044712	single-organism catabolic process	P	0.226563	0.0116181	21	124	129	1440	OVER	HPNK_10642, HPNK_09274, HPNK_08838, HPNK_09309, HPNK_08833, HPNK_09269, HPNK_01728, HPNK_03977, HPNK_01529, HPNK_04212, HPNK_04372, HPNK_05589, HPNK_07318, HPNK_01798, HPNK_02457, HPNK_05374, HPNK_08293, HPNK_07268, HPNK_06435, HPNK_02057, HPNK_03508	HPNK_09314, HPNK_08218, HPNK_08573, HPNK_07128, HPNK_01813, HPNK_06000, HPNK_08533, HPNK_08893, HPNK_07428, HPNK_09954, HPNK_06330, HPNK_05234, HPNK_07758, HPNK_05574, HPNK_05569, HPNK_04472, HPNK_10181, HPNK_10176, HPNK_06983, HPNK_05539, HPNK_04779, HPNK_02597, HPNK_10126, HPNK_03678, HPNK_01499, HPNK_02219, HPNK_02214, HPNK_02204, HPNK_09279, HPNK_07093, HPNK_09259, HPNK_01793, HPNK_03603, HPN…
GO:0043492	ATPase activity, coupled to movement of substances	F	0.226563	0.0116268	9	35	141	1529	OVER	HPNK_08308, HPNK_09284, HPNK_01529, HPNK_09779, HPNK_09774, HPNK_09769, HPNK_09764, HPNK_09759, HPNK_09749	HPNK_10802, HPNK_01813, HPNK_08533, HPNK_07433, HPNK_07428, HPNK_09954, HPNK_02284, HPNK_05519, HPNK_10121, HPNK_01144, HPNK_09279, HPNK_09259, HPNK_03603, HPNK_08468, HPNK_08463, HPNK_04042, HPNK_01049, HPNK_01034, HPNK_02766, HPNK_04934, HPNK_05099, HPNK_05094, HPNK_09799, HPNK_05089, HPNK_08343, HPNK_09784, HPNK_08948, HPNK_05659, HPNK_10276, HPNK_10271, HPNK_04552, HPNK_07808, HPNK_05949, HPN…
GO:0042626	ATPase activity, coupled to transmembrane movement of substances	F	0.226563	0.0116268	9	35	141	1529	OVER	HPNK_08308, HPNK_09284, HPNK_01529, HPNK_09779, HPNK_09774, HPNK_09769, HPNK_09764, HPNK_09759, HPNK_09749	HPNK_10802, HPNK_01813, HPNK_08533, HPNK_07433, HPNK_07428, HPNK_09954, HPNK_02284, HPNK_05519, HPNK_10121, HPNK_01144, HPNK_09279, HPNK_09259, HPNK_03603, HPNK_08468, HPNK_08463, HPNK_04042, HPNK_01049, HPNK_01034, HPNK_02766, HPNK_04934, HPNK_05099, HPNK_05094, HPNK_09799, HPNK_05089, HPNK_08343, HPNK_09784, HPNK_08948, HPNK_05659, HPNK_10276, HPNK_10271, HPNK_04552, HPNK_07808, HPNK_05949, HPN…
GO:0043169	cation binding	F	0.240082	0.0124109	32	218	118	1346	OVER	HPNK_08903, HPNK_08103, HPNK_10657, HPNK_02184, HPNK_07623, HPNK_07783, HPNK_10642, HPNK_05289, HPNK_09309, HPNK_05284, HPNK_05084, HPNK_03977, HPNK_08788, HPNK_04989, HPNK_04372, HPNK_11182, HPNK_11771, HPNK_08748, HPNK_08743, HPNK_11606, HPNK_05589, HPNK_01798, HPNK_08738, HPNK_08733, HPNK_05779, HPNK_05774, HPNK_02457, HPNK_05019, HPNK_11157, HPNK_02057, HPNK_02642, HPNK_03503	HPNK_10837, HPNK_09314, HPNK_06055, HPNK_08588, HPNK_07138, HPNK_06045, HPNK_06040, HPNK_08213, HPNK_06035, HPNK_09654, HPNK_01833, HPNK_06030, HPNK_07473, HPNK_10802, HPNK_06025, HPNK_07468, HPNK_06000, HPNK_05254, HPNK_06335, HPNK_08508, HPNK_09949, HPNK_08853, HPNK_06310, HPNK_04492, HPNK_06305, HPNK_06300, HPNK_05574, HPNK_04482, HPNK_05559, HPNK_02294, HPNK_04107, HPNK_10181, HPNK_06620, HPN…
GO:0009165	nucleotide biosynthetic process	P	0.240082	0.0125737	12	56	138	1508	OVER	HPNK_10862, HPNK_08103, HPNK_08788, HPNK_09779, HPNK_11771, HPNK_09774, HPNK_09769, HPNK_09764, HPNK_09759, HPNK_09754, HPNK_02457, HPNK_09749	HPNK_07493, HPNK_06335, HPNK_06330, HPNK_07418, HPNK_08858, HPNK_05209, HPNK_08828, HPNK_08813, HPNK_02294, HPNK_10186, HPNK_08808, HPNK_03693, HPNK_11881, HPNK_01459, HPNK_03982, HPNK_10787, HPNK_02507, HPNK_07048, HPNK_01723, HPNK_05199, HPNK_01713, HPNK_08418, HPNK_00947, HPNK_05144, HPNK_04032, HPNK_04022, HPNK_11172, HPNK_04007, HPNK_05789, HPNK_07943, HPNK_02497, HPNK_02467, HPNK_03857, HPN…
GO:1901293	nucleoside phosphate biosynthetic process	P	0.240082	0.0125737	12	56	138	1508	OVER	HPNK_10862, HPNK_08103, HPNK_08788, HPNK_09779, HPNK_11771, HPNK_09774, HPNK_09769, HPNK_09764, HPNK_09759, HPNK_09754, HPNK_02457, HPNK_09749	HPNK_07493, HPNK_06335, HPNK_06330, HPNK_07418, HPNK_08858, HPNK_05209, HPNK_08828, HPNK_08813, HPNK_02294, HPNK_10186, HPNK_08808, HPNK_03693, HPNK_11881, HPNK_01459, HPNK_03982, HPNK_10787, HPNK_02507, HPNK_07048, HPNK_01723, HPNK_05199, HPNK_01713, HPNK_08418, HPNK_00947, HPNK_05144, HPNK_04032, HPNK_04022, HPNK_11172, HPNK_04007, HPNK_05789, HPNK_07943, HPNK_02497, HPNK_02467, HPNK_03857, HPN…
GO:0019843	rRNA binding	F	0.273282	0.0144109	8	30	142	1534	OVER	HPNK_00732, HPNK_00727, HPNK_00722, HPNK_09674, HPNK_03558, HPNK_04764, HPNK_10531, HPNK_00757	HPNK_09679, HPNK_00767, HPNK_00752, HPNK_00747, HPNK_00742, HPNK_00737, HPNK_04759, HPNK_01124, HPNK_07998, HPNK_06500, HPNK_04959, HPNK_04949, HPNK_04944, HPNK_11736, HPNK_10627, HPNK_08003, HPNK_09719, HPNK_09709, HPNK_09704, HPNK_04232, HPNK_04227, HPNK_08913, HPNK_02617, HPNK_00792, HPNK_09699, HPNK_09694, HPNK_00787, HPNK_00782, HPNK_09689, HPNK_09684
GO:0009167	purine ribonucleoside monophosphate metabolic process	P	0.273282	0.0146007	14	72	136	1492	OVER	HPNK_02184, HPNK_08838, HPNK_08833, HPNK_01529, HPNK_08788, HPNK_07343, HPNK_07338, HPNK_09779, HPNK_09774, HPNK_09769, HPNK_09764, HPNK_09759, HPNK_09754, HPNK_09749	HPNK_07493, HPNK_08573, HPNK_09999, HPNK_09994, HPNK_01813, HPNK_09989, HPNK_08533, HPNK_08893, HPNK_07428, HPNK_09954, HPNK_07418, HPNK_08858, HPNK_05234, HPNK_07758, HPNK_05569, HPNK_08813, HPNK_08808, HPNK_03693, HPNK_01499, HPNK_03997, HPNK_03992, HPNK_09279, HPNK_03987, HPNK_07093, HPNK_09259, HPNK_03603, HPNK_11851, HPNK_11846, HPNK_08468, HPNK_08463, HPNK_01723, HPNK_05199, HPNK_01713, HPN…
GO:0009126	purine nucleoside monophosphate metabolic process	P	0.273282	0.0146007	14	72	136	1492	OVER	HPNK_02184, HPNK_08838, HPNK_08833, HPNK_01529, HPNK_08788, HPNK_07343, HPNK_07338, HPNK_09779, HPNK_09774, HPNK_09769, HPNK_09764, HPNK_09759, HPNK_09754, HPNK_09749	HPNK_07493, HPNK_08573, HPNK_09999, HPNK_09994, HPNK_01813, HPNK_09989, HPNK_08533, HPNK_08893, HPNK_07428, HPNK_09954, HPNK_07418, HPNK_08858, HPNK_05234, HPNK_07758, HPNK_05569, HPNK_08813, HPNK_08808, HPNK_03693, HPNK_01499, HPNK_03997, HPNK_03992, HPNK_09279, HPNK_03987, HPNK_07093, HPNK_09259, HPNK_03603, HPNK_11851, HPNK_11846, HPNK_08468, HPNK_08463, HPNK_01723, HPNK_05199, HPNK_01713, HPN…
GO:0044237	cellular metabolic process	P	0.286313	0.0153975	112	1028	38	536	OVER	HPNK_08513, HPNK_02791, HPNK_10862, HPNK_09334, HPNK_10662, HPNK_00732, HPNK_08303, HPNK_04874, HPNK_08103, HPNK_05149, HPNK_04317, HPNK_10657, HPNK_09324, HPNK_07038, HPNK_00727, HPNK_02184, HPNK_00722, HPNK_06560, HPNK_10256, HPNK_07623, HPNK_00682, HPNK_07783, HPNK_09674, HPNK_10642, HPNK_06555, HPNK_03633, HPNK_00477, HPNK_07578, HPNK_08838, HPNK_09309, HPNK_08043, HPNK_05284, HPNK_08833, HPN…	HPNK_07143, HPNK_10837, HPNK_09319, HPNK_09679, HPNK_09314, HPNK_00407, HPNK_08588, HPNK_00767, HPNK_00402, HPNK_00762, HPNK_07138, HPNK_07498, HPNK_07133, HPNK_07493, HPNK_09669, HPNK_09304, HPNK_06045, HPNK_06040, HPNK_08218, HPNK_08213, HPNK_08573, HPNK_00752, HPNK_07128, HPNK_07488, HPNK_02923, HPNK_09659, HPNK_01833, HPNK_06030, HPNK_00747, HPNK_08203, HPNK_00742, HPNK_02918, HPNK_07113, HPN…
GO:0016820	hydrolase activity, acting on acid anhydrides, catalyzing transmembrane movement of substances	F	0.286816	0.0155254	9	37	141	1527	OVER	HPNK_08308, HPNK_09284, HPNK_01529, HPNK_09779, HPNK_09774, HPNK_09769, HPNK_09764, HPNK_09759, HPNK_09749	HPNK_10802, HPNK_01813, HPNK_08533, HPNK_08893, HPNK_07433, HPNK_07428, HPNK_09954, HPNK_02284, HPNK_05519, HPNK_10121, HPNK_01144, HPNK_09279, HPNK_09259, HPNK_03603, HPNK_08468, HPNK_08463, HPNK_04047, HPNK_04042, HPNK_01049, HPNK_01034, HPNK_02766, HPNK_04934, HPNK_05099, HPNK_05094, HPNK_09799, HPNK_05089, HPNK_08343, HPNK_09784, HPNK_08948, HPNK_05659, HPNK_10276, HPNK_10271, HPNK_04552, HPN…
GO:0016655	oxidoreductase activity, acting on NAD(P)H, quinone or similar compound as acceptor	F	0.291871	0.0159781	4	8	146	1556	OVER	HPNK_04999, HPNK_04994, HPNK_05019, HPNK_05004	HPNK_09999, HPNK_09994, HPNK_09989, HPNK_03997, HPNK_03992, HPNK_03987, HPNK_05014, HPNK_05009
GO:0016773	phosphotransferase activity, alcohol group as acceptor	F	0.291871	0.0160042	10	44	140	1520	OVER	HPNK_08318, HPNK_10256, HPNK_10251, HPNK_10246, HPNK_03977, HPNK_04804, HPNK_11806, HPNK_05374, HPNK_08293, HPNK_01977	HPNK_09319, HPNK_02294, HPNK_10176, HPNK_01194, HPNK_04799, HPNK_04779, HPNK_02567, HPNK_09299, HPNK_05809, HPNK_02542, HPNK_01793, HPNK_01788, HPNK_03937, HPNK_03922, HPNK_03907, HPNK_03902, HPNK_09859, HPNK_00947, HPNK_08403, HPNK_00912, HPNK_09814, HPNK_06865, HPNK_04302, HPNK_04642, HPNK_02452, HPNK_03523, HPNK_01987, HPNK_00882, HPNK_06150, HPNK_07583, HPNK_10912, HPNK_01927, HPNK_05024, HPN…
GO:0009141	nucleoside triphosphate metabolic process	P	0.302765	0.0167079	15	81	135	1483	OVER	HPNK_10862, HPNK_08103, HPNK_02184, HPNK_08838, HPNK_08833, HPNK_01529, HPNK_07343, HPNK_07338, HPNK_09779, HPNK_09774, HPNK_09769, HPNK_09764, HPNK_09759, HPNK_09754, HPNK_09749	HPNK_08573, HPNK_09999, HPNK_09994, HPNK_01813, HPNK_09989, HPNK_08533, HPNK_08893, HPNK_07428, HPNK_09954, HPNK_05234, HPNK_07758, HPNK_05569, HPNK_10186, HPNK_06983, HPNK_05539, HPNK_02597, HPNK_01499, HPNK_03997, HPNK_03992, HPNK_09279, HPNK_03987, HPNK_07093, HPNK_09259, HPNK_03603, HPNK_11851, HPNK_11846, HPNK_01768, HPNK_08468, HPNK_08463, HPNK_06245, HPNK_06240, HPNK_00952, HPNK_04067, HPN…
GO:0016310	phosphorylation	P	0.307898	0.0170994	16	89	134	1475	OVER	HPNK_09334, HPNK_08103, HPNK_09324, HPNK_02184, HPNK_10256, HPNK_03977, HPNK_07343, HPNK_07338, HPNK_04804, HPNK_09774, HPNK_11806, HPNK_05784, HPNK_09769, HPNK_02457, HPNK_05374, HPNK_01977	HPNK_09319, HPNK_09999, HPNK_09994, HPNK_09989, HPNK_07768, HPNK_04487, HPNK_02294, HPNK_10186, HPNK_01194, HPNK_04799, HPNK_04779, HPNK_06945, HPNK_05849, HPNK_02567, HPNK_03997, HPNK_03992, HPNK_05809, HPNK_02542, HPNK_10792, HPNK_03987, HPNK_01434, HPNK_01793, HPNK_01788, HPNK_03937, HPNK_08498, HPNK_10732, HPNK_03922, HPNK_07393, HPNK_03912, HPNK_07388, HPNK_03907, HPNK_03902, HPNK_10702, HPN…
GO:0046872	metal ion binding	F	0.310016	0.017326	31	215	119	1349	OVER	HPNK_08903, HPNK_08103, HPNK_10657, HPNK_02184, HPNK_07623, HPNK_07783, HPNK_05289, HPNK_09309, HPNK_05284, HPNK_05084, HPNK_03977, HPNK_08788, HPNK_04989, HPNK_04372, HPNK_11182, HPNK_11771, HPNK_08748, HPNK_08743, HPNK_11606, HPNK_05589, HPNK_01798, HPNK_08738, HPNK_08733, HPNK_05779, HPNK_05774, HPNK_02457, HPNK_05019, HPNK_11157, HPNK_02057, HPNK_02642, HPNK_03503	HPNK_10837, HPNK_09314, HPNK_06055, HPNK_08588, HPNK_07138, HPNK_06045, HPNK_06040, HPNK_08213, HPNK_06035, HPNK_09654, HPNK_01833, HPNK_06030, HPNK_07473, HPNK_10802, HPNK_06025, HPNK_07468, HPNK_06000, HPNK_05254, HPNK_06335, HPNK_08508, HPNK_09949, HPNK_08853, HPNK_06310, HPNK_04492, HPNK_06305, HPNK_06300, HPNK_05574, HPNK_04482, HPNK_05559, HPNK_02294, HPNK_04107, HPNK_10181, HPNK_06620, HPN…
GO:0009144	purine nucleoside triphosphate metabolic process	P	0.311574	0.01772	14	74	136	1490	OVER	HPNK_08103, HPNK_02184, HPNK_08838, HPNK_08833, HPNK_01529, HPNK_07343, HPNK_07338, HPNK_09779, HPNK_09774, HPNK_09769, HPNK_09764, HPNK_09759, HPNK_09754, HPNK_09749	HPNK_08573, HPNK_09999, HPNK_09994, HPNK_01813, HPNK_09989, HPNK_08533, HPNK_08893, HPNK_07428, HPNK_09954, HPNK_05234, HPNK_07758, HPNK_05569, HPNK_06983, HPNK_02597, HPNK_01499, HPNK_03997, HPNK_03992, HPNK_09279, HPNK_03987, HPNK_07093, HPNK_09259, HPNK_03603, HPNK_11851, HPNK_11846, HPNK_01768, HPNK_08468, HPNK_08463, HPNK_06245, HPNK_06240, HPNK_00952, HPNK_04067, HPNK_07648, HPNK_07988, HPN…
GO:0009205	purine ribonucleoside triphosphate metabolic process	P	0.311574	0.01772	14	74	136	1490	OVER	HPNK_08103, HPNK_02184, HPNK_08838, HPNK_08833, HPNK_01529, HPNK_07343, HPNK_07338, HPNK_09779, HPNK_09774, HPNK_09769, HPNK_09764, HPNK_09759, HPNK_09754, HPNK_09749	HPNK_08573, HPNK_09999, HPNK_09994, HPNK_01813, HPNK_09989, HPNK_08533, HPNK_08893, HPNK_07428, HPNK_09954, HPNK_05234, HPNK_07758, HPNK_05569, HPNK_06983, HPNK_02597, HPNK_01499, HPNK_03997, HPNK_03992, HPNK_09279, HPNK_03987, HPNK_07093, HPNK_09259, HPNK_03603, HPNK_11851, HPNK_11846, HPNK_01768, HPNK_08468, HPNK_08463, HPNK_06245, HPNK_06240, HPNK_00952, HPNK_04067, HPNK_07648, HPNK_07988, HPN…
GO:0044282	small molecule catabolic process	P	0.311574	0.0177416	6	19	144	1545	OVER	HPNK_10642, HPNK_09309, HPNK_09269, HPNK_07268, HPNK_06435, HPNK_03508	HPNK_09314, HPNK_08218, HPNK_07128, HPNK_06330, HPNK_04779, HPNK_10126, HPNK_03678, HPNK_02219, HPNK_02214, HPNK_10762, HPNK_01788, HPNK_02507, HPNK_10757, HPNK_10917, HPNK_10912, HPNK_04297, HPNK_07888, HPNK_06430, HPNK_02627
GO:0055085	transmembrane transport	P	0.340421	0.0201201	11	53	139	1511	OVER	HPNK_10782, HPNK_01069, HPNK_09779, HPNK_09774, HPNK_09769, HPNK_09764, HPNK_09759, HPNK_09754, HPNK_09749, HPNK_02642, HPNK_03503	HPNK_07483, HPNK_09639, HPNK_01813, HPNK_06340, HPNK_06315, HPNK_09934, HPNK_09929, HPNK_11272, HPNK_04422, HPNK_10121, HPNK_01144, HPNK_02214, HPNK_02209, HPNK_10446, HPNK_10441, HPNK_11876, HPNK_03618, HPNK_07068, HPNK_08478, HPNK_08468, HPNK_08463, HPNK_06270, HPNK_05499, HPNK_02194, HPNK_07978, HPNK_01034, HPNK_04964, HPNK_08053, HPNK_09784, HPNK_09739, HPNK_06445, HPNK_06430, HPNK_05339, HPN…
GO:0015405	P-P-bond-hydrolysis-driven transmembrane transporter activity	F	0.340421	0.0203126	9	39	141	1525	OVER	HPNK_08308, HPNK_09284, HPNK_01529, HPNK_09779, HPNK_09774, HPNK_09769, HPNK_09764, HPNK_09759, HPNK_09749	HPNK_10802, HPNK_01813, HPNK_08533, HPNK_07433, HPNK_07428, HPNK_09954, HPNK_02284, HPNK_05519, HPNK_10121, HPNK_01144, HPNK_09279, HPNK_09259, HPNK_03603, HPNK_08468, HPNK_08463, HPNK_04042, HPNK_01049, HPNK_01034, HPNK_02766, HPNK_04934, HPNK_05099, HPNK_05094, HPNK_09799, HPNK_05089, HPNK_08343, HPNK_01609, HPNK_06165, HPNK_09784, HPNK_08948, HPNK_05659, HPNK_10276, HPNK_10271, HPNK_04552, HPN…
GO:0015399	primary active transmembrane transporter activity	F	0.340421	0.0203126	9	39	141	1525	OVER	HPNK_08308, HPNK_09284, HPNK_01529, HPNK_09779, HPNK_09774, HPNK_09769, HPNK_09764, HPNK_09759, HPNK_09749	HPNK_10802, HPNK_01813, HPNK_08533, HPNK_07433, HPNK_07428, HPNK_09954, HPNK_02284, HPNK_05519, HPNK_10121, HPNK_01144, HPNK_09279, HPNK_09259, HPNK_03603, HPNK_08468, HPNK_08463, HPNK_04042, HPNK_01049, HPNK_01034, HPNK_02766, HPNK_04934, HPNK_05099, HPNK_05094, HPNK_09799, HPNK_05089, HPNK_08343, HPNK_01609, HPNK_06165, HPNK_09784, HPNK_08948, HPNK_05659, HPNK_10276, HPNK_10271, HPNK_04552, HPN…
GO:0005829	cytosol	C	0.340421	0.0203644	5	14	145	1550	OVER	HPNK_00682, HPNK_00477, HPNK_05284, HPNK_05779, HPNK_05374	HPNK_05574, HPNK_06973, HPNK_00677, HPNK_00637, HPNK_05194, HPNK_05769, HPNK_00877, HPNK_00872, HPNK_06125, HPNK_02087, HPNK_05344, HPNK_09039, HPNK_01214, HPNK_01209
GO:0016054	organic acid catabolic process	P	0.340421	0.0203644	5	14	145	1550	OVER	HPNK_10642, HPNK_09269, HPNK_07268, HPNK_06435, HPNK_03508	HPNK_08218, HPNK_07128, HPNK_06330, HPNK_10126, HPNK_03678, HPNK_10762, HPNK_01788, HPNK_02507, HPNK_10757, HPNK_10917, HPNK_10912, HPNK_04297, HPNK_06430, HPNK_02627
GO:0006096	glycolytic process	P	0.340421	0.0203644	5	14	145	1550	OVER	HPNK_01728, HPNK_03977, HPNK_04372, HPNK_07318, HPNK_05374	HPNK_05574, HPNK_04472, HPNK_10181, HPNK_10176, HPNK_03912, HPNK_01738, HPNK_01733, HPNK_01089, HPNK_01079, HPNK_01074, HPNK_08673, HPNK_05344, HPNK_05314, HPNK_02037
GO:0046395	carboxylic acid catabolic process	P	0.340421	0.0203644	5	14	145	1550	OVER	HPNK_10642, HPNK_09269, HPNK_07268, HPNK_06435, HPNK_03508	HPNK_08218, HPNK_07128, HPNK_06330, HPNK_10126, HPNK_03678, HPNK_10762, HPNK_01788, HPNK_02507, HPNK_10757, HPNK_10917, HPNK_10912, HPNK_04297, HPNK_06430, HPNK_02627
GO:0009117	nucleotide metabolic process	P	0.340421	0.0210371	25	166	125	1398	OVER	HPNK_10862, HPNK_04874, HPNK_08103, HPNK_02184, HPNK_08838, HPNK_08833, HPNK_01534, HPNK_01529, HPNK_08788, HPNK_07343, HPNK_07338, HPNK_04212, HPNK_04372, HPNK_09779, HPNK_11771, HPNK_09774, HPNK_09769, HPNK_09764, HPNK_01798, HPNK_09759, HPNK_09754, HPNK_02457, HPNK_05374, HPNK_02057, HPNK_09749	HPNK_07493, HPNK_08573, HPNK_09999, HPNK_09994, HPNK_01813, HPNK_09989, HPNK_08533, HPNK_08893, HPNK_07428, HPNK_06335, HPNK_09954, HPNK_06330, HPNK_07418, HPNK_08858, HPNK_05234, HPNK_07758, HPNK_05209, HPNK_08828, HPNK_05569, HPNK_04472, HPNK_08813, HPNK_02294, HPNK_10186, HPNK_10181, HPNK_08808, HPNK_10176, HPNK_06983, HPNK_05539, HPNK_05534, HPNK_03693, HPNK_06945, HPNK_02597, HPNK_01499, HPN…
GO:0022900	electron transport chain	P	0.340421	0.0214412	6	20	144	1544	OVER	HPNK_07623, HPNK_04999, HPNK_07338, HPNK_08748, HPNK_08743, HPNK_05004	HPNK_06045, HPNK_06040, HPNK_06030, HPNK_09999, HPNK_09994, HPNK_09989, HPNK_04107, HPNK_03997, HPNK_03992, HPNK_03987, HPNK_01748, HPNK_07653, HPNK_10061, HPNK_05789, HPNK_03842, HPNK_05039, HPNK_05014, HPNK_05009, HPNK_05699, HPNK_07843
GO:0046961	proton-transporting ATPase activity, rotational mechanism	F	0.340421	0.0215204	2	1	148	1563	OVER	HPNK_09774, HPNK_09769	HPNK_09784
GO:0046912	transferase activity, transferring acyl groups, acyl groups converted into alkyl on transfer	F	0.340421	0.0215204	2	1	148	1563	OVER	HPNK_10662, HPNK_05784	HPNK_06460
GO:0036442	hydrogen-exporting ATPase activity	F	0.340421	0.0215204	2	1	148	1563	OVER	HPNK_09774, HPNK_09769	HPNK_09784
GO:0031420	alkali metal ion binding	F	0.340421	0.0215204	2	1	148	1563	OVER	HPNK_02642, HPNK_03503	HPNK_05314
GO:0016635	oxidoreductase activity, acting on the CH-CH group of donors, quinone or related compound as acceptor	F	0.340421	0.0215204	2	1	148	1563	OVER	HPNK_07343, HPNK_07338	HPNK_02467
GO:0006801	superoxide metabolic process	P	0.340421	0.0215204	2	1	148	1563	OVER	HPNK_11182, HPNK_11606	HPNK_02097
GO:0048029	monosaccharide binding	F	0.340421	0.0215204	2	1	148	1563	OVER	HPNK_09334, HPNK_09274	HPNK_09794
GO:0016209	antioxidant activity	F	0.340421	0.021538	4	9	146	1555	OVER	HPNK_02687, HPNK_11182, HPNK_11606, HPNK_05589	HPNK_08583, HPNK_07068, HPNK_07043, HPNK_08758, HPNK_06100, HPNK_02097, HPNK_08908, HPNK_09094, HPNK_03713
GO:1901606	alpha-amino acid catabolic process	P	0.340421	0.021538	4	9	146	1555	OVER	HPNK_10642, HPNK_09269, HPNK_06435, HPNK_03508	HPNK_08218, HPNK_07128, HPNK_06330, HPNK_10126, HPNK_03678, HPNK_10762, HPNK_01788, HPNK_10757, HPNK_06430
GO:0044763	single-organism cellular process	P	0.358696	0.0228329	87	768	63	796	OVER	HPNK_08513, HPNK_02791, HPNK_10862, HPNK_10662, HPNK_08303, HPNK_04874, HPNK_08103, HPNK_05149, HPNK_10657, HPNK_07038, HPNK_02184, HPNK_10256, HPNK_07623, HPNK_00682, HPNK_07783, HPNK_10642, HPNK_03633, HPNK_00477, HPNK_07578, HPNK_05289, HPNK_08838, HPNK_09309, HPNK_08043, HPNK_05284, HPNK_08833, HPNK_01534, HPNK_09269, HPNK_05084, HPNK_01728, HPNK_03977, HPNK_01529, HPNK_07203, HPNK_11257, HPN…	HPNK_10837, HPNK_09314, HPNK_00402, HPNK_07498, HPNK_07133, HPNK_07493, HPNK_01848, HPNK_09304, HPNK_06045, HPNK_06040, HPNK_08218, HPNK_08573, HPNK_07128, HPNK_07483, HPNK_09659, HPNK_06030, HPNK_07478, HPNK_10807, HPNK_07473, HPNK_10802, HPNK_09644, HPNK_01823, HPNK_08558, HPNK_05299, HPNK_07468, HPNK_09639, HPNK_09999, HPNK_01818, HPNK_09634, HPNK_09994, HPNK_01813, HPNK_06010, HPNK_04197, HPN…
GO:1901657	glycosyl compound metabolic process	P	0.358696	0.0232829	19	117	131	1447	OVER	HPNK_08103, HPNK_02184, HPNK_08838, HPNK_08833, HPNK_03977, HPNK_01529, HPNK_08788, HPNK_06885, HPNK_07343, HPNK_07338, HPNK_04212, HPNK_09779, HPNK_11771, HPNK_09774, HPNK_09769, HPNK_09764, HPNK_09759, HPNK_09754, HPNK_09749	HPNK_08573, HPNK_09999, HPNK_09994, HPNK_01813, HPNK_09989, HPNK_08533, HPNK_08893, HPNK_07428, HPNK_06335, HPNK_09954, HPNK_06330, HPNK_07418, HPNK_05234, HPNK_07758, HPNK_05569, HPNK_08813, HPNK_08808, HPNK_04457, HPNK_06983, HPNK_02597, HPNK_01499, HPNK_03997, HPNK_03992, HPNK_09279, HPNK_01459, HPNK_03987, HPNK_03982, HPNK_07093, HPNK_09259, HPNK_03603, HPNK_11851, HPNK_11846, HPNK_02507, HPN…
GO:0009199	ribonucleoside triphosphate metabolic process	P	0.358696	0.0233247	14	77	136	1487	OVER	HPNK_08103, HPNK_02184, HPNK_08838, HPNK_08833, HPNK_01529, HPNK_07343, HPNK_07338, HPNK_09779, HPNK_09774, HPNK_09769, HPNK_09764, HPNK_09759, HPNK_09754, HPNK_09749	HPNK_08573, HPNK_09999, HPNK_09994, HPNK_01813, HPNK_09989, HPNK_08533, HPNK_08893, HPNK_07428, HPNK_09954, HPNK_05234, HPNK_07758, HPNK_05569, HPNK_06983, HPNK_02597, HPNK_01499, HPNK_03997, HPNK_03992, HPNK_09279, HPNK_03987, HPNK_07093, HPNK_09259, HPNK_03603, HPNK_11851, HPNK_11846, HPNK_01768, HPNK_08468, HPNK_08463, HPNK_06245, HPNK_06240, HPNK_00952, HPNK_04067, HPNK_07648, HPNK_07988, HPN…
GO:0042254	ribosome biogenesis	P	0.358696	0.0233247	14	77	136	1487	OVER	HPNK_00732, HPNK_00727, HPNK_00722, HPNK_06560, HPNK_09674, HPNK_06555, HPNK_03558, HPNK_08163, HPNK_06505, HPNK_02517, HPNK_04764, HPNK_01439, HPNK_10531, HPNK_00757	HPNK_09679, HPNK_00767, HPNK_00762, HPNK_09669, HPNK_00752, HPNK_00747, HPNK_00742, HPNK_01828, HPNK_00737, HPNK_06345, HPNK_01199, HPNK_04759, HPNK_01124, HPNK_02522, HPNK_08168, HPNK_01768, HPNK_06235, HPNK_04392, HPNK_00902, HPNK_07998, HPNK_06545, HPNK_02199, HPNK_08713, HPNK_06525, HPNK_11152, HPNK_06500, HPNK_02107, HPNK_11786, HPNK_02442, HPNK_04959, HPNK_02412, HPNK_04949, HPNK_04944, HPN…
GO:0022613	ribonucleoprotein complex biogenesis	P	0.358696	0.0233247	14	77	136	1487	OVER	HPNK_00732, HPNK_00727, HPNK_00722, HPNK_06560, HPNK_09674, HPNK_06555, HPNK_03558, HPNK_08163, HPNK_06505, HPNK_02517, HPNK_04764, HPNK_01439, HPNK_10531, HPNK_00757	HPNK_09679, HPNK_00767, HPNK_00762, HPNK_09669, HPNK_00752, HPNK_00747, HPNK_00742, HPNK_01828, HPNK_00737, HPNK_06345, HPNK_01199, HPNK_04759, HPNK_01124, HPNK_02522, HPNK_08168, HPNK_01768, HPNK_06235, HPNK_04392, HPNK_00902, HPNK_07998, HPNK_06545, HPNK_02199, HPNK_08713, HPNK_06525, HPNK_11152, HPNK_06500, HPNK_02107, HPNK_11786, HPNK_02442, HPNK_04959, HPNK_02412, HPNK_04949, HPNK_04944, HPN…
GO:0006412	translation	P	0.35927	0.0236146	18	109	132	1455	OVER	HPNK_00732, HPNK_10657, HPNK_00727, HPNK_00722, HPNK_06560, HPNK_07783, HPNK_09674, HPNK_08043, HPNK_08228, HPNK_06510, HPNK_03558, HPNK_08163, HPNK_06505, HPNK_02517, HPNK_04764, HPNK_01439, HPNK_10531, HPNK_00757	HPNK_10837, HPNK_09679, HPNK_00767, HPNK_00762, HPNK_09669, HPNK_00752, HPNK_00747, HPNK_00742, HPNK_00737, HPNK_06345, HPNK_09909, HPNK_04107, HPNK_06983, HPNK_05524, HPNK_11591, HPNK_01139, HPNK_04759, HPNK_01134, HPNK_01484, HPNK_01109, HPNK_01464, HPNK_01459, HPNK_01444, HPNK_02522, HPNK_08168, HPNK_01414, HPNK_03932, HPNK_08128, HPNK_09209, HPNK_07023, HPNK_06290, HPNK_07013, HPNK_09884, HPN…
GO:0071702	organic substance transport	P	0.35927	0.0236146	18	109	132	1455	OVER	HPNK_08318, HPNK_08313, HPNK_08308, HPNK_09284, HPNK_10256, HPNK_10251, HPNK_09274, HPNK_10246, HPNK_08838, HPNK_08833, HPNK_01534, HPNK_01529, HPNK_10782, HPNK_11806, HPNK_01977, HPNK_02642, HPNK_08518, HPNK_03503	HPNK_09639, HPNK_08548, HPNK_08533, HPNK_08528, HPNK_08523, HPNK_09604, HPNK_08873, HPNK_07428, HPNK_09959, HPNK_09954, HPNK_07753, HPNK_07748, HPNK_07743, HPNK_05569, HPNK_05564, HPNK_10176, HPNK_07703, HPNK_05519, HPNK_05509, HPNK_05504, HPNK_05859, HPNK_01499, HPNK_06925, HPNK_05839, HPNK_02214, HPNK_02209, HPNK_09299, HPNK_10446, HPNK_10441, HPNK_09279, HPNK_03628, HPNK_03623, HPNK_11861, HPN…
GO:0006753	nucleoside phosphate metabolic process	P	0.359488	0.0237552	25	168	125	1396	OVER	HPNK_10862, HPNK_04874, HPNK_08103, HPNK_02184, HPNK_08838, HPNK_08833, HPNK_01534, HPNK_01529, HPNK_08788, HPNK_07343, HPNK_07338, HPNK_04212, HPNK_04372, HPNK_09779, HPNK_11771, HPNK_09774, HPNK_09769, HPNK_09764, HPNK_01798, HPNK_09759, HPNK_09754, HPNK_02457, HPNK_05374, HPNK_02057, HPNK_09749	HPNK_07493, HPNK_08573, HPNK_09999, HPNK_09994, HPNK_01813, HPNK_09989, HPNK_08533, HPNK_08893, HPNK_07428, HPNK_06335, HPNK_09954, HPNK_06330, HPNK_07418, HPNK_08858, HPNK_05234, HPNK_07758, HPNK_05209, HPNK_08828, HPNK_05569, HPNK_04472, HPNK_08813, HPNK_02294, HPNK_10186, HPNK_10181, HPNK_08808, HPNK_10176, HPNK_06983, HPNK_05539, HPNK_05534, HPNK_03693, HPNK_06945, HPNK_02597, HPNK_01499, HPN…
GO:0009063	cellular amino acid catabolic process	P	0.421442	0.0281455	4	10	146	1554	OVER	HPNK_10642, HPNK_09269, HPNK_06435, HPNK_03508	HPNK_08218, HPNK_07128, HPNK_06330, HPNK_10126, HPNK_03678, HPNK_10762, HPNK_01788, HPNK_02507, HPNK_10757, HPNK_06430
GO:0019725	cellular homeostasis	P	0.421442	0.0281455	4	10	146	1554	OVER	HPNK_05289, HPNK_05864, HPNK_02687, HPNK_11157	HPNK_08878, HPNK_01738, HPNK_06230, HPNK_07653, HPNK_10061, HPNK_04337, HPNK_06105, HPNK_02092, HPNK_09094, HPNK_03713
GO:0019693	ribose phosphate metabolic process	P	0.436882	0.0293302	18	112	132	1452	OVER	HPNK_10862, HPNK_08103, HPNK_02184, HPNK_08838, HPNK_08833, HPNK_01529, HPNK_08788, HPNK_07343, HPNK_07338, HPNK_09779, HPNK_11771, HPNK_09774, HPNK_09769, HPNK_09764, HPNK_09759, HPNK_09754, HPNK_02457, HPNK_09749	HPNK_07493, HPNK_08573, HPNK_09999, HPNK_09994, HPNK_01813, HPNK_09989, HPNK_08533, HPNK_08893, HPNK_07428, HPNK_06335, HPNK_09954, HPNK_06330, HPNK_07418, HPNK_08858, HPNK_05234, HPNK_07758, HPNK_05569, HPNK_08813, HPNK_10186, HPNK_08808, HPNK_06983, HPNK_03693, HPNK_02597, HPNK_01499, HPNK_03997, HPNK_03992, HPNK_11881, HPNK_09279, HPNK_01459, HPNK_03987, HPNK_03982, HPNK_07093, HPNK_09259, HPN…
GO:0046128	purine ribonucleoside metabolic process	P	0.446691	0.0301457	16	96	134	1468	OVER	HPNK_08103, HPNK_02184, HPNK_08838, HPNK_08833, HPNK_01529, HPNK_08788, HPNK_06885, HPNK_07343, HPNK_07338, HPNK_09779, HPNK_09774, HPNK_09769, HPNK_09764, HPNK_09759, HPNK_09754, HPNK_09749	HPNK_08573, HPNK_09999, HPNK_09994, HPNK_01813, HPNK_09989, HPNK_08533, HPNK_08893, HPNK_07428, HPNK_09954, HPNK_07418, HPNK_05234, HPNK_07758, HPNK_05569, HPNK_08813, HPNK_08808, HPNK_04457, HPNK_06983, HPNK_02597, HPNK_01499, HPNK_03997, HPNK_03992, HPNK_09279, HPNK_03987, HPNK_03982, HPNK_07093, HPNK_09259, HPNK_03603, HPNK_11851, HPNK_11846, HPNK_02507, HPNK_07053, HPNK_01768, HPNK_09219, HPN…
GO:0042278	purine nucleoside metabolic process	P	0.478956	0.0324916	16	97	134	1467	OVER	HPNK_08103, HPNK_02184, HPNK_08838, HPNK_08833, HPNK_01529, HPNK_08788, HPNK_06885, HPNK_07343, HPNK_07338, HPNK_09779, HPNK_09774, HPNK_09769, HPNK_09764, HPNK_09759, HPNK_09754, HPNK_09749	HPNK_08573, HPNK_09999, HPNK_09994, HPNK_01813, HPNK_09989, HPNK_08533, HPNK_08893, HPNK_07428, HPNK_09954, HPNK_07418, HPNK_05234, HPNK_07758, HPNK_05569, HPNK_08813, HPNK_08808, HPNK_04457, HPNK_06983, HPNK_02597, HPNK_01499, HPNK_03997, HPNK_03992, HPNK_09279, HPNK_03987, HPNK_03982, HPNK_07093, HPNK_09259, HPNK_03603, HPNK_11851, HPNK_11846, HPNK_02507, HPNK_07053, HPNK_01768, HPNK_09219, HPN…
GO:0009987	cellular process	P	0.511251	0.0348621	119	1129	31	435	OVER	HPNK_08513, HPNK_02791, HPNK_10862, HPNK_09334, HPNK_10662, HPNK_00732, HPNK_08303, HPNK_04874, HPNK_08103, HPNK_05149, HPNK_04317, HPNK_10657, HPNK_09324, HPNK_07038, HPNK_00727, HPNK_02184, HPNK_00722, HPNK_06560, HPNK_10256, HPNK_07623, HPNK_00682, HPNK_07783, HPNK_09674, HPNK_10642, HPNK_06555, HPNK_03633, HPNK_00477, HPNK_07578, HPNK_05289, HPNK_08838, HPNK_09309, HPNK_08043, HPNK_05284, HPN…	HPNK_07143, HPNK_10837, HPNK_09319, HPNK_09679, HPNK_09314, HPNK_00407, HPNK_08588, HPNK_00767, HPNK_00402, HPNK_00762, HPNK_07138, HPNK_07498, HPNK_07133, HPNK_07493, HPNK_09669, HPNK_01848, HPNK_09304, HPNK_06045, HPNK_06040, HPNK_08218, HPNK_08213, HPNK_08573, HPNK_00752, HPNK_07128, HPNK_07488, HPNK_02923, HPNK_07483, HPNK_09659, HPNK_01833, HPNK_06030, HPNK_00747, HPNK_08203, HPNK_00742, HPN…
GO:0051119	sugar transmembrane transporter activity	F	0.520124	0.0358328	4	11	146	1553	OVER	HPNK_09284, HPNK_01529, HPNK_11806, HPNK_01977	HPNK_08533, HPNK_08528, HPNK_10176, HPNK_09299, HPNK_09259, HPNK_01987, HPNK_01982, HPNK_09799, HPNK_00882, HPNK_10276, HPNK_05980
GO:0030246	carbohydrate binding	F	0.520124	0.0358328	4	11	146	1553	OVER	HPNK_09334, HPNK_09324, HPNK_09274, HPNK_08323	HPNK_01114, HPNK_03912, HPNK_09559, HPNK_11137, HPNK_07943, HPNK_02776, HPNK_08038, HPNK_07273, HPNK_09794, HPNK_10917, HPNK_08288
GO:0009116	nucleoside metabolic process	P	0.520374	0.036033	18	115	132	1449	OVER	HPNK_08103, HPNK_02184, HPNK_08838, HPNK_08833, HPNK_01529, HPNK_08788, HPNK_06885, HPNK_07343, HPNK_07338, HPNK_04212, HPNK_09779, HPNK_11771, HPNK_09774, HPNK_09769, HPNK_09764, HPNK_09759, HPNK_09754, HPNK_09749	HPNK_08573, HPNK_09999, HPNK_09994, HPNK_01813, HPNK_09989, HPNK_08533, HPNK_08893, HPNK_07428, HPNK_06335, HPNK_09954, HPNK_06330, HPNK_07418, HPNK_05234, HPNK_07758, HPNK_05569, HPNK_08813, HPNK_08808, HPNK_04457, HPNK_06983, HPNK_02597, HPNK_01499, HPNK_03997, HPNK_03992, HPNK_09279, HPNK_01459, HPNK_03987, HPNK_03982, HPNK_07093, HPNK_09259, HPNK_03603, HPNK_11851, HPNK_11846, HPNK_02507, HPN…
GO:0005985	sucrose metabolic process	P	0.532252	0.0372296	3	6	147	1558	OVER	HPNK_08513, HPNK_03977, HPNK_08783	HPNK_04472, HPNK_01424, HPNK_03922, HPNK_08778, HPNK_08768, HPNK_05129
GO:0005982	starch metabolic process	P	0.532252	0.0372296	3	6	147	1558	OVER	HPNK_08513, HPNK_03977, HPNK_08783	HPNK_04472, HPNK_01424, HPNK_03922, HPNK_08778, HPNK_08768, HPNK_05129
GO:0043229	intracellular organelle	C	0.544963	0.0385018	18	116	132	1448	OVER	HPNK_00732, HPNK_00727, HPNK_00722, HPNK_06560, HPNK_09674, HPNK_06555, HPNK_08788, HPNK_08228, HPNK_08188, HPNK_06510, HPNK_03558, HPNK_08163, HPNK_06505, HPNK_02517, HPNK_04764, HPNK_01439, HPNK_10531, HPNK_00757	HPNK_07143, HPNK_09679, HPNK_06050, HPNK_00767, HPNK_00762, HPNK_07493, HPNK_09669, HPNK_00752, HPNK_00747, HPNK_08203, HPNK_00742, HPNK_00737, HPNK_09609, HPNK_06345, HPNK_05584, HPNK_11267, HPNK_04452, HPNK_06983, HPNK_05524, HPNK_04794, HPNK_04402, HPNK_04759, HPNK_01134, HPNK_02552, HPNK_01109, HPNK_01464, HPNK_01459, HPNK_11871, HPNK_01449, HPNK_01444, HPNK_02522, HPNK_08168, HPNK_10401, HPN…
GO:0043226	organelle	C	0.544963	0.0385018	18	116	132	1448	OVER	HPNK_00732, HPNK_00727, HPNK_00722, HPNK_06560, HPNK_09674, HPNK_06555, HPNK_08788, HPNK_08228, HPNK_08188, HPNK_06510, HPNK_03558, HPNK_08163, HPNK_06505, HPNK_02517, HPNK_04764, HPNK_01439, HPNK_10531, HPNK_00757	HPNK_07143, HPNK_09679, HPNK_06050, HPNK_00767, HPNK_00762, HPNK_07493, HPNK_09669, HPNK_00752, HPNK_00747, HPNK_08203, HPNK_00742, HPNK_00737, HPNK_09609, HPNK_06345, HPNK_05584, HPNK_11267, HPNK_04452, HPNK_06983, HPNK_05524, HPNK_04794, HPNK_04402, HPNK_04759, HPNK_01134, HPNK_02552, HPNK_01109, HPNK_01464, HPNK_01459, HPNK_11871, HPNK_01449, HPNK_01444, HPNK_02522, HPNK_08168, HPNK_10401, HPN…
GO:1901564	organonitrogen compound metabolic process	P	0.547133	0.0389366	53	439	97	1125	OVER	HPNK_10862, HPNK_08303, HPNK_08103, HPNK_05149, HPNK_10657, HPNK_07038, HPNK_02184, HPNK_10256, HPNK_07783, HPNK_10642, HPNK_07578, HPNK_08838, HPNK_08833, HPNK_09269, HPNK_05084, HPNK_01728, HPNK_03977, HPNK_01529, HPNK_07203, HPNK_08788, HPNK_10782, HPNK_08228, HPNK_06885, HPNK_07343, HPNK_11826, HPNK_04617, HPNK_07338, HPNK_03548, HPNK_04212, HPNK_04372, HPNK_04804, HPNK_09779, HPNK_11771, HPN…	HPNK_10837, HPNK_09314, HPNK_07498, HPNK_07133, HPNK_07493, HPNK_06045, HPNK_08218, HPNK_08573, HPNK_07128, HPNK_07473, HPNK_09644, HPNK_08558, HPNK_07468, HPNK_09999, HPNK_01818, HPNK_09994, HPNK_01813, HPNK_07453, HPNK_09989, HPNK_08538, HPNK_08533, HPNK_08893, HPNK_09964, HPNK_07428, HPNK_06335, HPNK_09954, HPNK_06330, HPNK_07418, HPNK_08858, HPNK_05234, HPNK_04142, HPNK_07758, HPNK_04497, HPN…
GO:0009056	catabolic process	P	0.547133	0.0391732	24	168	126	1396	OVER	HPNK_08303, HPNK_10642, HPNK_09274, HPNK_08838, HPNK_09309, HPNK_08833, HPNK_09269, HPNK_01728, HPNK_03977, HPNK_01529, HPNK_04212, HPNK_04372, HPNK_11017, HPNK_05589, HPNK_07318, HPNK_01798, HPNK_02457, HPNK_05374, HPNK_08293, HPNK_07268, HPNK_06435, HPNK_02057, HPNK_03508, HPNK_10316	HPNK_09314, HPNK_07138, HPNK_08218, HPNK_08573, HPNK_07128, HPNK_07113, HPNK_05294, HPNK_01818, HPNK_01813, HPNK_06000, HPNK_08533, HPNK_08893, HPNK_07448, HPNK_07428, HPNK_09954, HPNK_06330, HPNK_05234, HPNK_08853, HPNK_04142, HPNK_07758, HPNK_05574, HPNK_05569, HPNK_04472, HPNK_05554, HPNK_10181, HPNK_06993, HPNK_10176, HPNK_06983, HPNK_05539, HPNK_10161, HPNK_10156, HPNK_10151, HPNK_04779, HPN…
GO:0043232	intracellular non-membrane-bounded organelle	C	0.547133	0.039488	17	108	133	1456	OVER	HPNK_00732, HPNK_00727, HPNK_00722, HPNK_06560, HPNK_09674, HPNK_06555, HPNK_08228, HPNK_08188, HPNK_06510, HPNK_03558, HPNK_08163, HPNK_06505, HPNK_02517, HPNK_04764, HPNK_01439, HPNK_10531, HPNK_00757	HPNK_07143, HPNK_09679, HPNK_06050, HPNK_00767, HPNK_00762, HPNK_09669, HPNK_00752, HPNK_00747, HPNK_08203, HPNK_00742, HPNK_00737, HPNK_09609, HPNK_06345, HPNK_05584, HPNK_11267, HPNK_04452, HPNK_06983, HPNK_05524, HPNK_04794, HPNK_04402, HPNK_04759, HPNK_01134, HPNK_02552, HPNK_01109, HPNK_01464, HPNK_01459, HPNK_11871, HPNK_01449, HPNK_01444, HPNK_02522, HPNK_08168, HPNK_10401, HPNK_01419, HPN…
GO:0043228	non-membrane-bounded organelle	C	0.547133	0.039488	17	108	133	1456	OVER	HPNK_00732, HPNK_00727, HPNK_00722, HPNK_06560, HPNK_09674, HPNK_06555, HPNK_08228, HPNK_08188, HPNK_06510, HPNK_03558, HPNK_08163, HPNK_06505, HPNK_02517, HPNK_04764, HPNK_01439, HPNK_10531, HPNK_00757	HPNK_07143, HPNK_09679, HPNK_06050, HPNK_00767, HPNK_00762, HPNK_09669, HPNK_00752, HPNK_00747, HPNK_08203, HPNK_00742, HPNK_00737, HPNK_09609, HPNK_06345, HPNK_05584, HPNK_11267, HPNK_04452, HPNK_06983, HPNK_05524, HPNK_04794, HPNK_04402, HPNK_04759, HPNK_01134, HPNK_02552, HPNK_01109, HPNK_01464, HPNK_01459, HPNK_11871, HPNK_01449, HPNK_01444, HPNK_02522, HPNK_08168, HPNK_10401, HPNK_01419, HPN…
GO:0016878	acid-thiol ligase activity	F	0.547133	0.0405782	2	2	148	1562	OVER	HPNK_10662, HPNK_10657	HPNK_07163, HPNK_07153
GO:1901070	guanosine-containing compound biosynthetic process	P	0.547133	0.0405782	2	2	148	1562	OVER	HPNK_08103, HPNK_08788	HPNK_08813, HPNK_08808
GO:0009035	Type I site-specific deoxyribonuclease activity	F	0.547133	0.0405782	2	2	148	1562	OVER	HPNK_11017, HPNK_10316	HPNK_06993, HPNK_09379
GO:0015666	restriction endodeoxyribonuclease activity	F	0.547133	0.0405782	2	2	148	1562	OVER	HPNK_11017, HPNK_10316	HPNK_06993, HPNK_09379
GO:0019812	Type I site-specific deoxyribonuclease complex	C	0.547133	0.0405782	2	2	148	1562	OVER	HPNK_11017, HPNK_10316	HPNK_06993, HPNK_09379
GO:0016405	CoA-ligase activity	F	0.547133	0.0405782	2	2	148	1562	OVER	HPNK_10662, HPNK_10657	HPNK_07163, HPNK_07153
GO:0016020	membrane	C	0.587932	0.0438108	42	336	108	1228	OVER	HPNK_08318, HPNK_08313, HPNK_02791, HPNK_08308, HPNK_09284, HPNK_10256, HPNK_10251, HPNK_10246, HPNK_08838, HPNK_01529, HPNK_01524, HPNK_08788, HPNK_10782, HPNK_05864, HPNK_04999, HPNK_10777, HPNK_07353, HPNK_07348, HPNK_07343, HPNK_01069, HPNK_07338, HPNK_09779, HPNK_09774, HPNK_08748, HPNK_08743, HPNK_11806, HPNK_09769, HPNK_09764, HPNK_06440, HPNK_07668, HPNK_09759, HPNK_07663, HPNK_09754, HPN…	HPNK_10827, HPNK_07493, HPNK_01848, HPNK_07483, HPNK_10812, HPNK_01838, HPNK_08563, HPNK_07478, HPNK_06025, HPNK_01823, HPNK_08558, HPNK_05299, HPNK_09639, HPNK_09999, HPNK_09994, HPNK_01813, HPNK_09989, HPNK_09984, HPNK_08898, HPNK_08533, HPNK_08893, HPNK_09614, HPNK_06355, HPNK_06350, HPNK_08523, HPNK_07433, HPNK_06340, HPNK_08878, HPNK_08873, HPNK_07428, HPNK_09959, HPNK_09954, HPNK_08868, HPN…
GO:0019319	hexose biosynthetic process	P	0.589741	0.0443602	5	18	145	1546	OVER	HPNK_01728, HPNK_03977, HPNK_04372, HPNK_07318, HPNK_05374	HPNK_05574, HPNK_04472, HPNK_10181, HPNK_10176, HPNK_03912, HPNK_07028, HPNK_01738, HPNK_01733, HPNK_01089, HPNK_01079, HPNK_01074, HPNK_10977, HPNK_10967, HPNK_08673, HPNK_05344, HPNK_05314, HPNK_07803, HPNK_03713
GO:0006094	gluconeogenesis	P	0.589741	0.0443602	5	18	145	1546	OVER	HPNK_01728, HPNK_03977, HPNK_04372, HPNK_07318, HPNK_05374	HPNK_05574, HPNK_04472, HPNK_10181, HPNK_10176, HPNK_03912, HPNK_07028, HPNK_01738, HPNK_01733, HPNK_01089, HPNK_01079, HPNK_01074, HPNK_10977, HPNK_10967, HPNK_08673, HPNK_05344, HPNK_05314, HPNK_07803, HPNK_03713
GO:0044262	cellular carbohydrate metabolic process	P	0.625782	0.0473774	10	54	140	1510	OVER	HPNK_08513, HPNK_03633, HPNK_09309, HPNK_09269, HPNK_03977, HPNK_08783, HPNK_04804, HPNK_05784, HPNK_05774, HPNK_08293	HPNK_09314, HPNK_09304, HPNK_09984, HPNK_04472, HPNK_10181, HPNK_10176, HPNK_05534, HPNK_04799, HPNK_04779, HPNK_02219, HPNK_02214, HPNK_02204, HPNK_01424, HPNK_03922, HPNK_02826, HPNK_02821, HPNK_03907, HPNK_00647, HPNK_08418, HPNK_08778, HPNK_08773, HPNK_08768, HPNK_08403, HPNK_05129, HPNK_10081, HPNK_10071, HPNK_05434, HPNK_01089, HPNK_01079, HPNK_11137, HPNK_05404, HPNK_04637, HPNK_04632, HPN…
GO:0006793	phosphorus metabolic process	P	0.625782	0.047511	35	272	115	1292	OVER	HPNK_10862, HPNK_09334, HPNK_04874, HPNK_08103, HPNK_09324, HPNK_02184, HPNK_10256, HPNK_07578, HPNK_08838, HPNK_08833, HPNK_01534, HPNK_03977, HPNK_01529, HPNK_07203, HPNK_08788, HPNK_07343, HPNK_07338, HPNK_04212, HPNK_04372, HPNK_04804, HPNK_09779, HPNK_11771, HPNK_09774, HPNK_11806, HPNK_05784, HPNK_09769, HPNK_09764, HPNK_01798, HPNK_09759, HPNK_09754, HPNK_02457, HPNK_05374, HPNK_02057, HPN…	HPNK_09319, HPNK_07493, HPNK_06045, HPNK_08573, HPNK_09999, HPNK_09994, HPNK_01813, HPNK_09989, HPNK_08533, HPNK_08893, HPNK_07428, HPNK_06335, HPNK_09954, HPNK_06330, HPNK_07418, HPNK_07413, HPNK_08858, HPNK_05234, HPNK_07768, HPNK_07758, HPNK_04487, HPNK_05209, HPNK_08828, HPNK_05569, HPNK_04472, HPNK_08813, HPNK_02294, HPNK_10186, HPNK_10181, HPNK_08808, HPNK_10176, HPNK_01194, HPNK_06983, HPN…
GO:1901575	organic substance catabolic process	P	0.631347	0.0481555	23	163	127	1401	OVER	HPNK_08303, HPNK_10642, HPNK_09274, HPNK_08838, HPNK_09309, HPNK_08833, HPNK_09269, HPNK_01728, HPNK_03977, HPNK_01529, HPNK_04212, HPNK_04372, HPNK_11017, HPNK_07318, HPNK_01798, HPNK_02457, HPNK_05374, HPNK_08293, HPNK_07268, HPNK_06435, HPNK_02057, HPNK_03508, HPNK_10316	HPNK_09314, HPNK_07138, HPNK_08218, HPNK_08573, HPNK_07128, HPNK_07113, HPNK_05294, HPNK_01818, HPNK_01813, HPNK_06000, HPNK_08533, HPNK_08893, HPNK_07448, HPNK_07428, HPNK_09954, HPNK_06330, HPNK_05234, HPNK_08853, HPNK_04142, HPNK_07758, HPNK_05574, HPNK_05569, HPNK_04472, HPNK_05554, HPNK_10181, HPNK_06993, HPNK_10176, HPNK_06983, HPNK_05539, HPNK_04779, HPNK_10131, HPNK_02597, HPNK_10126, HPN…

## Sheet: asRNA invivo vs plate UP
Additional file 3F
List of over-represented gene ontology categories in the up-regulated antisense RNAs
between in vivo and plate culture of H. parasuis Nagasaki
GO-ID	Term	Category	FDR	P-Value	#Test	#Ref	#notAnnotTest	#notAnnotRef	Over/Under	TestSeqs	RefSeqs
GO:0030091	protein repair	P	1	0.000459948	3	0	130	1578	OVER	HPNK_07313, HPNK_03168, HPNK_03158
GO:0016671	oxidoreductase activity, acting on a sulfur group of donors, disulfide as acceptor	F	1	0.00173477	3	1	130	1577	OVER	HPNK_07313, HPNK_03168, HPNK_03158
GO:0019867	outer membrane	C	1	0.00385685	9	33	124	1545	OVER	HPNK_08378, HPNK_07258, HPNK_01698, HPNK_05839, HPNK_10812, HPNK_04537, HPNK_09439, HPNK_01967, HPNK_05514
GO:0051649	establishment of localization in cell	P	1	0.00418425	5	10	128	1568	OVER	HPNK_05839, HPNK_09449, HPNK_06240, HPNK_05499, HPNK_01609
GO:0072599	establishment of protein localization to endoplasmic reticulum	P	1	0.00600039	2	0	131	1578	OVER	HPNK_09449, HPNK_06240
GO:0072594	establishment of protein localization to organelle	P	1	0.00600039	2	0	131	1578	OVER	HPNK_09449, HPNK_06240
GO:0070972	protein localization to endoplasmic reticulum	P	1	0.00600039	2	0	131	1578	OVER	HPNK_09449, HPNK_06240
GO:0033743	peptide-methionine (R)-S-oxide reductase activity	F	1	0.00600039	2	0	131	1578	OVER	HPNK_07313, HPNK_03168
GO:0045047	protein targeting to ER	P	1	0.00600039	2	0	131	1578	OVER	HPNK_09449, HPNK_06240
GO:0016482	cytoplasmic transport	P	1	0.00600039	2	0	131	1578	OVER	HPNK_09449, HPNK_06240
GO:0033365	protein localization to organelle	P	1	0.00600039	2	0	131	1578	OVER	HPNK_09449, HPNK_06240
GO:0006614	SRP-dependent cotranslational protein targeting to membrane	P	1	0.00600039	2	0	131	1578	OVER	HPNK_09449, HPNK_06240
GO:0006613	cotranslational protein targeting to membrane	P	1	0.00600039	2	0	131	1578	OVER	HPNK_09449, HPNK_06240
GO:0006612	protein targeting to membrane	P	1	0.00600039	2	0	131	1578	OVER	HPNK_09449, HPNK_06240
GO:0030030	cell projection organization	P	1	0.00600039	2	0	131	1578	OVER	HPNK_11232, HPNK_05839
GO:0043711	pilus organization	P	1	0.00600039	2	0	131	1578	OVER	HPNK_11232, HPNK_05839
GO:0009405	pathogenesis	P	1	0.00658985	6	17	127	1561	OVER	HPNK_08378, HPNK_07258, HPNK_01698, HPNK_10812, HPNK_09439, HPNK_01967
GO:0015031	protein transport	P	1	0.0133005	7	27	126	1551	OVER	HPNK_10391, HPNK_05839, HPNK_08548, HPNK_09449, HPNK_10381, HPNK_06240, HPNK_01609
GO:0051641	cellular localization	P	1	0.0157418	5	15	128	1563	OVER	HPNK_05839, HPNK_09449, HPNK_06240, HPNK_05499, HPNK_01609
GO:0004642	phosphoribosylformylglycinamidine synthase activity	F	1	0.0170813	2	1	131	1577	OVER	HPNK_03857, HPNK_03158
GO:0008113	peptide-methionine (S)-S-oxide reductase activity	F	1	0.0170813	2	1	131	1577	OVER	HPNK_03168, HPNK_03158
GO:0045184	establishment of protein localization	P	1	0.0240331	7	31	126	1547	OVER	HPNK_10391, HPNK_05839, HPNK_08548, HPNK_09449, HPNK_10381, HPNK_06240, HPNK_01609
GO:0008104	protein localization	P	1	0.0240331	7	31	126	1547	OVER	HPNK_10391, HPNK_05839, HPNK_08548, HPNK_09449, HPNK_10381, HPNK_06240, HPNK_01609
GO:0044728	DNA methylation or demethylation	P	1	0.0242639	4	11	129	1567	OVER	HPNK_08603, HPNK_06983, HPNK_00382, HPNK_06675
GO:0006306	DNA methylation	P	1	0.0242639	4	11	129	1567	OVER	HPNK_08603, HPNK_06983, HPNK_00382, HPNK_06675
GO:0006305	DNA alkylation	P	1	0.0242639	4	11	129	1567	OVER	HPNK_08603, HPNK_06983, HPNK_00382, HPNK_06675
GO:0040029	regulation of gene expression, epigenetic	P	1	0.0242639	4	11	129	1567	OVER	HPNK_08603, HPNK_06983, HPNK_00382, HPNK_06675
GO:0006259	DNA metabolic process	P	1	0.0243745	26	203	107	1375	OVER	HPNK_06865, HPNK_10742, HPNK_04407, HPNK_02856, HPNK_06010, HPNK_08603, HPNK_00060, HPNK_06260, HPNK_04247, HPNK_00337, HPNK_01399, HPNK_04984, HPNK_00095, HPNK_06988, HPNK_06983, HPNK_08593, HPNK_04197, HPNK_00382, HPNK_11212, HPNK_00215, HPNK_00210, HPNK_00175, HPNK_06675, HPNK_09384, HPNK_00402, HPNK_02567
GO:0006304	DNA modification	P	1	0.024691	6	24	127	1554	OVER	HPNK_08603, HPNK_06988, HPNK_06983, HPNK_00382, HPNK_06675, HPNK_09384
GO:0051189	prosthetic group metabolic process	P	1	0.0272438	3	6	130	1572	OVER	HPNK_06115, HPNK_02264, HPNK_01549
GO:0043545	molybdopterin cofactor metabolic process	P	1	0.0272438	3	6	130	1572	OVER	HPNK_06115, HPNK_02264, HPNK_01549
GO:0006777	Mo-molybdopterin cofactor biosynthetic process	P	1	0.0272438	3	6	130	1572	OVER	HPNK_06115, HPNK_02264, HPNK_01549
GO:0032324	molybdopterin cofactor biosynthetic process	P	1	0.0272438	3	6	130	1572	OVER	HPNK_06115, HPNK_02264, HPNK_01549
GO:0019720	Mo-molybdopterin cofactor metabolic process	P	1	0.0272438	3	6	130	1572	OVER	HPNK_06115, HPNK_02264, HPNK_01549
GO:0033036	macromolecule localization	P	1	0.04436	7	36	126	1542	OVER	HPNK_10391, HPNK_05839, HPNK_08548, HPNK_09449, HPNK_10381, HPNK_06240, HPNK_01609
GO:0006323	DNA packaging	P	1	0.0477197	3	8	130	1570	OVER	HPNK_02856, HPNK_00337, HPNK_08593
GO:0006979	response to oxidative stress	P	1	0.0477197	3	8	130	1570	OVER	HPNK_07313, HPNK_03168, HPNK_03158
GO:0006189	'de novo' IMP biosynthetic process	P	1	0.0477197	3	8	130	1570	OVER	HPNK_03857, HPNK_03158, HPNK_10867

## Sheet: asRNA invivo vs plate DOWN
Additional file 3G
List of over-represented gene ontology categories in the down-regulated antisense RNAs
between in vivo and plate culture of H. parasuis Nagasaki
GO-ID	Term	Category	FDR	P-Value	#Test	#Ref	#notAnnotTest	#notAnnotRef	Over/Under	TestSeqs	RefSeqs
GO:0003735	structural constituent of ribosome	F	2.08742e-22	7.33715e-26	41	15	184	1471	OVER	HPNK_00742, HPNK_11736, HPNK_09699, HPNK_09694, HPNK_00737, HPNK_00732, HPNK_09689, HPNK_00727, HPNK_00722, HPNK_02617, HPNK_09719, HPNK_02612, HPNK_09714, HPNK_09679, HPNK_09674, HPNK_09709, HPNK_09704, HPNK_09669, HPNK_04232, HPNK_04392, HPNK_04227, HPNK_03558, HPNK_00792, HPNK_08168, HPNK_02522, HPNK_08163, HPNK_00787, HPNK_00782, HPNK_00777, HPNK_04959, HPNK_04759, HPNK_01439, HPNK_00802, HPN…	HPNK_06345, HPNK_04764, HPNK_02517, HPNK_06560, HPNK_06525, HPNK_06505, HPNK_06500, HPNK_04949, HPNK_10627, HPNK_08913, HPNK_02314, HPNK_10536, HPNK_06065, HPNK_09684, HPNK_06060
GO:0005198	structural molecule activity	F	1.00841e-21	7.08902e-25	41	17	184	1469	OVER	HPNK_00742, HPNK_11736, HPNK_09699, HPNK_09694, HPNK_00737, HPNK_00732, HPNK_09689, HPNK_00727, HPNK_00722, HPNK_02617, HPNK_09719, HPNK_02612, HPNK_09714, HPNK_09679, HPNK_09674, HPNK_09709, HPNK_09704, HPNK_09669, HPNK_04232, HPNK_04392, HPNK_04227, HPNK_03558, HPNK_00792, HPNK_08168, HPNK_02522, HPNK_08163, HPNK_00787, HPNK_00782, HPNK_00777, HPNK_04959, HPNK_04759, HPNK_01439, HPNK_00802, HPN…	HPNK_06345, HPNK_02592, HPNK_04764, HPNK_02517, HPNK_06560, HPNK_06525, HPNK_07603, HPNK_06505, HPNK_06500, HPNK_04949, HPNK_10627, HPNK_08913, HPNK_02314, HPNK_10536, HPNK_06065, HPNK_09684, HPNK_06060
GO:0005840	ribosome	C	2.44094e-18	2.57393e-21	49	44	176	1442	OVER	HPNK_00742, HPNK_11736, HPNK_09699, HPNK_09694, HPNK_00737, HPNK_00732, HPNK_09689, HPNK_00727, HPNK_07988, HPNK_00722, HPNK_02617, HPNK_09719, HPNK_02612, HPNK_09714, HPNK_09679, HPNK_09674, HPNK_06555, HPNK_09709, HPNK_09704, HPNK_09669, HPNK_02552, HPNK_05074, HPNK_04242, HPNK_08188, HPNK_04237, HPNK_04232, HPNK_04392, HPNK_04227, HPNK_03558, HPNK_00792, HPNK_08168, HPNK_02522, HPNK_08163, HPN…	HPNK_06050, HPNK_08228, HPNK_09609, HPNK_06345, HPNK_06983, HPNK_05524, HPNK_04764, HPNK_01134, HPNK_01109, HPNK_01464, HPNK_01459, HPNK_01449, HPNK_02517, HPNK_10401, HPNK_01419, HPNK_11811, HPNK_05164, HPNK_08778, HPNK_00952, HPNK_06560, HPNK_06525, HPNK_04347, HPNK_06510, HPNK_01074, HPNK_06505, HPNK_06500, HPNK_01044, HPNK_03543, HPNK_02796, HPNK_04949, HPNK_11726, HPNK_03827, HPNK_10627, HPN…
GO:0030529	ribonucleoprotein complex	C	6.30771e-18	8.86848e-21	49	46	176	1440	OVER	HPNK_00742, HPNK_11736, HPNK_09699, HPNK_09694, HPNK_00737, HPNK_00732, HPNK_09689, HPNK_00727, HPNK_07988, HPNK_00722, HPNK_02617, HPNK_09719, HPNK_02612, HPNK_09714, HPNK_09679, HPNK_09674, HPNK_06555, HPNK_09709, HPNK_09704, HPNK_09669, HPNK_02552, HPNK_05074, HPNK_04242, HPNK_08188, HPNK_04237, HPNK_04232, HPNK_04392, HPNK_04227, HPNK_03558, HPNK_00792, HPNK_08168, HPNK_02522, HPNK_08163, HPN…	HPNK_06050, HPNK_08228, HPNK_06350, HPNK_09609, HPNK_06345, HPNK_06983, HPNK_05524, HPNK_04764, HPNK_01134, HPNK_01109, HPNK_01464, HPNK_01459, HPNK_01449, HPNK_02517, HPNK_10401, HPNK_01419, HPNK_11811, HPNK_05164, HPNK_08778, HPNK_00952, HPNK_06560, HPNK_06525, HPNK_04347, HPNK_06510, HPNK_01074, HPNK_06505, HPNK_06500, HPNK_01044, HPNK_03543, HPNK_02796, HPNK_04949, HPNK_11726, HPNK_03827, HPN…
GO:0019843	rRNA binding	F	1.71008e-16	3.00541e-19	29	9	196	1477	OVER	HPNK_00742, HPNK_11736, HPNK_09699, HPNK_09694, HPNK_00737, HPNK_00732, HPNK_09689, HPNK_00727, HPNK_00722, HPNK_02617, HPNK_09719, HPNK_09679, HPNK_09674, HPNK_09709, HPNK_09704, HPNK_04232, HPNK_04227, HPNK_03558, HPNK_00792, HPNK_00787, HPNK_00782, HPNK_04959, HPNK_04759, HPNK_10531, HPNK_00767, HPNK_04944, HPNK_00757, HPNK_00752, HPNK_00747	HPNK_04764, HPNK_01124, HPNK_07998, HPNK_06500, HPNK_04949, HPNK_10627, HPNK_08003, HPNK_08913, HPNK_09684
GO:0043232	intracellular non-membrane-bounded organelle	C	4.0588e-15	9.9865e-18	53	71	172	1415	OVER	HPNK_00742, HPNK_11736, HPNK_09699, HPNK_09694, HPNK_00737, HPNK_00732, HPNK_09689, HPNK_00727, HPNK_07988, HPNK_00722, HPNK_02617, HPNK_09719, HPNK_02612, HPNK_09714, HPNK_09679, HPNK_09674, HPNK_06555, HPNK_09709, HPNK_09704, HPNK_09669, HPNK_09064, HPNK_02552, HPNK_10982, HPNK_05074, HPNK_04242, HPNK_09059, HPNK_08188, HPNK_04237, HPNK_04232, HPNK_04392, HPNK_04227, HPNK_03558, HPNK_00797, HPN…	HPNK_07143, HPNK_06050, HPNK_08228, HPNK_08203, HPNK_09609, HPNK_06345, HPNK_05584, HPNK_11267, HPNK_04452, HPNK_06983, HPNK_05524, HPNK_04794, HPNK_04402, HPNK_04764, HPNK_01134, HPNK_01109, HPNK_01464, HPNK_01459, HPNK_11871, HPNK_01449, HPNK_01444, HPNK_02517, HPNK_10401, HPNK_01419, HPNK_11811, HPNK_07373, HPNK_09529, HPNK_05164, HPNK_09869, HPNK_08778, HPNK_00952, HPNK_07328, HPNK_05489, HPN…
GO:0043228	non-membrane-bounded organelle	C	4.0588e-15	9.9865e-18	53	71	172	1415	OVER	HPNK_00742, HPNK_11736, HPNK_09699, HPNK_09694, HPNK_00737, HPNK_00732, HPNK_09689, HPNK_00727, HPNK_07988, HPNK_00722, HPNK_02617, HPNK_09719, HPNK_02612, HPNK_09714, HPNK_09679, HPNK_09674, HPNK_06555, HPNK_09709, HPNK_09704, HPNK_09669, HPNK_09064, HPNK_02552, HPNK_10982, HPNK_05074, HPNK_04242, HPNK_09059, HPNK_08188, HPNK_04237, HPNK_04232, HPNK_04392, HPNK_04227, HPNK_03558, HPNK_00797, HPN…	HPNK_07143, HPNK_06050, HPNK_08228, HPNK_08203, HPNK_09609, HPNK_06345, HPNK_05584, HPNK_11267, HPNK_04452, HPNK_06983, HPNK_05524, HPNK_04794, HPNK_04402, HPNK_04764, HPNK_01134, HPNK_01109, HPNK_01464, HPNK_01459, HPNK_11871, HPNK_01449, HPNK_01444, HPNK_02517, HPNK_10401, HPNK_01419, HPNK_11811, HPNK_07373, HPNK_09529, HPNK_05164, HPNK_09869, HPNK_08778, HPNK_00952, HPNK_07328, HPNK_05489, HPN…
GO:0032991	macromolecular complex	C	4.84466e-15	1.3623e-17	86	197	139	1289	OVER	HPNK_08318, HPNK_00742, HPNK_11736, HPNK_05359, HPNK_09699, HPNK_09694, HPNK_10662, HPNK_00737, HPNK_00732, HPNK_09689, HPNK_00727, HPNK_07988, HPNK_00722, HPNK_02617, HPNK_10256, HPNK_09719, HPNK_10251, HPNK_02612, HPNK_00682, HPNK_09714, HPNK_07588, HPNK_09679, HPNK_10842, HPNK_09674, HPNK_06555, HPNK_10246, HPNK_09709, HPNK_01937, HPNK_09704, HPNK_09669, HPNK_01897, HPNK_01733, HPNK_07968, HPN…	HPNK_10837, HPNK_09314, HPNK_06050, HPNK_08228, HPNK_07138, HPNK_07493, HPNK_06045, HPNK_07128, HPNK_09659, HPNK_08553, HPNK_05294, HPNK_07468, HPNK_07463, HPNK_07453, HPNK_08533, HPNK_08893, HPNK_06350, HPNK_09609, HPNK_06345, HPNK_07423, HPNK_06335, HPNK_06330, HPNK_05554, HPNK_04107, HPNK_06993, HPNK_01194, HPNK_06983, HPNK_06973, HPNK_05524, HPNK_04427, HPNK_10481, HPNK_04402, HPNK_04764, HPN…
GO:0044444	cytoplasmic part	C	1.03562e-14	3.27611e-17	65	115	160	1371	OVER	HPNK_08318, HPNK_00742, HPNK_11736, HPNK_09699, HPNK_09694, HPNK_10662, HPNK_00737, HPNK_00732, HPNK_09689, HPNK_00727, HPNK_07988, HPNK_00722, HPNK_02617, HPNK_10256, HPNK_09719, HPNK_10251, HPNK_02612, HPNK_00682, HPNK_09714, HPNK_09679, HPNK_10842, HPNK_09674, HPNK_06555, HPNK_02012, HPNK_10246, HPNK_09709, HPNK_09704, HPNK_09669, HPNK_01733, HPNK_01728, HPNK_02552, HPNK_05074, HPNK_04242, HPN…	HPNK_10837, HPNK_09314, HPNK_06050, HPNK_08228, HPNK_07493, HPNK_07128, HPNK_09659, HPNK_07468, HPNK_07463, HPNK_05284, HPNK_07453, HPNK_09609, HPNK_06345, HPNK_06335, HPNK_06330, HPNK_04107, HPNK_06993, HPNK_06983, HPNK_06973, HPNK_05524, HPNK_04427, HPNK_04764, HPNK_01139, HPNK_01134, HPNK_02214, HPNK_09299, HPNK_01109, HPNK_01464, HPNK_01459, HPNK_03982, HPNK_01449, HPNK_02517, HPNK_10401, HPN…
GO:0043229	intracellular organelle	C	1.98374e-14	7.67e-17	54	79	171	1407	OVER	HPNK_00742, HPNK_11736, HPNK_09699, HPNK_09694, HPNK_00737, HPNK_00732, HPNK_09689, HPNK_00727, HPNK_07988, HPNK_00722, HPNK_02617, HPNK_09719, HPNK_02612, HPNK_09714, HPNK_09679, HPNK_09674, HPNK_06555, HPNK_02012, HPNK_09709, HPNK_09704, HPNK_09669, HPNK_09064, HPNK_02552, HPNK_10982, HPNK_05074, HPNK_04242, HPNK_09059, HPNK_08188, HPNK_04237, HPNK_04232, HPNK_04392, HPNK_04227, HPNK_03558, HPN…	HPNK_07143, HPNK_06050, HPNK_08228, HPNK_07493, HPNK_08203, HPNK_09609, HPNK_06345, HPNK_05584, HPNK_11267, HPNK_04452, HPNK_06983, HPNK_05524, HPNK_04794, HPNK_04402, HPNK_04764, HPNK_01134, HPNK_01109, HPNK_01464, HPNK_01459, HPNK_11871, HPNK_01449, HPNK_01444, HPNK_02517, HPNK_10401, HPNK_01419, HPNK_11811, HPNK_07373, HPNK_09529, HPNK_08798, HPNK_08788, HPNK_05164, HPNK_09869, HPNK_08778, HPN…
GO:0043226	organelle	C	1.98374e-14	7.67e-17	54	79	171	1407	OVER	HPNK_00742, HPNK_11736, HPNK_09699, HPNK_09694, HPNK_00737, HPNK_00732, HPNK_09689, HPNK_00727, HPNK_07988, HPNK_00722, HPNK_02617, HPNK_09719, HPNK_02612, HPNK_09714, HPNK_09679, HPNK_09674, HPNK_06555, HPNK_02012, HPNK_09709, HPNK_09704, HPNK_09669, HPNK_09064, HPNK_02552, HPNK_10982, HPNK_05074, HPNK_04242, HPNK_09059, HPNK_08188, HPNK_04237, HPNK_04232, HPNK_04392, HPNK_04227, HPNK_03558, HPN…	HPNK_07143, HPNK_06050, HPNK_08228, HPNK_07493, HPNK_08203, HPNK_09609, HPNK_06345, HPNK_05584, HPNK_11267, HPNK_04452, HPNK_06983, HPNK_05524, HPNK_04794, HPNK_04402, HPNK_04764, HPNK_01134, HPNK_01109, HPNK_01464, HPNK_01459, HPNK_11871, HPNK_01449, HPNK_01444, HPNK_02517, HPNK_10401, HPNK_01419, HPNK_11811, HPNK_07373, HPNK_09529, HPNK_08798, HPNK_08788, HPNK_05164, HPNK_09869, HPNK_08778, HPN…
GO:0006412	translation	P	3.34314e-14	1.41011e-16	52	74	173	1412	OVER	HPNK_06420, HPNK_00742, HPNK_11736, HPNK_09699, HPNK_09694, HPNK_00737, HPNK_00732, HPNK_09689, HPNK_00727, HPNK_07988, HPNK_00722, HPNK_02617, HPNK_09719, HPNK_02612, HPNK_09714, HPNK_09679, HPNK_10842, HPNK_09674, HPNK_09709, HPNK_09704, HPNK_09669, HPNK_05074, HPNK_04242, HPNK_04237, HPNK_04232, HPNK_04392, HPNK_01902, HPNK_01863, HPNK_04227, HPNK_03558, HPNK_00792, HPNK_08168, HPNK_02522, HPN…	HPNK_10837, HPNK_08228, HPNK_06345, HPNK_07783, HPNK_09909, HPNK_04107, HPNK_06983, HPNK_05524, HPNK_11591, HPNK_04764, HPNK_01139, HPNK_01134, HPNK_01484, HPNK_01109, HPNK_01464, HPNK_01459, HPNK_01444, HPNK_02517, HPNK_03932, HPNK_09209, HPNK_07023, HPNK_06290, HPNK_07013, HPNK_09884, HPNK_05164, HPNK_08778, HPNK_00952, HPNK_06560, HPNK_08703, HPNK_07613, HPNK_06525, HPNK_06510, HPNK_01074, HPN…
GO:0042254	ribosome biogenesis	P	1.93706e-13	9.53213e-16	42	48	183	1438	OVER	HPNK_00742, HPNK_11736, HPNK_09699, HPNK_09694, HPNK_00737, HPNK_00732, HPNK_09689, HPNK_00727, HPNK_00722, HPNK_02617, HPNK_09719, HPNK_02612, HPNK_09714, HPNK_09679, HPNK_09674, HPNK_06555, HPNK_09709, HPNK_09704, HPNK_09669, HPNK_04232, HPNK_04392, HPNK_04227, HPNK_03558, HPNK_00792, HPNK_08168, HPNK_02522, HPNK_08163, HPNK_00787, HPNK_00782, HPNK_00777, HPNK_04959, HPNK_04759, HPNK_01439, HPN…	HPNK_01828, HPNK_06345, HPNK_01199, HPNK_04764, HPNK_01124, HPNK_02517, HPNK_01768, HPNK_06235, HPNK_06560, HPNK_00902, HPNK_07998, HPNK_02199, HPNK_06525, HPNK_11152, HPNK_06505, HPNK_06500, HPNK_02107, HPNK_11786, HPNK_02442, HPNK_02412, HPNK_04949, HPNK_02407, HPNK_03822, HPNK_10627, HPNK_10617, HPNK_08003, HPNK_00897, HPNK_08348, HPNK_09404, HPNK_11087, HPNK_07898, HPNK_11072, HPNK_06425, HPN…
GO:0022613	ribonucleoprotein complex biogenesis	P	1.93706e-13	9.53213e-16	42	48	183	1438	OVER	HPNK_00742, HPNK_11736, HPNK_09699, HPNK_09694, HPNK_00737, HPNK_00732, HPNK_09689, HPNK_00727, HPNK_00722, HPNK_02617, HPNK_09719, HPNK_02612, HPNK_09714, HPNK_09679, HPNK_09674, HPNK_06555, HPNK_09709, HPNK_09704, HPNK_09669, HPNK_04232, HPNK_04392, HPNK_04227, HPNK_03558, HPNK_00792, HPNK_08168, HPNK_02522, HPNK_08163, HPNK_00787, HPNK_00782, HPNK_00777, HPNK_04959, HPNK_04759, HPNK_01439, HPN…	HPNK_01828, HPNK_06345, HPNK_01199, HPNK_04764, HPNK_01124, HPNK_02517, HPNK_01768, HPNK_06235, HPNK_06560, HPNK_00902, HPNK_07998, HPNK_02199, HPNK_06525, HPNK_11152, HPNK_06505, HPNK_06500, HPNK_02107, HPNK_11786, HPNK_02442, HPNK_02412, HPNK_04949, HPNK_02407, HPNK_03822, HPNK_10627, HPNK_10617, HPNK_08003, HPNK_00897, HPNK_08348, HPNK_09404, HPNK_11087, HPNK_07898, HPNK_11072, HPNK_06425, HPN…
GO:0044267	cellular protein metabolic process	P	1.93367e-10	1.01951e-12	58	122	167	1364	OVER	HPNK_06420, HPNK_00742, HPNK_11736, HPNK_09699, HPNK_09694, HPNK_00737, HPNK_00732, HPNK_09689, HPNK_00727, HPNK_07988, HPNK_00722, HPNK_02617, HPNK_11082, HPNK_09719, HPNK_02612, HPNK_09714, HPNK_09679, HPNK_10842, HPNK_09674, HPNK_07618, HPNK_09709, HPNK_09704, HPNK_07578, HPNK_09669, HPNK_02552, HPNK_05074, HPNK_04242, HPNK_02547, HPNK_04237, HPNK_04232, HPNK_04392, HPNK_01902, HPNK_01863, HPN…	HPNK_10837, HPNK_08228, HPNK_08588, HPNK_06045, HPNK_09609, HPNK_09604, HPNK_06345, HPNK_07783, HPNK_06300, HPNK_09909, HPNK_04107, HPNK_06983, HPNK_02274, HPNK_05524, HPNK_02264, HPNK_11591, HPNK_04764, HPNK_01139, HPNK_01134, HPNK_01484, HPNK_06910, HPNK_01109, HPNK_01469, HPNK_01464, HPNK_01459, HPNK_01444, HPNK_02517, HPNK_09234, HPNK_09594, HPNK_03932, HPNK_09214, HPNK_11816, HPNK_09209, HPN…
GO:0044391	ribosomal subunit	C	5.69011e-09	3.20006e-11	13	1	212	1485	OVER	HPNK_09699, HPNK_09694, HPNK_09689, HPNK_00722, HPNK_09704, HPNK_04232, HPNK_04227, HPNK_00792, HPNK_04759, HPNK_00767, HPNK_00762, HPNK_00757, HPNK_08713	HPNK_02314
GO:0044424	intracellular part	C	1.82636e-08	1.09132e-10	113	420	112	1066	OVER	HPNK_08318, HPNK_00742, HPNK_11736, HPNK_05359, HPNK_09699, HPNK_01409, HPNK_09694, HPNK_11137, HPNK_10662, HPNK_00737, HPNK_00732, HPNK_02821, HPNK_08263, HPNK_09689, HPNK_11321, HPNK_07038, HPNK_00727, HPNK_07988, HPNK_00722, HPNK_02617, HPNK_10256, HPNK_09719, HPNK_10251, HPNK_02612, HPNK_00682, HPNK_09714, HPNK_07588, HPNK_09679, HPNK_10842, HPNK_09674, HPNK_06555, HPNK_02012, HPNK_06550, HPN…	HPNK_07143, HPNK_10837, HPNK_09314, HPNK_06050, HPNK_08228, HPNK_07138, HPNK_07498, HPNK_07493, HPNK_07128, HPNK_09659, HPNK_08203, HPNK_07113, HPNK_07473, HPNK_08553, HPNK_05294, HPNK_07468, HPNK_07463, HPNK_01818, HPNK_05289, HPNK_05284, HPNK_07453, HPNK_08538, HPNK_06350, HPNK_09609, HPNK_09604, HPNK_06345, HPNK_07423, HPNK_07783, HPNK_06335, HPNK_06330, HPNK_08508, HPNK_07418, HPNK_05599, HPN…
GO:0005622	intracellular	C	3.00769e-08	1.90293e-10	113	424	112	1062	OVER	HPNK_08318, HPNK_00742, HPNK_11736, HPNK_05359, HPNK_09699, HPNK_01409, HPNK_09694, HPNK_11137, HPNK_10662, HPNK_00737, HPNK_00732, HPNK_02821, HPNK_08263, HPNK_09689, HPNK_11321, HPNK_07038, HPNK_00727, HPNK_07988, HPNK_00722, HPNK_02617, HPNK_10256, HPNK_09719, HPNK_10251, HPNK_02612, HPNK_00682, HPNK_09714, HPNK_07588, HPNK_09679, HPNK_10842, HPNK_09674, HPNK_06555, HPNK_02012, HPNK_06550, HPN…	HPNK_07143, HPNK_10837, HPNK_09314, HPNK_06050, HPNK_08228, HPNK_07138, HPNK_07498, HPNK_07493, HPNK_07128, HPNK_09659, HPNK_08203, HPNK_07113, HPNK_07473, HPNK_08553, HPNK_05294, HPNK_07468, HPNK_07463, HPNK_01818, HPNK_05289, HPNK_05284, HPNK_07453, HPNK_08538, HPNK_06350, HPNK_09609, HPNK_09604, HPNK_06345, HPNK_07423, HPNK_07783, HPNK_06335, HPNK_06330, HPNK_08508, HPNK_08863, HPNK_07418, HPN…
GO:0003723	RNA binding	F	1.16001e-07	7.74699e-10	41	80	184	1406	OVER	HPNK_00742, HPNK_11736, HPNK_09699, HPNK_09694, HPNK_00737, HPNK_00732, HPNK_09689, HPNK_00727, HPNK_07988, HPNK_00722, HPNK_02617, HPNK_09719, HPNK_09679, HPNK_10842, HPNK_09674, HPNK_09709, HPNK_09704, HPNK_09669, HPNK_05074, HPNK_04242, HPNK_04237, HPNK_04232, HPNK_04227, HPNK_03558, HPNK_07738, HPNK_07733, HPNK_00792, HPNK_00787, HPNK_00782, HPNK_11571, HPNK_04959, HPNK_04759, HPNK_01439, HPN…	HPNK_10837, HPNK_08228, HPNK_07113, HPNK_01818, HPNK_06350, HPNK_07428, HPNK_08503, HPNK_09909, HPNK_02289, HPNK_01199, HPNK_04457, HPNK_10171, HPNK_06983, HPNK_10131, HPNK_04764, HPNK_05844, HPNK_01139, HPNK_01134, HPNK_01124, HPNK_01109, HPNK_01464, HPNK_01459, HPNK_10792, HPNK_08183, HPNK_01419, HPNK_00662, HPNK_01743, HPNK_07008, HPNK_05164, HPNK_08778, HPNK_08413, HPNK_00952, HPNK_04382, HPN…
GO:0044085	cellular component biogenesis	P	1.37248e-07	9.64839e-10	47	104	178	1382	OVER	HPNK_00742, HPNK_11736, HPNK_10907, HPNK_09699, HPNK_09694, HPNK_00737, HPNK_00732, HPNK_07598, HPNK_09689, HPNK_00727, HPNK_00722, HPNK_02617, HPNK_09719, HPNK_02612, HPNK_09714, HPNK_09679, HPNK_09674, HPNK_06555, HPNK_07618, HPNK_09709, HPNK_09704, HPNK_09669, HPNK_07968, HPNK_04232, HPNK_04392, HPNK_04227, HPNK_03558, HPNK_00792, HPNK_08168, HPNK_02522, HPNK_04612, HPNK_08163, HPNK_00787, HPN…	HPNK_01848, HPNK_01828, HPNK_08558, HPNK_09604, HPNK_06345, HPNK_08878, HPNK_08873, HPNK_07428, HPNK_01199, HPNK_02592, HPNK_04764, HPNK_05839, HPNK_01124, HPNK_05814, HPNK_10421, HPNK_02517, HPNK_01783, HPNK_01768, HPNK_07378, HPNK_07363, HPNK_06275, HPNK_08448, HPNK_08418, HPNK_06235, HPNK_06560, HPNK_09819, HPNK_00907, HPNK_00902, HPNK_07998, HPNK_04377, HPNK_05459, HPNK_02199, HPNK_05454, HPN…
GO:0019538	protein metabolic process	P	1.50018e-07	1.10734e-09	68	197	157	1289	OVER	HPNK_06420, HPNK_00742, HPNK_11736, HPNK_09699, HPNK_09694, HPNK_00737, HPNK_00732, HPNK_07993, HPNK_08263, HPNK_09689, HPNK_00727, HPNK_07988, HPNK_00722, HPNK_02617, HPNK_11082, HPNK_09719, HPNK_02612, HPNK_00682, HPNK_09714, HPNK_09679, HPNK_10842, HPNK_09674, HPNK_07618, HPNK_09709, HPNK_09704, HPNK_07578, HPNK_09669, HPNK_01733, HPNK_00467, HPNK_02552, HPNK_05074, HPNK_04242, HPNK_02547, HPN…	HPNK_10837, HPNK_08228, HPNK_00407, HPNK_08588, HPNK_06045, HPNK_09609, HPNK_09604, HPNK_06345, HPNK_07783, HPNK_07413, HPNK_09924, HPNK_06300, HPNK_05214, HPNK_09919, HPNK_05209, HPNK_09909, HPNK_04107, HPNK_06983, HPNK_02274, HPNK_05524, HPNK_02264, HPNK_11591, HPNK_02254, HPNK_10491, HPNK_03688, HPNK_10486, HPNK_10481, HPNK_04764, HPNK_01139, HPNK_01134, HPNK_01484, HPNK_06915, HPNK_06910, HPN…
GO:0005737	cytoplasm	C	1.32539e-06	1.07058e-08	96	357	129	1129	OVER	HPNK_08318, HPNK_00742, HPNK_11736, HPNK_09699, HPNK_01409, HPNK_09694, HPNK_11137, HPNK_10662, HPNK_00737, HPNK_00732, HPNK_02821, HPNK_08263, HPNK_09689, HPNK_11321, HPNK_07038, HPNK_00727, HPNK_07988, HPNK_00722, HPNK_02617, HPNK_10256, HPNK_09719, HPNK_10251, HPNK_02612, HPNK_00682, HPNK_09714, HPNK_09679, HPNK_10842, HPNK_09674, HPNK_06555, HPNK_02012, HPNK_06550, HPNK_10246, HPNK_09709, HPN…	HPNK_10837, HPNK_09314, HPNK_06050, HPNK_08228, HPNK_07138, HPNK_07498, HPNK_07493, HPNK_07128, HPNK_09659, HPNK_07113, HPNK_07473, HPNK_08553, HPNK_07468, HPNK_07463, HPNK_01818, HPNK_05289, HPNK_05284, HPNK_07453, HPNK_08538, HPNK_09609, HPNK_09604, HPNK_06345, HPNK_07783, HPNK_06335, HPNK_06330, HPNK_08508, HPNK_07418, HPNK_05599, HPNK_08853, HPNK_06300, HPNK_09909, HPNK_04472, HPNK_05554, HPN…
GO:0006091	generation of precursor metabolites and energy	P	1.32539e-06	1.07149e-08	29	46	196	1440	OVER	HPNK_07843, HPNK_10662, HPNK_02037, HPNK_05149, HPNK_03842, HPNK_05699, HPNK_01738, HPNK_01733, HPNK_01728, HPNK_03977, HPNK_04999, HPNK_10176, HPNK_07343, HPNK_07338, HPNK_09784, HPNK_09774, HPNK_08748, HPNK_08743, HPNK_05789, HPNK_09769, HPNK_07318, HPNK_08738, HPNK_08733, HPNK_05779, HPNK_05774, HPNK_05574, HPNK_05014, HPNK_05009, HPNK_05004	HPNK_06045, HPNK_06040, HPNK_09659, HPNK_06030, HPNK_09999, HPNK_09994, HPNK_05284, HPNK_09989, HPNK_04472, HPNK_04107, HPNK_10181, HPNK_03997, HPNK_03992, HPNK_03987, HPNK_10732, HPNK_01748, HPNK_03912, HPNK_07028, HPNK_08783, HPNK_08778, HPNK_08773, HPNK_08768, HPNK_07653, HPNK_04372, HPNK_07623, HPNK_02184, HPNK_01089, HPNK_10061, HPNK_05784, HPNK_01079, HPNK_01074, HPNK_10657, HPNK_10642, HPN…
GO:0044464	cell part	C	2.97166e-06	2.6113e-08	139	626	86	860	OVER	HPNK_08318, HPNK_00742, HPNK_07843, HPNK_11736, HPNK_10907, HPNK_05359, HPNK_02791, HPNK_09699, HPNK_01409, HPNK_09694, HPNK_11137, HPNK_10662, HPNK_00737, HPNK_00732, HPNK_02821, HPNK_08263, HPNK_09689, HPNK_11321, HPNK_07038, HPNK_00727, HPNK_07988, HPNK_00722, HPNK_02617, HPNK_10256, HPNK_09719, HPNK_10251, HPNK_02612, HPNK_00682, HPNK_09714, HPNK_07588, HPNK_09679, HPNK_10842, HPNK_09674, HPN…	HPNK_07143, HPNK_10837, HPNK_09314, HPNK_06050, HPNK_08228, HPNK_07138, HPNK_07498, HPNK_07493, HPNK_01848, HPNK_06045, HPNK_07128, HPNK_09659, HPNK_01838, HPNK_06030, HPNK_08203, HPNK_08563, HPNK_07113, HPNK_07473, HPNK_06025, HPNK_01823, HPNK_08558, HPNK_05299, HPNK_08553, HPNK_05294, HPNK_07468, HPNK_07463, HPNK_09639, HPNK_09999, HPNK_01818, HPNK_09994, HPNK_08548, HPNK_05289, HPNK_05284, HPN…
GO:0005623	cell	C	2.97166e-06	2.6113e-08	139	626	86	860	OVER	HPNK_08318, HPNK_00742, HPNK_07843, HPNK_11736, HPNK_10907, HPNK_05359, HPNK_02791, HPNK_09699, HPNK_01409, HPNK_09694, HPNK_11137, HPNK_10662, HPNK_00737, HPNK_00732, HPNK_02821, HPNK_08263, HPNK_09689, HPNK_11321, HPNK_07038, HPNK_00727, HPNK_07988, HPNK_00722, HPNK_02617, HPNK_10256, HPNK_09719, HPNK_10251, HPNK_02612, HPNK_00682, HPNK_09714, HPNK_07588, HPNK_09679, HPNK_10842, HPNK_09674, HPN…	HPNK_07143, HPNK_10837, HPNK_09314, HPNK_06050, HPNK_08228, HPNK_07138, HPNK_07498, HPNK_07493, HPNK_01848, HPNK_06045, HPNK_07128, HPNK_09659, HPNK_01838, HPNK_06030, HPNK_08203, HPNK_08563, HPNK_07113, HPNK_07473, HPNK_06025, HPNK_01823, HPNK_08558, HPNK_05299, HPNK_08553, HPNK_05294, HPNK_07468, HPNK_07463, HPNK_09639, HPNK_09999, HPNK_01818, HPNK_09994, HPNK_08548, HPNK_05289, HPNK_05284, HPN…
GO:0010467	gene expression	P	2.21621e-05	2.02535e-07	70	239	155	1247	OVER	HPNK_06420, HPNK_00742, HPNK_11736, HPNK_05359, HPNK_09699, HPNK_09694, HPNK_00737, HPNK_00732, HPNK_08263, HPNK_09689, HPNK_07038, HPNK_00727, HPNK_07988, HPNK_00722, HPNK_02617, HPNK_09719, HPNK_02612, HPNK_09714, HPNK_07588, HPNK_06160, HPNK_09679, HPNK_10842, HPNK_09674, HPNK_06555, HPNK_06550, HPNK_09709, HPNK_09704, HPNK_09669, HPNK_09064, HPNK_10982, HPNK_03972, HPNK_05074, HPNK_04242, HPN…	HPNK_10837, HPNK_08228, HPNK_08213, HPNK_07488, HPNK_01833, HPNK_08553, HPNK_01818, HPNK_06350, HPNK_06345, HPNK_07783, HPNK_08508, HPNK_05249, HPNK_08503, HPNK_08863, HPNK_06675, HPNK_04487, HPNK_04477, HPNK_09909, HPNK_03023, HPNK_04107, HPNK_07723, HPNK_02289, HPNK_01199, HPNK_04457, HPNK_10171, HPNK_06983, HPNK_01189, HPNK_05524, HPNK_02259, HPNK_11591, HPNK_04412, HPNK_04402, HPNK_04764, HPN…
GO:0071840	cellular component organization or biogenesis	P	2.51947e-05	2.39106e-07	49	138	176	1348	OVER	HPNK_00742, HPNK_11736, HPNK_10907, HPNK_02791, HPNK_09699, HPNK_09694, HPNK_00737, HPNK_00732, HPNK_07598, HPNK_09689, HPNK_00727, HPNK_00722, HPNK_02617, HPNK_09719, HPNK_02612, HPNK_09714, HPNK_06160, HPNK_09679, HPNK_09674, HPNK_06555, HPNK_07618, HPNK_09709, HPNK_09704, HPNK_09669, HPNK_07968, HPNK_04232, HPNK_04392, HPNK_04227, HPNK_03558, HPNK_00792, HPNK_08168, HPNK_02522, HPNK_04612, HPN…	HPNK_01848, HPNK_02923, HPNK_02918, HPNK_01828, HPNK_08558, HPNK_09604, HPNK_06345, HPNK_08878, HPNK_08873, HPNK_07428, HPNK_04162, HPNK_04157, HPNK_06305, HPNK_01199, HPNK_02279, HPNK_11232, HPNK_02592, HPNK_04764, HPNK_05839, HPNK_01124, HPNK_05814, HPNK_10421, HPNK_02517, HPNK_01783, HPNK_00337, HPNK_00332, HPNK_02856, HPNK_01768, HPNK_07378, HPNK_07363, HPNK_06275, HPNK_08448, HPNK_06240, HPN…
GO:0015935	small ribosomal subunit	C	6.36588e-05	6.26519e-07	7	0	218	1486	OVER	HPNK_09694, HPNK_09704, HPNK_04232, HPNK_04227, HPNK_00792, HPNK_00757, HPNK_08713
GO:0034645	cellular macromolecule biosynthetic process	P	8.68771e-05	8.85566e-07	71	255	154	1231	OVER	HPNK_06420, HPNK_00742, HPNK_11736, HPNK_05359, HPNK_09699, HPNK_09694, HPNK_11137, HPNK_00737, HPNK_00732, HPNK_02821, HPNK_09689, HPNK_07038, HPNK_00727, HPNK_07988, HPNK_00722, HPNK_02617, HPNK_09719, HPNK_02612, HPNK_00682, HPNK_09714, HPNK_07588, HPNK_06160, HPNK_09679, HPNK_10842, HPNK_09674, HPNK_09709, HPNK_01937, HPNK_09704, HPNK_09669, HPNK_01733, HPNK_09064, HPNK_10982, HPNK_05074, HPN…	HPNK_10837, HPNK_08228, HPNK_00407, HPNK_08213, HPNK_07488, HPNK_08203, HPNK_08558, HPNK_08553, HPNK_09984, HPNK_06345, HPNK_07423, HPNK_07783, HPNK_08863, HPNK_07413, HPNK_06300, HPNK_05214, HPNK_04487, HPNK_04477, HPNK_09909, HPNK_03023, HPNK_10186, HPNK_04107, HPNK_11267, HPNK_06983, HPNK_05534, HPNK_01189, HPNK_00095, HPNK_05524, HPNK_04799, HPNK_02259, HPNK_11591, HPNK_00070, HPNK_10481, HPN…
GO:0009059	macromolecule biosynthetic process	P	0.000140742	1.4841e-06	71	259	154	1227	OVER	HPNK_06420, HPNK_00742, HPNK_11736, HPNK_05359, HPNK_09699, HPNK_09694, HPNK_11137, HPNK_00737, HPNK_00732, HPNK_02821, HPNK_09689, HPNK_07038, HPNK_00727, HPNK_07988, HPNK_00722, HPNK_02617, HPNK_09719, HPNK_02612, HPNK_00682, HPNK_09714, HPNK_07588, HPNK_06160, HPNK_09679, HPNK_10842, HPNK_09674, HPNK_09709, HPNK_01937, HPNK_09704, HPNK_09669, HPNK_01733, HPNK_09064, HPNK_10982, HPNK_05074, HPN…	HPNK_10837, HPNK_08228, HPNK_00407, HPNK_08213, HPNK_07488, HPNK_08203, HPNK_08558, HPNK_08553, HPNK_09984, HPNK_06345, HPNK_07423, HPNK_07783, HPNK_08863, HPNK_07413, HPNK_06300, HPNK_05214, HPNK_04487, HPNK_04477, HPNK_09909, HPNK_03023, HPNK_10186, HPNK_04107, HPNK_11267, HPNK_06983, HPNK_05534, HPNK_01189, HPNK_00095, HPNK_05524, HPNK_04799, HPNK_02259, HPNK_11591, HPNK_00070, HPNK_10481, HPN…
GO:1902600	hydrogen ion transmembrane transport	P	0.000351759	4.45108e-06	7	1	218	1485	OVER	HPNK_09784, HPNK_09779, HPNK_09774, HPNK_09769, HPNK_09764, HPNK_09759, HPNK_09754	HPNK_09749
GO:0006754	ATP biosynthetic process	P	0.000351759	4.45108e-06	7	1	218	1485	OVER	HPNK_09784, HPNK_09779, HPNK_09774, HPNK_09769, HPNK_09764, HPNK_09759, HPNK_09754	HPNK_09749
GO:0016469	proton-transporting two-sector ATPase complex	C	0.000351759	4.45108e-06	7	1	218	1485	OVER	HPNK_09784, HPNK_09779, HPNK_09774, HPNK_09769, HPNK_09764, HPNK_09759, HPNK_09754	HPNK_09749
GO:0015986	ATP synthesis coupled proton transport	P	0.000351759	4.45108e-06	7	1	218	1485	OVER	HPNK_09784, HPNK_09779, HPNK_09774, HPNK_09769, HPNK_09764, HPNK_09759, HPNK_09754	HPNK_09749
GO:0015985	energy coupled proton transport, down electrochemical gradient	P	0.000351759	4.45108e-06	7	1	218	1485	OVER	HPNK_09784, HPNK_09779, HPNK_09774, HPNK_09769, HPNK_09764, HPNK_09759, HPNK_09754	HPNK_09749
GO:0045259	proton-transporting ATP synthase complex	C	0.000351759	4.45108e-06	7	1	218	1485	OVER	HPNK_09784, HPNK_09779, HPNK_09774, HPNK_09769, HPNK_09764, HPNK_09759, HPNK_09754	HPNK_09749
GO:0044446	intracellular organelle part	C	0.000501984	6.70488e-06	18	28	207	1458	OVER	HPNK_09699, HPNK_09694, HPNK_09689, HPNK_00722, HPNK_02012, HPNK_09704, HPNK_09064, HPNK_10982, HPNK_09059, HPNK_04232, HPNK_04227, HPNK_00797, HPNK_00792, HPNK_04759, HPNK_00767, HPNK_00762, HPNK_00757, HPNK_08713	HPNK_07493, HPNK_08203, HPNK_11267, HPNK_04794, HPNK_04402, HPNK_11871, HPNK_07373, HPNK_09529, HPNK_08798, HPNK_08788, HPNK_09869, HPNK_05129, HPNK_05489, HPNK_04397, HPNK_03533, HPNK_04954, HPNK_09144, HPNK_00230, HPNK_04939, HPNK_00220, HPNK_01609, HPNK_06165, HPNK_03178, HPNK_02017, HPNK_09074, HPNK_02314, HPNK_10206, HPNK_09034
GO:0044422	organelle part	C	0.000501984	6.70488e-06	18	28	207	1458	OVER	HPNK_09699, HPNK_09694, HPNK_09689, HPNK_00722, HPNK_02012, HPNK_09704, HPNK_09064, HPNK_10982, HPNK_09059, HPNK_04232, HPNK_04227, HPNK_00797, HPNK_00792, HPNK_04759, HPNK_00767, HPNK_00762, HPNK_00757, HPNK_08713	HPNK_07493, HPNK_08203, HPNK_11267, HPNK_04794, HPNK_04402, HPNK_11871, HPNK_07373, HPNK_09529, HPNK_08798, HPNK_08788, HPNK_09869, HPNK_05129, HPNK_05489, HPNK_04397, HPNK_03533, HPNK_04954, HPNK_09144, HPNK_00230, HPNK_04939, HPNK_00220, HPNK_01609, HPNK_06165, HPNK_03178, HPNK_02017, HPNK_09074, HPNK_02314, HPNK_10206, HPNK_09034
GO:0006118	electron transport	P	0.000990678	1.35805e-05	18	30	207	1456	OVER	HPNK_07843, HPNK_03842, HPNK_05699, HPNK_01738, HPNK_08033, HPNK_04999, HPNK_04994, HPNK_07343, HPNK_06105, HPNK_08743, HPNK_08738, HPNK_08733, HPNK_05019, HPNK_05014, HPNK_03713, HPNK_06230, HPNK_05009, HPNK_05004	HPNK_06055, HPNK_06045, HPNK_06040, HPNK_08578, HPNK_06035, HPNK_06025, HPNK_09994, HPNK_05289, HPNK_09974, HPNK_08878, HPNK_04107, HPNK_05864, HPNK_03997, HPNK_03992, HPNK_01753, HPNK_00652, HPNK_07653, HPNK_07623, HPNK_10061, HPNK_04337, HPNK_05049, HPNK_00817, HPNK_08623, HPNK_02097, HPNK_02092, HPNK_06435, HPNK_06430, HPNK_08908, HPNK_05964, HPNK_05959
GO:0009145	purine nucleoside triphosphate biosynthetic process	P	0.00123452	1.7791e-05	7	2	218	1484	OVER	HPNK_09784, HPNK_09779, HPNK_09774, HPNK_09769, HPNK_09764, HPNK_09759, HPNK_09754	HPNK_08103, HPNK_09749
GO:0009206	purine ribonucleoside triphosphate biosynthetic process	P	0.00123452	1.7791e-05	7	2	218	1484	OVER	HPNK_09784, HPNK_09779, HPNK_09774, HPNK_09769, HPNK_09764, HPNK_09759, HPNK_09754	HPNK_08103, HPNK_09749
GO:0009201	ribonucleoside triphosphate biosynthetic process	P	0.00166304	2.4551e-05	8	4	217	1482	OVER	HPNK_08033, HPNK_09784, HPNK_09779, HPNK_09774, HPNK_09769, HPNK_09764, HPNK_09759, HPNK_09754	HPNK_08103, HPNK_09749, HPNK_04854, HPNK_10857
GO:0044769	ATPase activity, coupled to transmembrane movement of ions, rotational mechanism	F	0.00192099	3.03848e-05	6	1	219	1485	OVER	HPNK_09784, HPNK_09779, HPNK_09774, HPNK_09769, HPNK_09764, HPNK_09759	HPNK_09749
GO:0046933	proton-transporting ATP synthase activity, rotational mechanism	F	0.00192099	3.03848e-05	6	1	219	1485	OVER	HPNK_09784, HPNK_09779, HPNK_09774, HPNK_09769, HPNK_09764, HPNK_09759	HPNK_09749
GO:0015934	large ribosomal subunit	C	0.00192099	3.03848e-05	6	1	219	1485	OVER	HPNK_09699, HPNK_09689, HPNK_00722, HPNK_04759, HPNK_00767, HPNK_00762	HPNK_02314
GO:0009058	biosynthetic process	P	0.00198089	3.20284e-05	109	509	116	977	OVER	HPNK_06420, HPNK_00742, HPNK_01019, HPNK_11736, HPNK_05359, HPNK_09699, HPNK_09694, HPNK_11137, HPNK_00737, HPNK_00732, HPNK_02821, HPNK_07598, HPNK_09689, HPNK_07038, HPNK_00727, HPNK_07988, HPNK_00722, HPNK_02617, HPNK_09719, HPNK_02612, HPNK_00682, HPNK_09714, HPNK_07588, HPNK_06160, HPNK_09679, HPNK_10842, HPNK_09674, HPNK_07618, HPNK_09709, HPNK_01937, HPNK_09704, HPNK_09669, HPNK_01738, HPN…	HPNK_10837, HPNK_09314, HPNK_08228, HPNK_00407, HPNK_07493, HPNK_06045, HPNK_08213, HPNK_07128, HPNK_07488, HPNK_08203, HPNK_07473, HPNK_09644, HPNK_08558, HPNK_08553, HPNK_07468, HPNK_07463, HPNK_09999, HPNK_09994, HPNK_07453, HPNK_09989, HPNK_09984, HPNK_06360, HPNK_08538, HPNK_09979, HPNK_06345, HPNK_07423, HPNK_07783, HPNK_06335, HPNK_09954, HPNK_06330, HPNK_08863, HPNK_07418, HPNK_07413, HPN…
GO:0033178	proton-transporting two-sector ATPase complex, catalytic domain	C	0.00224188	3.78243e-05	5	0	220	1486	OVER	HPNK_09784, HPNK_09779, HPNK_09774, HPNK_09769, HPNK_09764
GO:0045261	proton-transporting ATP synthase complex, catalytic core F(1)	C	0.00224188	3.78243e-05	5	0	220	1486	OVER	HPNK_09784, HPNK_09779, HPNK_09774, HPNK_09769, HPNK_09764
GO:1990204	oxidoreductase complex	C	0.00290893	5.0101e-05	9	7	216	1479	OVER	HPNK_01733, HPNK_01728, HPNK_07343, HPNK_07338, HPNK_08748, HPNK_08743, HPNK_08738, HPNK_08733, HPNK_03518	HPNK_06045, HPNK_02214, HPNK_08723, HPNK_03513, HPNK_10642, HPNK_09429, HPNK_05049
GO:1901576	organic substance biosynthetic process	P	0.00405392	7.12465e-05	106	500	119	986	OVER	HPNK_06420, HPNK_00742, HPNK_01019, HPNK_11736, HPNK_05359, HPNK_09699, HPNK_09694, HPNK_11137, HPNK_00737, HPNK_00732, HPNK_02821, HPNK_09689, HPNK_07038, HPNK_00727, HPNK_07988, HPNK_00722, HPNK_02617, HPNK_09719, HPNK_02612, HPNK_00682, HPNK_09714, HPNK_07588, HPNK_06160, HPNK_09679, HPNK_10842, HPNK_09674, HPNK_09709, HPNK_01937, HPNK_09704, HPNK_09669, HPNK_01738, HPNK_01733, HPNK_09064, HPN…	HPNK_10837, HPNK_09314, HPNK_08228, HPNK_00407, HPNK_07493, HPNK_06045, HPNK_08213, HPNK_07128, HPNK_07488, HPNK_08203, HPNK_07473, HPNK_09644, HPNK_08558, HPNK_08553, HPNK_07468, HPNK_07463, HPNK_09999, HPNK_09994, HPNK_07453, HPNK_09989, HPNK_09984, HPNK_06360, HPNK_08538, HPNK_09979, HPNK_06345, HPNK_07423, HPNK_07783, HPNK_06335, HPNK_09954, HPNK_06330, HPNK_08863, HPNK_07418, HPNK_07413, HPN…
GO:0015078	hydrogen ion transmembrane transporter activity	F	0.00718165	0.00012874	7	4	218	1482	OVER	HPNK_09784, HPNK_09779, HPNK_09774, HPNK_09769, HPNK_09764, HPNK_09759, HPNK_09754	HPNK_11876, HPNK_09749, HPNK_07848, HPNK_08918
GO:0044237	cellular metabolic process	P	0.00974042	0.000179521	173	964	52	522	OVER	HPNK_06420, HPNK_00742, HPNK_01019, HPNK_07843, HPNK_11736, HPNK_05359, HPNK_11696, HPNK_02791, HPNK_09699, HPNK_09694, HPNK_11137, HPNK_10662, HPNK_02037, HPNK_00737, HPNK_09134, HPNK_00732, HPNK_02821, HPNK_09729, HPNK_09689, HPNK_05149, HPNK_07593, HPNK_11321, HPNK_03842, HPNK_07038, HPNK_00727, HPNK_07988, HPNK_00722, HPNK_05699, HPNK_02617, HPNK_10256, HPNK_11082, HPNK_09719, HPNK_02612, HPN…	HPNK_07143, HPNK_10837, HPNK_09319, HPNK_09314, HPNK_08228, HPNK_00407, HPNK_08588, HPNK_00402, HPNK_07138, HPNK_07498, HPNK_07493, HPNK_09309, HPNK_09304, HPNK_06045, HPNK_06040, HPNK_08218, HPNK_08213, HPNK_08573, HPNK_07128, HPNK_07488, HPNK_02923, HPNK_09659, HPNK_01833, HPNK_06030, HPNK_08203, HPNK_02918, HPNK_07113, HPNK_07473, HPNK_10802, HPNK_09644, HPNK_08558, HPNK_08553, HPNK_05294, HPN…
GO:0045333	cellular respiration	P	0.00974042	0.000181456	13	21	212	1465	OVER	HPNK_10662, HPNK_05149, HPNK_01738, HPNK_04999, HPNK_07343, HPNK_07338, HPNK_08748, HPNK_08743, HPNK_08738, HPNK_08733, HPNK_05779, HPNK_05774, HPNK_05014	HPNK_09659, HPNK_09999, HPNK_09994, HPNK_05284, HPNK_09989, HPNK_03997, HPNK_03992, HPNK_03987, HPNK_10732, HPNK_01748, HPNK_07028, HPNK_05784, HPNK_10657, HPNK_10642, HPNK_10977, HPNK_10967, HPNK_05049, HPNK_06125, HPNK_06435, HPNK_02087, HPNK_05319
GO:0022900	electron transport chain	P	0.0106667	0.00020246	11	15	214	1471	OVER	HPNK_07843, HPNK_03842, HPNK_05699, HPNK_04999, HPNK_07338, HPNK_08748, HPNK_08743, HPNK_05789, HPNK_05014, HPNK_05009, HPNK_05004	HPNK_06045, HPNK_06040, HPNK_06030, HPNK_09999, HPNK_09994, HPNK_09989, HPNK_04107, HPNK_03997, HPNK_03992, HPNK_03987, HPNK_01748, HPNK_07653, HPNK_07623, HPNK_10061, HPNK_05039
GO:0044249	cellular biosynthetic process	P	0.011101	0.000214605	101	483	124	1003	OVER	HPNK_06420, HPNK_00742, HPNK_01019, HPNK_11736, HPNK_05359, HPNK_09699, HPNK_09694, HPNK_11137, HPNK_00737, HPNK_00732, HPNK_02821, HPNK_09689, HPNK_07038, HPNK_00727, HPNK_07988, HPNK_00722, HPNK_02617, HPNK_09719, HPNK_02612, HPNK_00682, HPNK_09714, HPNK_07588, HPNK_06160, HPNK_09679, HPNK_10842, HPNK_09674, HPNK_09709, HPNK_01937, HPNK_09704, HPNK_09669, HPNK_01733, HPNK_09064, HPNK_01728, HPN…	HPNK_10837, HPNK_09314, HPNK_08228, HPNK_00407, HPNK_07493, HPNK_06045, HPNK_08213, HPNK_07128, HPNK_07488, HPNK_08203, HPNK_07473, HPNK_09644, HPNK_08558, HPNK_08553, HPNK_07468, HPNK_07463, HPNK_09999, HPNK_09994, HPNK_07453, HPNK_09989, HPNK_09984, HPNK_06360, HPNK_08538, HPNK_09979, HPNK_06345, HPNK_07423, HPNK_07783, HPNK_06335, HPNK_09954, HPNK_06330, HPNK_08863, HPNK_07418, HPNK_07413, HPN…
GO:0009142	nucleoside triphosphate biosynthetic process	P	0.0113305	0.000223026	8	7	217	1479	OVER	HPNK_08033, HPNK_09784, HPNK_09779, HPNK_09774, HPNK_09769, HPNK_09764, HPNK_09759, HPNK_09754	HPNK_10186, HPNK_08103, HPNK_04032, HPNK_09749, HPNK_04854, HPNK_10862, HPNK_10857
GO:0019829	cation-transporting ATPase activity	F	0.0137061	0.000274604	7	5	218	1481	OVER	HPNK_08308, HPNK_09784, HPNK_09779, HPNK_09774, HPNK_09769, HPNK_09764, HPNK_09759	HPNK_02284, HPNK_01144, HPNK_02766, HPNK_08343, HPNK_09749
GO:0015672	monovalent inorganic cation transport	P	0.0173488	0.000353683	13	23	212	1463	OVER	HPNK_04999, HPNK_04994, HPNK_09784, HPNK_09779, HPNK_09774, HPNK_09769, HPNK_09764, HPNK_09759, HPNK_09754, HPNK_05019, HPNK_05014, HPNK_05009, HPNK_05004	HPNK_09999, HPNK_09994, HPNK_09989, HPNK_06340, HPNK_02284, HPNK_03997, HPNK_03992, HPNK_03987, HPNK_11876, HPNK_08148, HPNK_08143, HPNK_11811, HPNK_05134, HPNK_05469, HPNK_01069, HPNK_04672, HPNK_03503, HPNK_09749, HPNK_09739, HPNK_06445, HPNK_06430, HPNK_07848, HPNK_02642
GO:0043446	cellular alkane metabolic process	P	0.0300142	0.000632989	5	2	220	1484	OVER	HPNK_08748, HPNK_08743, HPNK_05589, HPNK_08738, HPNK_08733	HPNK_08723, HPNK_05049
GO:0015947	methane metabolic process	P	0.0300142	0.000632989	5	2	220	1484	OVER	HPNK_08748, HPNK_08743, HPNK_05589, HPNK_08738, HPNK_08733	HPNK_08723, HPNK_05049
GO:0000049	tRNA binding	F	0.0329088	0.000705601	9	12	216	1474	OVER	HPNK_00732, HPNK_10842, HPNK_09709, HPNK_09669, HPNK_04232, HPNK_04227, HPNK_00782, HPNK_04759, HPNK_01414	HPNK_10837, HPNK_06350, HPNK_02289, HPNK_04457, HPNK_01139, HPNK_01124, HPNK_08413, HPNK_06885, HPNK_08098, HPNK_08618, HPNK_07878, HPNK_01539
GO:0044238	primary metabolic process	P	0.0377951	0.000823654	165	928	60	558	OVER	HPNK_06420, HPNK_00742, HPNK_01019, HPNK_11736, HPNK_05359, HPNK_11696, HPNK_02791, HPNK_09699, HPNK_09694, HPNK_11137, HPNK_10662, HPNK_02037, HPNK_00737, HPNK_09134, HPNK_00732, HPNK_02821, HPNK_07993, HPNK_09729, HPNK_08263, HPNK_09689, HPNK_05149, HPNK_07593, HPNK_09329, HPNK_11321, HPNK_07038, HPNK_00727, HPNK_07988, HPNK_00722, HPNK_02617, HPNK_10256, HPNK_11082, HPNK_09719, HPNK_02612, HPN…	HPNK_07143, HPNK_10837, HPNK_09314, HPNK_08228, HPNK_00407, HPNK_08588, HPNK_00402, HPNK_07138, HPNK_07498, HPNK_07493, HPNK_09309, HPNK_09304, HPNK_06045, HPNK_08218, HPNK_08213, HPNK_08573, HPNK_07128, HPNK_07488, HPNK_02923, HPNK_09659, HPNK_01833, HPNK_08203, HPNK_02918, HPNK_07113, HPNK_07473, HPNK_10802, HPNK_09644, HPNK_08553, HPNK_05294, HPNK_07468, HPNK_07463, HPNK_09999, HPNK_01818, HPN…
GO:0015980	energy derivation by oxidation of organic compounds	P	0.0388968	0.000861335	13	26	212	1460	OVER	HPNK_10662, HPNK_05149, HPNK_01738, HPNK_04999, HPNK_07343, HPNK_07338, HPNK_08748, HPNK_08743, HPNK_08738, HPNK_08733, HPNK_05779, HPNK_05774, HPNK_05014	HPNK_09659, HPNK_09999, HPNK_09994, HPNK_05284, HPNK_09989, HPNK_03997, HPNK_03992, HPNK_03987, HPNK_10732, HPNK_01748, HPNK_07028, HPNK_08783, HPNK_08778, HPNK_08773, HPNK_08768, HPNK_05784, HPNK_10657, HPNK_10642, HPNK_10632, HPNK_10977, HPNK_10967, HPNK_05049, HPNK_06125, HPNK_06435, HPNK_02087, HPNK_05319
GO:1901659	glycosyl compound biosynthetic process	P	0.0527773	0.00118726	14	31	211	1455	OVER	HPNK_08033, HPNK_03977, HPNK_08808, HPNK_09784, HPNK_09779, HPNK_11771, HPNK_09774, HPNK_05789, HPNK_09769, HPNK_09764, HPNK_03723, HPNK_09759, HPNK_09754, HPNK_10722	HPNK_06335, HPNK_06330, HPNK_07418, HPNK_08813, HPNK_01459, HPNK_03982, HPNK_02507, HPNK_07053, HPNK_08103, HPNK_05199, HPNK_08788, HPNK_00947, HPNK_04007, HPNK_02467, HPNK_01688, HPNK_01309, HPNK_02702, HPNK_07233, HPNK_00857, HPNK_09749, HPNK_01927, HPNK_07888, HPNK_02072, HPNK_01264, HPNK_04507, HPNK_04854, HPNK_11656, HPNK_03733, HPNK_03728, HPNK_10526, HPNK_10857
GO:0098662	inorganic cation transmembrane transport	P	0.0665963	0.00156835	7	8	218	1478	OVER	HPNK_09784, HPNK_09779, HPNK_09774, HPNK_09769, HPNK_09764, HPNK_09759, HPNK_09754	HPNK_06340, HPNK_01144, HPNK_09749, HPNK_06445, HPNK_06430, HPNK_07848, HPNK_02374, HPNK_02642
GO:0098660	inorganic ion transmembrane transport	P	0.0665963	0.00156835	7	8	218	1478	OVER	HPNK_09784, HPNK_09779, HPNK_09774, HPNK_09769, HPNK_09764, HPNK_09759, HPNK_09754	HPNK_06340, HPNK_01144, HPNK_09749, HPNK_06445, HPNK_06430, HPNK_07848, HPNK_02374, HPNK_02642
GO:0098655	cation transmembrane transport	P	0.0665963	0.00156835	7	8	218	1478	OVER	HPNK_09784, HPNK_09779, HPNK_09774, HPNK_09769, HPNK_09764, HPNK_09759, HPNK_09754	HPNK_06340, HPNK_01144, HPNK_09749, HPNK_06445, HPNK_06430, HPNK_07848, HPNK_02374, HPNK_02642
GO:0006096	glycolytic process	P	0.0681208	0.00162819	8	11	217	1475	OVER	HPNK_02037, HPNK_01738, HPNK_01733, HPNK_01728, HPNK_03977, HPNK_10176, HPNK_07318, HPNK_05574	HPNK_04472, HPNK_10181, HPNK_03912, HPNK_04372, HPNK_01089, HPNK_01079, HPNK_01074, HPNK_08673, HPNK_05374, HPNK_05344, HPNK_05314
GO:0009987	cellular process	P	0.0687997	0.00166861	182	1063	43	423	OVER	HPNK_06420, HPNK_00742, HPNK_01019, HPNK_07843, HPNK_11736, HPNK_10907, HPNK_05359, HPNK_11696, HPNK_02791, HPNK_09699, HPNK_09694, HPNK_11137, HPNK_10662, HPNK_02037, HPNK_00737, HPNK_09134, HPNK_00732, HPNK_02821, HPNK_09729, HPNK_09689, HPNK_05149, HPNK_07593, HPNK_11321, HPNK_03842, HPNK_07038, HPNK_00727, HPNK_07988, HPNK_00722, HPNK_05699, HPNK_02617, HPNK_10256, HPNK_11082, HPNK_09719, HPN…	HPNK_07143, HPNK_10837, HPNK_09319, HPNK_09314, HPNK_08228, HPNK_00407, HPNK_08588, HPNK_00402, HPNK_07138, HPNK_07498, HPNK_07493, HPNK_09309, HPNK_01848, HPNK_09304, HPNK_06045, HPNK_06040, HPNK_08218, HPNK_08213, HPNK_08573, HPNK_07128, HPNK_07488, HPNK_02923, HPNK_09659, HPNK_01833, HPNK_06030, HPNK_08203, HPNK_02918, HPNK_07478, HPNK_07113, HPNK_07473, HPNK_10802, HPNK_01828, HPNK_09644, HPN…
GO:0008152	metabolic process	P	0.0741293	0.00182397	187	1102	38	384	OVER	HPNK_06420, HPNK_00742, HPNK_01019, HPNK_07843, HPNK_11736, HPNK_05359, HPNK_11696, HPNK_02791, HPNK_09699, HPNK_09694, HPNK_11137, HPNK_10662, HPNK_02037, HPNK_00737, HPNK_09134, HPNK_00732, HPNK_02821, HPNK_07993, HPNK_09729, HPNK_08263, HPNK_07598, HPNK_09689, HPNK_05149, HPNK_07593, HPNK_09329, HPNK_11321, HPNK_03842, HPNK_07038, HPNK_00727, HPNK_07988, HPNK_00722, HPNK_05699, HPNK_02617, HPN…	HPNK_07143, HPNK_10837, HPNK_09319, HPNK_09314, HPNK_08228, HPNK_00407, HPNK_08588, HPNK_00402, HPNK_08583, HPNK_07138, HPNK_07498, HPNK_07493, HPNK_09309, HPNK_09304, HPNK_06045, HPNK_06040, HPNK_08218, HPNK_08578, HPNK_08213, HPNK_08573, HPNK_07128, HPNK_07488, HPNK_02923, HPNK_09659, HPNK_06395, HPNK_01833, HPNK_06030, HPNK_08203, HPNK_02918, HPNK_07113, HPNK_07473, HPNK_10802, HPNK_06025, HPN…
GO:0009163	nucleoside biosynthetic process	P	0.0741293	0.00187603	13	29	212	1457	OVER	HPNK_08033, HPNK_08808, HPNK_09784, HPNK_09779, HPNK_11771, HPNK_09774, HPNK_05789, HPNK_09769, HPNK_09764, HPNK_03723, HPNK_09759, HPNK_09754, HPNK_10722	HPNK_06335, HPNK_06330, HPNK_07418, HPNK_08813, HPNK_01459, HPNK_03982, HPNK_02507, HPNK_07053, HPNK_08103, HPNK_05199, HPNK_08788, HPNK_00947, HPNK_04007, HPNK_02467, HPNK_01688, HPNK_01309, HPNK_02702, HPNK_07233, HPNK_00857, HPNK_09749, HPNK_01927, HPNK_01264, HPNK_04507, HPNK_04854, HPNK_11656, HPNK_03733, HPNK_03728, HPNK_10526, HPNK_10857
GO:0042455	ribonucleoside biosynthetic process	P	0.0741293	0.00187603	13	29	212	1457	OVER	HPNK_08033, HPNK_08808, HPNK_09784, HPNK_09779, HPNK_11771, HPNK_09774, HPNK_05789, HPNK_09769, HPNK_09764, HPNK_03723, HPNK_09759, HPNK_09754, HPNK_10722	HPNK_06335, HPNK_06330, HPNK_07418, HPNK_08813, HPNK_01459, HPNK_03982, HPNK_02507, HPNK_07053, HPNK_08103, HPNK_05199, HPNK_08788, HPNK_00947, HPNK_04007, HPNK_02467, HPNK_01688, HPNK_01309, HPNK_02702, HPNK_07233, HPNK_00857, HPNK_09749, HPNK_01927, HPNK_01264, HPNK_04507, HPNK_04854, HPNK_11656, HPNK_03733, HPNK_03728, HPNK_10526, HPNK_10857
GO:0016655	oxidoreductase activity, acting on NAD(P)H, quinone or similar compound as acceptor	F	0.0830498	0.00224743	6	6	219	1480	OVER	HPNK_04999, HPNK_04994, HPNK_05019, HPNK_05014, HPNK_05009, HPNK_05004	HPNK_09999, HPNK_09994, HPNK_09989, HPNK_03997, HPNK_03992, HPNK_03987
GO:0046961	proton-transporting ATPase activity, rotational mechanism	F	0.0830498	0.00224775	3	0	222	1486	OVER	HPNK_09784, HPNK_09774, HPNK_09769
GO:0036442	hydrogen-exporting ATPase activity	F	0.0830498	0.00224775	3	0	222	1486	OVER	HPNK_09784, HPNK_09774, HPNK_09769
GO:0015991	ATP hydrolysis coupled proton transport	P	0.0830498	0.00224775	3	0	222	1486	OVER	HPNK_09779, HPNK_09769, HPNK_09754
GO:0015988	energy coupled proton transmembrane transport, against electrochemical gradient	P	0.0830498	0.00224775	3	0	222	1486	OVER	HPNK_09779, HPNK_09769, HPNK_09754
GO:0034220	ion transmembrane transport	P	0.0871137	0.00241059	8	12	217	1474	OVER	HPNK_10782, HPNK_09784, HPNK_09779, HPNK_09774, HPNK_09769, HPNK_09764, HPNK_09759, HPNK_09754	HPNK_09639, HPNK_06340, HPNK_01144, HPNK_07978, HPNK_09749, HPNK_06445, HPNK_06430, HPNK_03148, HPNK_03143, HPNK_07848, HPNK_02374, HPNK_02642
GO:0016903	oxidoreductase activity, acting on the aldehyde or oxo group of donors	F	0.0871137	0.00248021	7	9	218	1477	OVER	HPNK_09269, HPNK_01728, HPNK_08748, HPNK_08743, HPNK_07318, HPNK_08738, HPNK_08733	HPNK_03698, HPNK_08723, HPNK_08073, HPNK_03508, HPNK_08063, HPNK_10642, HPNK_01992, HPNK_05049, HPNK_11067
GO:0006818	hydrogen transport	P	0.0871137	0.00248021	7	9	218	1477	OVER	HPNK_09784, HPNK_09779, HPNK_09774, HPNK_09769, HPNK_09764, HPNK_09759, HPNK_09754	HPNK_09999, HPNK_09994, HPNK_09989, HPNK_03997, HPNK_03992, HPNK_03987, HPNK_05469, HPNK_09749, HPNK_07848
GO:0015992	proton transport	P	0.0871137	0.00248021	7	9	218	1477	OVER	HPNK_09784, HPNK_09779, HPNK_09774, HPNK_09769, HPNK_09764, HPNK_09759, HPNK_09754	HPNK_09999, HPNK_09994, HPNK_09989, HPNK_03997, HPNK_03992, HPNK_03987, HPNK_05469, HPNK_09749, HPNK_07848
GO:0046364	monosaccharide biosynthetic process	P	0.105459	0.00303958	9	16	216	1470	OVER	HPNK_02821, HPNK_01738, HPNK_01733, HPNK_01728, HPNK_03977, HPNK_10176, HPNK_07318, HPNK_05574, HPNK_03713	HPNK_04472, HPNK_10181, HPNK_03912, HPNK_07028, HPNK_04372, HPNK_01089, HPNK_01079, HPNK_01074, HPNK_10977, HPNK_10967, HPNK_08673, HPNK_05374, HPNK_05344, HPNK_05314, HPNK_02042, HPNK_07803
GO:0006812	cation transport	P	0.112281	0.00327569	16	44	209	1442	OVER	HPNK_08308, HPNK_05084, HPNK_04999, HPNK_04994, HPNK_09784, HPNK_09779, HPNK_09774, HPNK_04367, HPNK_09769, HPNK_09764, HPNK_09759, HPNK_09754, HPNK_05019, HPNK_05014, HPNK_05009, HPNK_05004	HPNK_09999, HPNK_09994, HPNK_09989, HPNK_06340, HPNK_02284, HPNK_04422, HPNK_01149, HPNK_01144, HPNK_01499, HPNK_03997, HPNK_03992, HPNK_03987, HPNK_11876, HPNK_03618, HPNK_07068, HPNK_08148, HPNK_08143, HPNK_11811, HPNK_08463, HPNK_05499, HPNK_05134, HPNK_05469, HPNK_07978, HPNK_05794, HPNK_01069, HPNK_04672, HPNK_11401, HPNK_01334, HPNK_03503, HPNK_02766, HPNK_08343, HPNK_09749, HPNK_09739, HPN…
GO:0009326	formate dehydrogenase complex	C	0.116556	0.00352331	4	2	221	1484	OVER	HPNK_08748, HPNK_08743, HPNK_08738, HPNK_08733	HPNK_08723, HPNK_05049
GO:0008863	formate dehydrogenase (NAD+) activity	F	0.116556	0.00352331	4	2	221	1484	OVER	HPNK_08748, HPNK_08743, HPNK_08738, HPNK_08733	HPNK_08723, HPNK_05049
GO:0015942	formate metabolic process	P	0.116556	0.00352331	4	2	221	1484	OVER	HPNK_08748, HPNK_08743, HPNK_08738, HPNK_08733	HPNK_08723, HPNK_05049
GO:0042451	purine nucleoside biosynthetic process	P	0.133404	0.00412639	9	17	216	1469	OVER	HPNK_08808, HPNK_09784, HPNK_09779, HPNK_09774, HPNK_05789, HPNK_09769, HPNK_09764, HPNK_09759, HPNK_09754	HPNK_07418, HPNK_08813, HPNK_03982, HPNK_02507, HPNK_07053, HPNK_08103, HPNK_05199, HPNK_08788, HPNK_00947, HPNK_04007, HPNK_01688, HPNK_02702, HPNK_07233, HPNK_00857, HPNK_09749, HPNK_01927, HPNK_10526
GO:0046129	purine ribonucleoside biosynthetic process	P	0.133404	0.00412639	9	17	216	1469	OVER	HPNK_08808, HPNK_09784, HPNK_09779, HPNK_09774, HPNK_05789, HPNK_09769, HPNK_09764, HPNK_09759, HPNK_09754	HPNK_07418, HPNK_08813, HPNK_03982, HPNK_02507, HPNK_07053, HPNK_08103, HPNK_05199, HPNK_08788, HPNK_00947, HPNK_04007, HPNK_01688, HPNK_02702, HPNK_07233, HPNK_00857, HPNK_09749, HPNK_01927, HPNK_10526
GO:0009055	electron carrier activity	F	0.144343	0.00451546	10	21	215	1465	OVER	HPNK_07843, HPNK_03842, HPNK_05699, HPNK_08033, HPNK_07343, HPNK_08743, HPNK_08738, HPNK_08733, HPNK_05019, HPNK_05004	HPNK_06055, HPNK_06045, HPNK_06040, HPNK_06035, HPNK_06025, HPNK_09994, HPNK_05289, HPNK_04107, HPNK_05864, HPNK_03997, HPNK_03992, HPNK_01753, HPNK_00652, HPNK_07653, HPNK_07623, HPNK_10061, HPNK_05049, HPNK_00817, HPNK_08623, HPNK_02092, HPNK_08908
GO:0055114	oxidation-reduction process	P	0.166311	0.00529565	42	179	183	1307	OVER	HPNK_01019, HPNK_07843, HPNK_10662, HPNK_05149, HPNK_03842, HPNK_05699, HPNK_00682, HPNK_06160, HPNK_01738, HPNK_09269, HPNK_01728, HPNK_04242, HPNK_04999, HPNK_04994, HPNK_10176, HPNK_07343, HPNK_06270, HPNK_07338, HPNK_11182, HPNK_08748, HPNK_08743, HPNK_05789, HPNK_11606, HPNK_05589, HPNK_07318, HPNK_08738, HPNK_03723, HPNK_02102, HPNK_08733, HPNK_05779, HPNK_05774, HPNK_07668, HPNK_07663, HPN…	HPNK_08583, HPNK_09304, HPNK_06045, HPNK_06040, HPNK_08578, HPNK_08213, HPNK_09659, HPNK_06030, HPNK_07473, HPNK_09999, HPNK_09994, HPNK_05284, HPNK_09989, HPNK_08538, HPNK_09974, HPNK_08878, HPNK_07773, HPNK_09944, HPNK_04482, HPNK_08828, HPNK_04472, HPNK_04107, HPNK_10181, HPNK_07723, HPNK_04462, HPNK_01199, HPNK_02279, HPNK_05534, HPNK_02269, HPNK_11591, HPNK_04784, HPNK_03698, HPNK_02249, HPN…
GO:0009199	ribonucleoside triphosphate metabolic process	P	0.166311	0.00535842	21	70	204	1416	OVER	HPNK_07988, HPNK_07618, HPNK_01897, HPNK_08833, HPNK_07968, HPNK_00467, HPNK_08033, HPNK_04242, HPNK_07758, HPNK_04237, HPNK_07343, HPNK_07338, HPNK_09784, HPNK_09779, HPNK_09774, HPNK_05789, HPNK_09769, HPNK_09764, HPNK_09759, HPNK_09754, HPNK_03708	HPNK_08573, HPNK_09999, HPNK_09994, HPNK_01813, HPNK_09989, HPNK_08533, HPNK_08893, HPNK_07428, HPNK_09954, HPNK_05234, HPNK_08838, HPNK_05569, HPNK_06983, HPNK_02597, HPNK_01499, HPNK_03997, HPNK_03992, HPNK_09279, HPNK_03987, HPNK_07093, HPNK_09259, HPNK_03603, HPNK_11851, HPNK_11846, HPNK_01768, HPNK_08468, HPNK_08103, HPNK_08463, HPNK_06245, HPNK_06240, HPNK_00952, HPNK_04067, HPNK_07648, HPN…
GO:0042625	ATPase activity, coupled to transmembrane movement of ions	F	0.166311	0.0054635	7	11	218	1475	OVER	HPNK_08308, HPNK_09784, HPNK_09779, HPNK_09774, HPNK_09769, HPNK_09764, HPNK_09759	HPNK_10802, HPNK_09954, HPNK_02284, HPNK_01144, HPNK_04042, HPNK_02766, HPNK_08343, HPNK_09749, HPNK_08948, HPNK_05659, HPNK_11611
GO:0009168	purine ribonucleoside monophosphate biosynthetic process	P	0.166311	0.00549498	9	18	216	1468	OVER	HPNK_08808, HPNK_09784, HPNK_09779, HPNK_09774, HPNK_05789, HPNK_09769, HPNK_09764, HPNK_09759, HPNK_09754	HPNK_07493, HPNK_07418, HPNK_08858, HPNK_08813, HPNK_03693, HPNK_01723, HPNK_05199, HPNK_01713, HPNK_08788, HPNK_05144, HPNK_04022, HPNK_11172, HPNK_04007, HPNK_03857, HPNK_09749, HPNK_03158, HPNK_11371, HPNK_10867
GO:0009127	purine nucleoside monophosphate biosynthetic process	P	0.166311	0.00549498	9	18	216	1468	OVER	HPNK_08808, HPNK_09784, HPNK_09779, HPNK_09774, HPNK_05789, HPNK_09769, HPNK_09764, HPNK_09759, HPNK_09754	HPNK_07493, HPNK_07418, HPNK_08858, HPNK_08813, HPNK_03693, HPNK_01723, HPNK_05199, HPNK_01713, HPNK_08788, HPNK_05144, HPNK_04022, HPNK_11172, HPNK_04007, HPNK_03857, HPNK_09749, HPNK_03158, HPNK_11371, HPNK_10867
GO:0071704	organic substance metabolic process	P	0.172045	0.005745	171	1003	54	483	OVER	HPNK_06420, HPNK_00742, HPNK_01019, HPNK_11736, HPNK_05359, HPNK_11696, HPNK_02791, HPNK_09699, HPNK_09694, HPNK_11137, HPNK_10662, HPNK_02037, HPNK_00737, HPNK_09134, HPNK_00732, HPNK_02821, HPNK_07993, HPNK_09729, HPNK_08263, HPNK_09689, HPNK_05149, HPNK_07593, HPNK_09329, HPNK_11321, HPNK_07038, HPNK_00727, HPNK_07988, HPNK_00722, HPNK_02617, HPNK_10256, HPNK_11082, HPNK_09719, HPNK_02612, HPN…	HPNK_07143, HPNK_10837, HPNK_09314, HPNK_08228, HPNK_00407, HPNK_08588, HPNK_00402, HPNK_07138, HPNK_07498, HPNK_07493, HPNK_09309, HPNK_09304, HPNK_06045, HPNK_08218, HPNK_08213, HPNK_08573, HPNK_07128, HPNK_07488, HPNK_02923, HPNK_09659, HPNK_01833, HPNK_08203, HPNK_02918, HPNK_07113, HPNK_07473, HPNK_10802, HPNK_09644, HPNK_08558, HPNK_08553, HPNK_05294, HPNK_07468, HPNK_07463, HPNK_09999, HPN…
GO:0016620	oxidoreductase activity, acting on the aldehyde or oxo group of donors, NAD or NADP as acceptor	F	0.172045	0.0058054	6	8	219	1478	OVER	HPNK_09269, HPNK_08748, HPNK_08743, HPNK_07318, HPNK_08738, HPNK_08733	HPNK_03698, HPNK_08723, HPNK_08073, HPNK_03508, HPNK_08063, HPNK_01992, HPNK_05049, HPNK_11067
GO:0009156	ribonucleoside monophosphate biosynthetic process	P	0.173409	0.00591237	11	26	214	1460	OVER	HPNK_08808, HPNK_09784, HPNK_09779, HPNK_11771, HPNK_09774, HPNK_05789, HPNK_09769, HPNK_09764, HPNK_09759, HPNK_09754, HPNK_02457	HPNK_07493, HPNK_06335, HPNK_06330, HPNK_07418, HPNK_08858, HPNK_08813, HPNK_10186, HPNK_03693, HPNK_01459, HPNK_01723, HPNK_05199, HPNK_01713, HPNK_08788, HPNK_05144, HPNK_04022, HPNK_11172, HPNK_04007, HPNK_02467, HPNK_03857, HPNK_09749, HPNK_03158, HPNK_11371, HPNK_11656, HPNK_10867, HPNK_10857, HPNK_08243
GO:0043234	protein complex	C	0.185488	0.00648302	37	154	188	1332	OVER	HPNK_08318, HPNK_05359, HPNK_10662, HPNK_10256, HPNK_10251, HPNK_00682, HPNK_07588, HPNK_10842, HPNK_10246, HPNK_01937, HPNK_01897, HPNK_01733, HPNK_07968, HPNK_01728, HPNK_10982, HPNK_03763, HPNK_10176, HPNK_07343, HPNK_11626, HPNK_07338, HPNK_09784, HPNK_03548, HPNK_09779, HPNK_09774, HPNK_08748, HPNK_05194, HPNK_08743, HPNK_09769, HPNK_09764, HPNK_08738, HPNK_08733, HPNK_09759, HPNK_05574, HPN…	HPNK_10837, HPNK_09314, HPNK_07138, HPNK_07493, HPNK_06045, HPNK_07128, HPNK_09659, HPNK_08553, HPNK_05294, HPNK_07468, HPNK_07463, HPNK_07453, HPNK_08533, HPNK_08893, HPNK_07423, HPNK_06335, HPNK_06330, HPNK_05554, HPNK_04107, HPNK_06993, HPNK_01194, HPNK_06973, HPNK_04427, HPNK_10481, HPNK_04402, HPNK_10116, HPNK_01139, HPNK_02214, HPNK_09299, HPNK_03648, HPNK_08193, HPNK_02542, HPNK_03982, HPN…
GO:0019319	hexose biosynthetic process	P	0.185488	0.00658499	8	15	217	1471	OVER	HPNK_01738, HPNK_01733, HPNK_01728, HPNK_03977, HPNK_10176, HPNK_07318, HPNK_05574, HPNK_03713	HPNK_04472, HPNK_10181, HPNK_03912, HPNK_07028, HPNK_04372, HPNK_01089, HPNK_01079, HPNK_01074, HPNK_10977, HPNK_10967, HPNK_08673, HPNK_05374, HPNK_05344, HPNK_05314, HPNK_07803
GO:0016651	oxidoreductase activity, acting on NAD(P)H	F	0.185488	0.00658499	8	15	217	1471	OVER	HPNK_01738, HPNK_04999, HPNK_04994, HPNK_05019, HPNK_05014, HPNK_03713, HPNK_05009, HPNK_05004	HPNK_09999, HPNK_09994, HPNK_09989, HPNK_09974, HPNK_05534, HPNK_03997, HPNK_03992, HPNK_03987, HPNK_00652, HPNK_05469, HPNK_05464, HPNK_10061, HPNK_01309, HPNK_00817, HPNK_02097
GO:0006094	gluconeogenesis	P	0.185488	0.00658499	8	15	217	1471	OVER	HPNK_01738, HPNK_01733, HPNK_01728, HPNK_03977, HPNK_10176, HPNK_07318, HPNK_05574, HPNK_03713	HPNK_04472, HPNK_10181, HPNK_03912, HPNK_07028, HPNK_04372, HPNK_01089, HPNK_01079, HPNK_01074, HPNK_10977, HPNK_10967, HPNK_08673, HPNK_05374, HPNK_05344, HPNK_05314, HPNK_07803
GO:0016491	oxidoreductase activity	F	0.197906	0.00709541	37	155	188	1331	OVER	HPNK_01019, HPNK_07843, HPNK_03842, HPNK_05699, HPNK_00682, HPNK_06160, HPNK_01738, HPNK_09269, HPNK_01728, HPNK_04242, HPNK_04999, HPNK_04994, HPNK_07343, HPNK_06270, HPNK_07338, HPNK_11182, HPNK_06105, HPNK_08748, HPNK_08743, HPNK_11606, HPNK_05589, HPNK_07318, HPNK_08738, HPNK_03723, HPNK_02102, HPNK_08733, HPNK_05774, HPNK_07668, HPNK_07663, HPNK_05019, HPNK_05014, HPNK_03713, HPNK_03518, HPN…	HPNK_08583, HPNK_09304, HPNK_06045, HPNK_08578, HPNK_08213, HPNK_07473, HPNK_09999, HPNK_09994, HPNK_05289, HPNK_05284, HPNK_09989, HPNK_08538, HPNK_09974, HPNK_08878, HPNK_07773, HPNK_09944, HPNK_04487, HPNK_04482, HPNK_08828, HPNK_07723, HPNK_04462, HPNK_01199, HPNK_02279, HPNK_05534, HPNK_02269, HPNK_11591, HPNK_04784, HPNK_03698, HPNK_02249, HPNK_05864, HPNK_04412, HPNK_02239, HPNK_02224, HPN…
GO:1901657	glycosyl compound metabolic process	P	0.211973	0.00767423	28	108	197	1378	OVER	HPNK_07988, HPNK_07618, HPNK_01897, HPNK_08833, HPNK_07968, HPNK_00467, HPNK_08033, HPNK_03977, HPNK_04242, HPNK_07758, HPNK_04237, HPNK_08808, HPNK_07343, HPNK_07338, HPNK_09784, HPNK_04212, HPNK_09779, HPNK_11771, HPNK_09774, HPNK_09219, HPNK_05789, HPNK_09769, HPNK_09764, HPNK_03723, HPNK_09759, HPNK_09754, HPNK_10722, HPNK_03708	HPNK_08573, HPNK_09999, HPNK_09994, HPNK_01813, HPNK_09989, HPNK_08533, HPNK_08893, HPNK_07428, HPNK_06335, HPNK_09954, HPNK_06330, HPNK_07418, HPNK_05234, HPNK_08838, HPNK_05569, HPNK_08813, HPNK_04457, HPNK_06983, HPNK_02597, HPNK_01499, HPNK_03997, HPNK_03992, HPNK_09279, HPNK_01459, HPNK_03987, HPNK_03982, HPNK_07093, HPNK_09259, HPNK_03603, HPNK_11851, HPNK_11846, HPNK_02507, HPNK_07053, HPN…
GO:0009144	purine nucleoside triphosphate metabolic process	P	0.212341	0.00783683	20	68	205	1418	OVER	HPNK_07988, HPNK_07618, HPNK_01897, HPNK_08833, HPNK_07968, HPNK_00467, HPNK_04242, HPNK_07758, HPNK_04237, HPNK_07343, HPNK_07338, HPNK_09784, HPNK_09779, HPNK_09774, HPNK_05789, HPNK_09769, HPNK_09764, HPNK_09759, HPNK_09754, HPNK_03708	HPNK_08573, HPNK_09999, HPNK_09994, HPNK_01813, HPNK_09989, HPNK_08533, HPNK_08893, HPNK_07428, HPNK_09954, HPNK_05234, HPNK_08838, HPNK_05569, HPNK_06983, HPNK_02597, HPNK_01499, HPNK_03997, HPNK_03992, HPNK_09279, HPNK_03987, HPNK_07093, HPNK_09259, HPNK_03603, HPNK_11851, HPNK_11846, HPNK_01768, HPNK_08468, HPNK_08103, HPNK_08463, HPNK_06245, HPNK_06240, HPNK_00952, HPNK_04067, HPNK_07648, HPN…
GO:0009205	purine ribonucleoside triphosphate metabolic process	P	0.212341	0.00783683	20	68	205	1418	OVER	HPNK_07988, HPNK_07618, HPNK_01897, HPNK_08833, HPNK_07968, HPNK_00467, HPNK_04242, HPNK_07758, HPNK_04237, HPNK_07343, HPNK_07338, HPNK_09784, HPNK_09779, HPNK_09774, HPNK_05789, HPNK_09769, HPNK_09764, HPNK_09759, HPNK_09754, HPNK_03708	HPNK_08573, HPNK_09999, HPNK_09994, HPNK_01813, HPNK_09989, HPNK_08533, HPNK_08893, HPNK_07428, HPNK_09954, HPNK_05234, HPNK_08838, HPNK_05569, HPNK_06983, HPNK_02597, HPNK_01499, HPNK_03997, HPNK_03992, HPNK_09279, HPNK_03987, HPNK_07093, HPNK_09259, HPNK_03603, HPNK_11851, HPNK_11846, HPNK_01768, HPNK_08468, HPNK_08103, HPNK_08463, HPNK_06245, HPNK_06240, HPNK_00952, HPNK_04067, HPNK_07648, HPN…
GO:0072593	reactive oxygen species metabolic process	P	0.217791	0.00811452	3	1	222	1485	OVER	HPNK_11182, HPNK_11606, HPNK_05589	HPNK_02097
GO:0005488	binding	F	0.22612	0.00850435	145	829	80	657	OVER	HPNK_00742, HPNK_01019, HPNK_11736, HPNK_05359, HPNK_11696, HPNK_02791, HPNK_09699, HPNK_06810, HPNK_09694, HPNK_02234, HPNK_11137, HPNK_10662, HPNK_00737, HPNK_08308, HPNK_09134, HPNK_00732, HPNK_09729, HPNK_08263, HPNK_07598, HPNK_09689, HPNK_07593, HPNK_09329, HPNK_11321, HPNK_03842, HPNK_07038, HPNK_00727, HPNK_07988, HPNK_00722, HPNK_05699, HPNK_02617, HPNK_09719, HPNK_00682, HPNK_07588, HPN…	HPNK_07143, HPNK_10837, HPNK_09314, HPNK_06055, HPNK_08228, HPNK_08588, HPNK_00402, HPNK_07138, HPNK_07498, HPNK_09309, HPNK_06045, HPNK_06040, HPNK_08218, HPNK_08578, HPNK_08213, HPNK_08573, HPNK_07128, HPNK_07488, HPNK_06035, HPNK_09654, HPNK_01833, HPNK_06030, HPNK_06390, HPNK_08203, HPNK_07118, HPNK_07113, HPNK_07473, HPNK_10802, HPNK_01828, HPNK_06025, HPNK_09644, HPNK_01823, HPNK_08553, HPN…
GO:0009401	phosphoenolpyruvate-dependent sugar phosphotransferase system	P	0.227339	0.0086301	6	9	219	1477	OVER	HPNK_08318, HPNK_08308, HPNK_10256, HPNK_10251, HPNK_10246, HPNK_10176	HPNK_09299, HPNK_11806, HPNK_01987, HPNK_01982, HPNK_01977, HPNK_00882, HPNK_08313, HPNK_05980, HPNK_08298
GO:0008982	protein-N(PI)-phosphohistidine-sugar phosphotransferase activity	F	0.229755	0.0088833	5	6	220	1480	OVER	HPNK_08318, HPNK_10256, HPNK_10251, HPNK_10246, HPNK_10176	HPNK_09299, HPNK_11806, HPNK_01977, HPNK_00882, HPNK_05980, HPNK_05975
GO:0009357	protein-N(PI)-phosphohistidine-sugar phosphotransferase complex	C	0.229755	0.0088833	5	6	220	1480	OVER	HPNK_08318, HPNK_10256, HPNK_10251, HPNK_10246, HPNK_10176	HPNK_09299, HPNK_11806, HPNK_01977, HPNK_00882, HPNK_05980, HPNK_05975
GO:0044260	cellular macromolecule metabolic process	P	0.25986	0.0101386	104	562	121	924	OVER	HPNK_06420, HPNK_00742, HPNK_11736, HPNK_05359, HPNK_11696, HPNK_02791, HPNK_09699, HPNK_09694, HPNK_11137, HPNK_00737, HPNK_09134, HPNK_00732, HPNK_02821, HPNK_09729, HPNK_09689, HPNK_11321, HPNK_07038, HPNK_00727, HPNK_07988, HPNK_00722, HPNK_02617, HPNK_11082, HPNK_09719, HPNK_02612, HPNK_00682, HPNK_09714, HPNK_07588, HPNK_06160, HPNK_09679, HPNK_10842, HPNK_09674, HPNK_06555, HPNK_00712, HPN…	HPNK_07143, HPNK_10837, HPNK_08228, HPNK_00407, HPNK_08588, HPNK_00402, HPNK_07138, HPNK_06045, HPNK_08213, HPNK_07488, HPNK_02923, HPNK_01833, HPNK_08203, HPNK_02918, HPNK_07113, HPNK_10802, HPNK_08558, HPNK_08553, HPNK_05294, HPNK_01818, HPNK_09634, HPNK_06010, HPNK_04197, HPNK_06005, HPNK_09984, HPNK_07448, HPNK_04187, HPNK_03098, HPNK_06350, HPNK_04177, HPNK_09609, HPNK_09604, HPNK_06345, HPN…
GO:0009141	nucleoside triphosphate metabolic process	P	0.260004	0.0102357	21	75	204	1411	OVER	HPNK_07988, HPNK_07618, HPNK_01897, HPNK_08833, HPNK_07968, HPNK_00467, HPNK_08033, HPNK_04242, HPNK_07758, HPNK_04237, HPNK_07343, HPNK_07338, HPNK_09784, HPNK_09779, HPNK_09774, HPNK_05789, HPNK_09769, HPNK_09764, HPNK_09759, HPNK_09754, HPNK_03708	HPNK_08573, HPNK_09999, HPNK_09994, HPNK_01813, HPNK_09989, HPNK_08533, HPNK_08893, HPNK_07428, HPNK_09954, HPNK_05234, HPNK_08838, HPNK_05569, HPNK_10186, HPNK_06983, HPNK_05539, HPNK_02597, HPNK_01499, HPNK_03997, HPNK_03992, HPNK_09279, HPNK_03987, HPNK_07093, HPNK_09259, HPNK_03603, HPNK_11851, HPNK_11846, HPNK_01768, HPNK_08468, HPNK_08103, HPNK_08463, HPNK_06245, HPNK_06240, HPNK_00952, HPN…
GO:0009060	aerobic respiration	P	0.26327	0.0105493	7	13	218	1473	OVER	HPNK_10662, HPNK_05149, HPNK_01738, HPNK_07343, HPNK_07338, HPNK_05779, HPNK_05774	HPNK_09659, HPNK_05284, HPNK_10732, HPNK_07028, HPNK_05784, HPNK_10657, HPNK_10642, HPNK_10977, HPNK_10967, HPNK_06125, HPNK_06435, HPNK_02087, HPNK_05319
GO:0006099	tricarboxylic acid cycle	P	0.26327	0.0105493	7	13	218	1473	OVER	HPNK_10662, HPNK_05149, HPNK_01738, HPNK_07343, HPNK_07338, HPNK_05779, HPNK_05774	HPNK_09659, HPNK_05284, HPNK_10732, HPNK_07028, HPNK_05784, HPNK_10657, HPNK_10642, HPNK_10977, HPNK_10967, HPNK_06125, HPNK_06435, HPNK_02087, HPNK_05319
GO:0009116	nucleoside metabolic process	P	0.264729	0.0107008	27	106	198	1380	OVER	HPNK_07988, HPNK_07618, HPNK_01897, HPNK_08833, HPNK_07968, HPNK_00467, HPNK_08033, HPNK_04242, HPNK_07758, HPNK_04237, HPNK_08808, HPNK_07343, HPNK_07338, HPNK_09784, HPNK_04212, HPNK_09779, HPNK_11771, HPNK_09774, HPNK_09219, HPNK_05789, HPNK_09769, HPNK_09764, HPNK_03723, HPNK_09759, HPNK_09754, HPNK_10722, HPNK_03708	HPNK_08573, HPNK_09999, HPNK_09994, HPNK_01813, HPNK_09989, HPNK_08533, HPNK_08893, HPNK_07428, HPNK_06335, HPNK_09954, HPNK_06330, HPNK_07418, HPNK_05234, HPNK_08838, HPNK_05569, HPNK_08813, HPNK_04457, HPNK_06983, HPNK_02597, HPNK_01499, HPNK_03997, HPNK_03992, HPNK_09279, HPNK_01459, HPNK_03987, HPNK_03982, HPNK_07093, HPNK_09259, HPNK_03603, HPNK_11851, HPNK_11846, HPNK_02507, HPNK_07053, HPN…
GO:0009124	nucleoside monophosphate biosynthetic process	P	0.270958	0.0111431	11	29	214	1457	OVER	HPNK_08808, HPNK_09784, HPNK_09779, HPNK_11771, HPNK_09774, HPNK_05789, HPNK_09769, HPNK_09764, HPNK_09759, HPNK_09754, HPNK_02457	HPNK_07493, HPNK_06335, HPNK_06330, HPNK_07418, HPNK_08858, HPNK_08813, HPNK_10186, HPNK_03693, HPNK_01459, HPNK_01723, HPNK_05199, HPNK_01713, HPNK_08788, HPNK_05144, HPNK_04032, HPNK_04022, HPNK_11172, HPNK_04007, HPNK_02497, HPNK_02467, HPNK_03857, HPNK_09749, HPNK_03158, HPNK_11371, HPNK_11656, HPNK_10867, HPNK_10862, HPNK_10857, HPNK_08243
GO:0006006	glucose metabolic process	P	0.270958	0.0111431	11	29	214	1457	OVER	HPNK_01738, HPNK_01733, HPNK_01728, HPNK_03977, HPNK_10176, HPNK_07318, HPNK_05574, HPNK_02457, HPNK_03713, HPNK_02057, HPNK_08128	HPNK_04472, HPNK_10181, HPNK_03922, HPNK_03912, HPNK_07028, HPNK_09814, HPNK_04372, HPNK_01089, HPNK_01079, HPNK_01074, HPNK_03523, HPNK_11716, HPNK_11711, HPNK_10977, HPNK_10967, HPNK_08673, HPNK_05374, HPNK_04272, HPNK_04262, HPNK_05344, HPNK_05314, HPNK_07803, HPNK_11691, HPNK_04884, HPNK_11686, HPNK_11681, HPNK_04844, HPNK_02627, HPNK_06070
GO:0006081	cellular aldehyde metabolic process	P	0.276871	0.0114836	8	17	217	1469	OVER	HPNK_01019, HPNK_03977, HPNK_08748, HPNK_08743, HPNK_08738, HPNK_08733, HPNK_05779, HPNK_05774	HPNK_08858, HPNK_04784, HPNK_02249, HPNK_11187, HPNK_08723, HPNK_11177, HPNK_05784, HPNK_04307, HPNK_02452, HPNK_10957, HPNK_10952, HPNK_05049, HPNK_06125, HPNK_08973, HPNK_02087, HPNK_11042, HPNK_02067
GO:0046034	ATP metabolic process	P	0.288548	0.0120693	16	52	209	1434	OVER	HPNK_07618, HPNK_01897, HPNK_08833, HPNK_00467, HPNK_07758, HPNK_07343, HPNK_07338, HPNK_09784, HPNK_09779, HPNK_09774, HPNK_05789, HPNK_09769, HPNK_09764, HPNK_09759, HPNK_09754, HPNK_03708	HPNK_08573, HPNK_09999, HPNK_09994, HPNK_01813, HPNK_09989, HPNK_08533, HPNK_08893, HPNK_07428, HPNK_09954, HPNK_05234, HPNK_08838, HPNK_05569, HPNK_01499, HPNK_03997, HPNK_03992, HPNK_09279, HPNK_03987, HPNK_07093, HPNK_09259, HPNK_03603, HPNK_11851, HPNK_11846, HPNK_08468, HPNK_08463, HPNK_06245, HPNK_04067, HPNK_02184, HPNK_01084, HPNK_11122, HPNK_01049, HPNK_01034, HPNK_11791, HPNK_02766, HPN…
GO:0046487	glyoxylate metabolic process	P	0.292087	0.01232	6	10	219	1476	OVER	HPNK_08748, HPNK_08743, HPNK_08738, HPNK_08733, HPNK_05779, HPNK_05774	HPNK_08858, HPNK_11187, HPNK_08723, HPNK_11177, HPNK_05784, HPNK_04307, HPNK_05049, HPNK_06125, HPNK_08973, HPNK_02087
GO:0016742	hydroxymethyl-, formyl- and related transferase activity	F	0.306392	0.0132465	4	4	221	1482	OVER	HPNK_06420, HPNK_05084, HPNK_00392, HPNK_07133	HPNK_07493, HPNK_08858, HPNK_05144, HPNK_06820
GO:0051537	2 iron, 2 sulfur cluster binding	F	0.306392	0.0132465	4	4	221	1482	OVER	HPNK_03842, HPNK_07588, HPNK_07343, HPNK_05019	HPNK_05289, HPNK_03992, HPNK_07623, HPNK_02329
GO:0043094	cellular metabolic compound salvage	P	0.306392	0.0132465	4	4	221	1482	OVER	HPNK_03977, HPNK_11771, HPNK_09219, HPNK_05789	HPNK_07418, HPNK_07053, HPNK_04007, HPNK_10857
GO:0009119	ribonucleoside metabolic process	P	0.307708	0.0134115	26	103	199	1383	OVER	HPNK_07988, HPNK_07618, HPNK_01897, HPNK_08833, HPNK_07968, HPNK_00467, HPNK_08033, HPNK_04242, HPNK_07758, HPNK_04237, HPNK_08808, HPNK_07343, HPNK_07338, HPNK_09784, HPNK_09779, HPNK_11771, HPNK_09774, HPNK_09219, HPNK_05789, HPNK_09769, HPNK_09764, HPNK_03723, HPNK_09759, HPNK_09754, HPNK_10722, HPNK_03708	HPNK_08573, HPNK_09999, HPNK_09994, HPNK_01813, HPNK_09989, HPNK_08533, HPNK_08893, HPNK_07428, HPNK_06335, HPNK_09954, HPNK_06330, HPNK_07418, HPNK_05234, HPNK_08838, HPNK_05569, HPNK_08813, HPNK_04457, HPNK_06983, HPNK_02597, HPNK_01499, HPNK_03997, HPNK_03992, HPNK_09279, HPNK_01459, HPNK_03987, HPNK_03982, HPNK_07093, HPNK_09259, HPNK_03603, HPNK_11851, HPNK_11846, HPNK_02507, HPNK_07053, HPN…
GO:0006119	oxidative phosphorylation	P	0.310036	0.0136232	5	7	220	1479	OVER	HPNK_07343, HPNK_07338, HPNK_09784, HPNK_09774, HPNK_09769	HPNK_09999, HPNK_09994, HPNK_09989, HPNK_03997, HPNK_03992, HPNK_03987, HPNK_02184
GO:0051540	metal cluster binding	F	0.310036	0.0138399	13	39	212	1447	OVER	HPNK_01019, HPNK_07598, HPNK_03842, HPNK_07588, HPNK_08033, HPNK_11252, HPNK_07343, HPNK_08743, HPNK_08738, HPNK_03723, HPNK_08733, HPNK_05779, HPNK_05019	HPNK_06055, HPNK_06045, HPNK_06040, HPNK_08218, HPNK_06035, HPNK_10802, HPNK_05289, HPNK_08538, HPNK_04482, HPNK_02249, HPNK_02239, HPNK_02592, HPNK_02224, HPNK_01124, HPNK_03997, HPNK_08193, HPNK_03992, HPNK_10777, HPNK_10772, HPNK_01778, HPNK_08133, HPNK_09214, HPNK_01753, HPNK_00937, HPNK_07623, HPNK_07603, HPNK_04989, HPNK_11786, HPNK_00200, HPNK_01972, HPNK_05049, HPNK_07803, HPNK_11336, HPN…
GO:0051536	iron-sulfur cluster binding	F	0.310036	0.0138399	13	39	212	1447	OVER	HPNK_01019, HPNK_07598, HPNK_03842, HPNK_07588, HPNK_08033, HPNK_11252, HPNK_07343, HPNK_08743, HPNK_08738, HPNK_03723, HPNK_08733, HPNK_05779, HPNK_05019	HPNK_06055, HPNK_06045, HPNK_06040, HPNK_08218, HPNK_06035, HPNK_10802, HPNK_05289, HPNK_08538, HPNK_04482, HPNK_02249, HPNK_02239, HPNK_02592, HPNK_02224, HPNK_01124, HPNK_03997, HPNK_08193, HPNK_03992, HPNK_10777, HPNK_10772, HPNK_01778, HPNK_08133, HPNK_09214, HPNK_01753, HPNK_00937, HPNK_07623, HPNK_07603, HPNK_04989, HPNK_11786, HPNK_00200, HPNK_01972, HPNK_05049, HPNK_07803, HPNK_11336, HPN…
GO:0072521	purine-containing compound metabolic process	P	0.328912	0.0151583	31	131	194	1355	OVER	HPNK_07988, HPNK_07618, HPNK_01897, HPNK_08833, HPNK_05084, HPNK_07968, HPNK_09064, HPNK_00467, HPNK_10982, HPNK_04242, HPNK_09059, HPNK_07758, HPNK_04237, HPNK_08808, HPNK_07343, HPNK_00797, HPNK_07338, HPNK_09784, HPNK_00392, HPNK_09779, HPNK_09774, HPNK_09219, HPNK_05789, HPNK_09769, HPNK_09764, HPNK_01798, HPNK_09759, HPNK_09754, HPNK_02457, HPNK_03518, HPNK_03708	HPNK_07493, HPNK_08573, HPNK_09999, HPNK_01818, HPNK_09994, HPNK_01813, HPNK_09989, HPNK_08533, HPNK_08893, HPNK_07428, HPNK_09954, HPNK_07418, HPNK_08858, HPNK_05234, HPNK_08838, HPNK_05209, HPNK_05569, HPNK_08813, HPNK_04457, HPNK_06983, HPNK_05539, HPNK_03693, HPNK_06945, HPNK_02597, HPNK_04402, HPNK_01499, HPNK_01494, HPNK_03997, HPNK_03992, HPNK_11881, HPNK_09279, HPNK_03987, HPNK_03982, HPN…
GO:0003676	nucleic acid binding	F	0.328912	0.0162933	74	383	151	1103	OVER	HPNK_00742, HPNK_11736, HPNK_05359, HPNK_11696, HPNK_02791, HPNK_09699, HPNK_06810, HPNK_09694, HPNK_00737, HPNK_09134, HPNK_00732, HPNK_09729, HPNK_09689, HPNK_11321, HPNK_07038, HPNK_00727, HPNK_07988, HPNK_00722, HPNK_02617, HPNK_09719, HPNK_07588, HPNK_09679, HPNK_10842, HPNK_09674, HPNK_00712, HPNK_07183, HPNK_09709, HPNK_01937, HPNK_09704, HPNK_09669, HPNK_01897, HPNK_09064, HPNK_10982, HPN…	HPNK_07143, HPNK_10837, HPNK_08228, HPNK_00402, HPNK_07138, HPNK_08213, HPNK_07488, HPNK_06390, HPNK_08203, HPNK_07118, HPNK_07113, HPNK_10802, HPNK_01828, HPNK_08553, HPNK_01818, HPNK_09634, HPNK_06010, HPNK_04197, HPNK_06005, HPNK_05274, HPNK_07448, HPNK_04187, HPNK_03098, HPNK_06350, HPNK_00702, HPNK_04177, HPNK_03083, HPNK_07428, HPNK_07423, HPNK_08508, HPNK_05249, HPNK_08503, HPNK_08863, HPN…
GO:0006419	alanyl-tRNA aminoacylation	P	0.328912	0.017226	2	0	223	1486	OVER	HPNK_01863, HPNK_01414
GO:0004813	alanine-tRNA ligase activity	F	0.328912	0.017226	2	0	223	1486	OVER	HPNK_01863, HPNK_01414
GO:0016721	oxidoreductase activity, acting on superoxide radicals as acceptor	F	0.328912	0.017226	2	0	223	1486	OVER	HPNK_11182, HPNK_11606
GO:0004784	superoxide dismutase activity	F	0.328912	0.017226	2	0	223	1486	OVER	HPNK_11182, HPNK_11606
GO:0031328	positive regulation of cellular biosynthetic process	P	0.328912	0.017226	2	0	223	1486	OVER	HPNK_07988, HPNK_06160
GO:0031325	positive regulation of cellular metabolic process	P	0.328912	0.017226	2	0	223	1486	OVER	HPNK_07988, HPNK_06160
GO:0010604	positive regulation of macromolecule metabolic process	P	0.328912	0.017226	2	0	223	1486	OVER	HPNK_07988, HPNK_06160
GO:0000104	succinate dehydrogenase activity	F	0.328912	0.017226	2	0	223	1486	OVER	HPNK_07343, HPNK_07338
GO:0010557	positive regulation of macromolecule biosynthetic process	P	0.328912	0.017226	2	0	223	1486	OVER	HPNK_07988, HPNK_06160
GO:0070469	respiratory chain	C	0.328912	0.017226	2	0	223	1486	OVER	HPNK_07343, HPNK_07338
GO:0008177	succinate dehydrogenase (ubiquinone) activity	F	0.328912	0.017226	2	0	223	1486	OVER	HPNK_07343, HPNK_07338
GO:0045281	succinate dehydrogenase complex	C	0.328912	0.017226	2	0	223	1486	OVER	HPNK_07343, HPNK_07338
GO:0045273	respiratory chain complex II	C	0.328912	0.017226	2	0	223	1486	OVER	HPNK_07343, HPNK_07338
GO:0009893	positive regulation of metabolic process	P	0.328912	0.017226	2	0	223	1486	OVER	HPNK_07988, HPNK_06160
GO:0009891	positive regulation of biosynthetic process	P	0.328912	0.017226	2	0	223	1486	OVER	HPNK_07988, HPNK_06160
GO:0048522	positive regulation of cellular process	P	0.328912	0.017226	2	0	223	1486	OVER	HPNK_07988, HPNK_06160
GO:0045254	pyruvate dehydrogenase complex	C	0.328912	0.017226	2	0	223	1486	OVER	HPNK_01733, HPNK_01728
GO:0048518	positive regulation of biological process	P	0.328912	0.017226	2	0	223	1486	OVER	HPNK_07988, HPNK_06160
GO:0008782	adenosylhomocysteine nucleosidase activity	F	0.328912	0.017226	2	0	223	1486	OVER	HPNK_10782, HPNK_09219
GO:0043022	ribosome binding	F	0.328912	0.017226	2	0	223	1486	OVER	HPNK_07988, HPNK_06555
GO:0044425	membrane part	C	0.418506	0.0220653	44	209	181	1277	OVER	HPNK_08318, HPNK_07843, HPNK_02791, HPNK_08308, HPNK_07993, HPNK_10256, HPNK_08258, HPNK_10251, HPNK_02012, HPNK_10246, HPNK_05684, HPNK_00467, HPNK_10782, HPNK_04999, HPNK_00452, HPNK_03763, HPNK_10176, HPNK_11631, HPNK_07348, HPNK_01863, HPNK_07343, HPNK_05054, HPNK_06270, HPNK_04612, HPNK_07338, HPNK_09784, HPNK_04809, HPNK_09779, HPNK_09774, HPNK_08748, HPNK_08743, HPNK_00772, HPNK_09769, HPN…	HPNK_07493, HPNK_01848, HPNK_01838, HPNK_08563, HPNK_06025, HPNK_08558, HPNK_05299, HPNK_09639, HPNK_09999, HPNK_09994, HPNK_01813, HPNK_09989, HPNK_09984, HPNK_08898, HPNK_08533, HPNK_08893, HPNK_08523, HPNK_06340, HPNK_08518, HPNK_09959, HPNK_08868, HPNK_05239, HPNK_06315, HPNK_08843, HPNK_08838, HPNK_05209, HPNK_05564, HPNK_11272, HPNK_07728, HPNK_07713, HPNK_01194, HPNK_05534, HPNK_11247, HPN…
GO:0043170	macromolecule metabolic process	P	0.433572	0.0230121	111	624	114	862	OVER	HPNK_06420, HPNK_00742, HPNK_11736, HPNK_05359, HPNK_11696, HPNK_02791, HPNK_09699, HPNK_09694, HPNK_11137, HPNK_00737, HPNK_09134, HPNK_00732, HPNK_02821, HPNK_07993, HPNK_09729, HPNK_08263, HPNK_09689, HPNK_11321, HPNK_07038, HPNK_00727, HPNK_07988, HPNK_00722, HPNK_02617, HPNK_11082, HPNK_09719, HPNK_02612, HPNK_00682, HPNK_09714, HPNK_07588, HPNK_06160, HPNK_09679, HPNK_10842, HPNK_09674, HPN…	HPNK_07143, HPNK_10837, HPNK_08228, HPNK_00407, HPNK_08588, HPNK_00402, HPNK_07138, HPNK_06045, HPNK_08213, HPNK_07488, HPNK_02923, HPNK_01833, HPNK_08203, HPNK_02918, HPNK_07113, HPNK_10802, HPNK_08558, HPNK_08553, HPNK_05294, HPNK_01818, HPNK_09634, HPNK_06010, HPNK_04197, HPNK_06005, HPNK_09984, HPNK_07448, HPNK_04187, HPNK_03098, HPNK_06350, HPNK_04177, HPNK_09609, HPNK_09604, HPNK_06345, HPN…
GO:0046390	ribose phosphate biosynthetic process	P	0.453141	0.0243693	12	38	213	1448	OVER	HPNK_08033, HPNK_08808, HPNK_09784, HPNK_09779, HPNK_11771, HPNK_09774, HPNK_05789, HPNK_09769, HPNK_09764, HPNK_09759, HPNK_09754, HPNK_02457	HPNK_07493, HPNK_06335, HPNK_06330, HPNK_07418, HPNK_08858, HPNK_08813, HPNK_10186, HPNK_03693, HPNK_11881, HPNK_01459, HPNK_03982, HPNK_02507, HPNK_08103, HPNK_01723, HPNK_05199, HPNK_01713, HPNK_08788, HPNK_00947, HPNK_05144, HPNK_04022, HPNK_11172, HPNK_04007, HPNK_02467, HPNK_03857, HPNK_02702, HPNK_07233, HPNK_00857, HPNK_09749, HPNK_01927, HPNK_03158, HPNK_11371, HPNK_04854, HPNK_11656, HPN…
GO:0006575	cellular modified amino acid metabolic process	P	0.453141	0.0243693	12	38	213	1448	OVER	HPNK_06420, HPNK_05084, HPNK_11252, HPNK_00392, HPNK_07133, HPNK_04804, HPNK_09219, HPNK_05774, HPNK_08498, HPNK_07668, HPNK_03713, HPNK_11157	HPNK_09314, HPNK_07468, HPNK_07463, HPNK_07453, HPNK_08828, HPNK_04799, HPNK_11237, HPNK_10787, HPNK_11861, HPNK_02507, HPNK_10702, HPNK_08408, HPNK_00947, HPNK_05144, HPNK_07313, HPNK_02149, HPNK_05769, HPNK_06820, HPNK_04637, HPNK_04632, HPNK_08088, HPNK_10682, HPNK_08078, HPNK_08073, HPNK_01688, HPNK_11716, HPNK_09414, HPNK_07228, HPNK_01927, HPNK_01917, HPNK_06465, HPNK_08973, HPNK_04592, HPN…
GO:0044281	small molecule metabolic process	P	0.499329	0.0270287	84	455	141	1031	OVER	HPNK_06420, HPNK_01019, HPNK_02037, HPNK_02821, HPNK_05149, HPNK_07593, HPNK_07038, HPNK_07988, HPNK_10256, HPNK_00682, HPNK_10842, HPNK_07618, HPNK_07578, HPNK_01738, HPNK_01897, HPNK_01733, HPNK_08833, HPNK_01534, HPNK_09269, HPNK_05084, HPNK_07968, HPNK_09064, HPNK_00467, HPNK_01728, HPNK_08033, HPNK_03977, HPNK_04642, HPNK_10982, HPNK_10782, HPNK_11252, HPNK_04242, HPNK_09059, HPNK_07758, HPN…	HPNK_10837, HPNK_09314, HPNK_07498, HPNK_07493, HPNK_09309, HPNK_09304, HPNK_06045, HPNK_08218, HPNK_08573, HPNK_07128, HPNK_09659, HPNK_07473, HPNK_09644, HPNK_07468, HPNK_07463, HPNK_09999, HPNK_01818, HPNK_09994, HPNK_01813, HPNK_05284, HPNK_07453, HPNK_09989, HPNK_08533, HPNK_08893, HPNK_09979, HPNK_09964, HPNK_05254, HPNK_07428, HPNK_07783, HPNK_06335, HPNK_09954, HPNK_06330, HPNK_07418, HPN…
GO:0019725	cellular homeostasis	P	0.506486	0.0275941	5	9	220	1477	OVER	HPNK_01738, HPNK_06105, HPNK_03713, HPNK_11157, HPNK_06230	HPNK_05289, HPNK_08878, HPNK_05864, HPNK_07653, HPNK_10061, HPNK_04337, HPNK_02092, HPNK_09094, HPNK_02687
GO:0046128	purine ribonucleoside metabolic process	P	0.534946	0.0295252	22	90	203	1396	OVER	HPNK_07988, HPNK_07618, HPNK_01897, HPNK_08833, HPNK_07968, HPNK_00467, HPNK_04242, HPNK_07758, HPNK_04237, HPNK_08808, HPNK_07343, HPNK_07338, HPNK_09784, HPNK_09779, HPNK_09774, HPNK_09219, HPNK_05789, HPNK_09769, HPNK_09764, HPNK_09759, HPNK_09754, HPNK_03708	HPNK_08573, HPNK_09999, HPNK_09994, HPNK_01813, HPNK_09989, HPNK_08533, HPNK_08893, HPNK_07428, HPNK_09954, HPNK_07418, HPNK_05234, HPNK_08838, HPNK_05569, HPNK_08813, HPNK_04457, HPNK_06983, HPNK_02597, HPNK_01499, HPNK_03997, HPNK_03992, HPNK_09279, HPNK_03987, HPNK_03982, HPNK_07093, HPNK_09259, HPNK_03603, HPNK_11851, HPNK_11846, HPNK_02507, HPNK_07053, HPNK_01768, HPNK_08468, HPNK_08103, HPN…
GO:0042558	pteridine-containing compound metabolic process	P	0.534946	0.0297088	6	13	219	1473	OVER	HPNK_06420, HPNK_05084, HPNK_00392, HPNK_07133, HPNK_08498, HPNK_07668	HPNK_08828, HPNK_10787, HPNK_11861, HPNK_08408, HPNK_05144, HPNK_05769, HPNK_06820, HPNK_09414, HPNK_07228, HPNK_01917, HPNK_08973, HPNK_04527, HPNK_03728
GO:0006760	folic acid-containing compound metabolic process	P	0.534946	0.0297088	6	13	219	1473	OVER	HPNK_06420, HPNK_05084, HPNK_00392, HPNK_07133, HPNK_08498, HPNK_07668	HPNK_08828, HPNK_10787, HPNK_11861, HPNK_08408, HPNK_05144, HPNK_05769, HPNK_06820, HPNK_09414, HPNK_07228, HPNK_01917, HPNK_08973, HPNK_04527, HPNK_03728
GO:0015036	disulfide oxidoreductase activity	F	0.574111	0.0320857	4	6	221	1480	OVER	HPNK_07843, HPNK_06105, HPNK_03713, HPNK_06230	HPNK_05289, HPNK_08878, HPNK_05864, HPNK_07653, HPNK_04337, HPNK_02092
GO:0042278	purine nucleoside metabolic process	P	0.576344	0.032413	22	91	203	1395	OVER	HPNK_07988, HPNK_07618, HPNK_01897, HPNK_08833, HPNK_07968, HPNK_00467, HPNK_04242, HPNK_07758, HPNK_04237, HPNK_08808, HPNK_07343, HPNK_07338, HPNK_09784, HPNK_09779, HPNK_09774, HPNK_09219, HPNK_05789, HPNK_09769, HPNK_09764, HPNK_09759, HPNK_09754, HPNK_03708	HPNK_08573, HPNK_09999, HPNK_09994, HPNK_01813, HPNK_09989, HPNK_08533, HPNK_08893, HPNK_07428, HPNK_09954, HPNK_07418, HPNK_05234, HPNK_08838, HPNK_05569, HPNK_08813, HPNK_04457, HPNK_06983, HPNK_02597, HPNK_01499, HPNK_03997, HPNK_03992, HPNK_09279, HPNK_03987, HPNK_03982, HPNK_07093, HPNK_09259, HPNK_03603, HPNK_11851, HPNK_11846, HPNK_02507, HPNK_07053, HPNK_01768, HPNK_08468, HPNK_08103, HPN…
GO:0009636	response to toxic substance	P	0.578091	0.0331209	3	3	222	1483	OVER	HPNK_09699, HPNK_09679, HPNK_04227	HPNK_05814, HPNK_10421, HPNK_04914
GO:0046677	response to antibiotic	P	0.578091	0.0331209	3	3	222	1483	OVER	HPNK_09699, HPNK_09679, HPNK_04227	HPNK_05814, HPNK_10421, HPNK_04914
GO:0019201	nucleotide kinase activity	F	0.578091	0.0331209	3	3	222	1483	OVER	HPNK_10256, HPNK_08033, HPNK_05789	HPNK_10186, HPNK_06945, HPNK_01434
[truncated: 45 more rows]
