# Supplementary material for: Metatranscriptomics reveals metabolic adaptation and induction of virulence factors by Haemophilus parasuis during lung infection
Source: Vet Res. 2015 Sep 23;46(1):102. doi: 10.1186/s13567-015-0225-9 (PMC4580352; doi:10.1186/s13567-015-0225-9)
Supplement: Additional file 4: — Membrane genes. Membrane genes up-regulated in vivo, ex vivo or in both conditions. Differential expression is also shown. [file 13567_2015_225_MOESM4_ESM.xlsx]

## Sheet: Sheet1
Additional file 4 Membrane genes up-regulated in vivo, ex vivo or in both conditions. Differential expression and statistical significance are also shown.
Locus	Product	Ex vivo logFC	In vivo logFC	ex vivo FDR	in vivo FDR
				ex vivo FDR	in vivo FDR
HPNK_08948	ABC transporter ATP-binding protein	5.02952	1.21403	1.00355e-14	0.169476
HPNK_08953	ABC transporter inner membrane subunit	7.33509	3.39959	9.42049e-23	2.05561e-05
HPNK_04057	ABC transporter permease	1.20348	-0.391495	0.016589	0.711107
HPNK_10441	ABC transporter, permease protein	4.23706	4.00495	1.53002e-07	6.16864e-06
HPNK_02637	anaerobic C4-dicarboxylate transporter	1.16718	1.13261	0.0119949	0.191312
HPNK_04924	arginine transporter permease subunit ArtQ	0.665853	2.49655	0.48792	0.00141759
HPNK_01204	bicyclomycin/multidrug efflux system	1.73639	1.57814	0.000680327	0.056446
HPNK_05504	biopolymer transport ExbB protein	2.19873	0.936734	0.00348285	0.370281
HPNK_05509	biopolymer transport ExbD protein	3.76285	2.67966	2.8919e-05	0.00178247
HPNK_06250	cell division ABC transporter subunit FtsX	0.541787	1.68832	0.304847	0.0370659
HPNK_07938	cell division protein FtsW	0.838866	1.79236	0.128003	0.0254988
HPNK_05089	chelated iron ABC transporter ATP-binding protein	1.85439	-1.22641	0.000843352	0.160328
HPNK_05094	chelated iron ABC transporter permease	2.37068	0.0664382	0.000120642	0.960729
HPNK_05099	chelated iron ABC transporter permease	1.99756	0.642255	0.0121295	0.503083
HPNK_05839	competence protein E/type II secretory pathway, component HofQ	-1.90324	2.39006	0.0742507	0.00335248
HPNK_01144	copper-transporting P-type ATPase	1.77477	0.655695	0.00049475	0.483753
HPNK_08463	cysteine/glutathione ABC transporter membrane/ATP-binding component	2.85581	0.960306	7.20435e-08	0.272217
HPNK_08468	cysteine/glutathione ABC transporter membrane/ATP-binding component	2.86071	1.37086	7.20435e-08	0.101506
HPNK_01049	cytochrome c biogenesis protein CcmA	1.78389	0.802313	0.000198974	0.376425
HPNK_08873	cytochrome c-type biogenesis protein	2.64061	1.22216	1.08804e-07	0.150653
HPNK_05454	cytochrome c-type biogenesis protein CcmF	1.29583	0.653505	0.00705729	0.481965
HPNK_01059	cytochrome c-type biogenesis protein/heme exporter protein C	1.54472	1.61019	0.00199639	0.049875
HPNK_09739	di- and tricarboxylate transporter/DASS family divalent anion:sodium (Na+) symporter	0.554938	2.6012	0.336741	0.000791319
HPNK_01872	dipeptide transport system permease DppB	1.41494	-0.104212	0.00409623	0.934181
HPNK_07253	drug/metabolite exporter family transporter	1.18949	3.21529	0.218766	0.00174901
HPNK_02607	drug/metabolite transporter (DMT) superfamily permease	3.42094	2.09541	5.73444e-12	0.00820935
HPNK_03987	electron transport complex protein RsxA	0.643584	1.95222	0.282804	0.013633
HPNK_09989	electron transport complex protein RsxE	0.297657	2.40253	0.659395	0.00206412
HPNK_08338	Fe3+ ABC transporter permease	1.24866	0.530128	0.00945962	0.586738
HPNK_04894	glycerol uptake facilitator protein	1.54605	3.11765	0.0508258	0.000331496
HPNK_02209	glycerol-3-phosphate transporter	8.47405	4.87297	4.96329e-08	0.0730271
HPNK_01334	GntP family gluconate/proton (H+) symporter	2.47367	1.23998	1.21996e-06	0.142621
HPNK_01054	heme exporter protein B	2.32183	1.02868	2.96124e-07	0.237569
HPNK_01064	heme exporter protein D	1.24861	2.02925	0.0331384	0.0127666
HPNK_05299	heme/hemopexin utilization protein C/outer membrane receptor protein	-0.777893	2.78218	0.370283	0.000411717
HPNK_05304	heme/hemopexin-binding protein B, hemolysin activation/secretion protein	1.36848	3.62366	0.187053	9.31561e-06
HPNK_09119	hemin transport system permease HmuU	0.519927	2.52059	0.440885	0.00143729
HPNK_08283	high-affinity zinc uptake system membrane protein	1.60284	1.15484	0.0167172	0.233875
HPNK_10446	hypothetical protein	3.05777	5.5468	1.90967e-05	1.36595e-10
HPNK_05119	hypothetical protein	2.17731	3.48355	0.0023318	3.62914e-05
HPNK_05179	hypothetical protein	-0.389663	2.4138	0.64649	0.00201608
HPNK_05134	hypothetical protein	-1.56947	1.83766	0.0146263	0.0232118
HPNK_02527	iron-regulated outer membrane protein B	2.21512	0.880817	0.000224122	0.36226
HPNK_08898	iron-uptake permease inner membrane protein	3.2587	-0.0965322	1.47927e-10	0.939412
HPNK_08893	iron(III) ABC transporter ATP-binding protein	2.4808	-0.892845	8.16234e-06	0.336007
HPNK_11187	lipoprotein releasing system transmembrane permease	2.01123	0.416439	3.74558e-05	0.67639
HPNK_10637	lysine exporter protein LysE/YggA	1.76615	2.62176	0.00206423	0.00077761
HPNK_02657	magnesium/nickel/cobalt transporter CorA	2.42301	1.13001	3.41495e-05	0.192348
HPNK_04964	metabolite transport protein	1.80172	1.8784	0.00179257	0.0209046
HPNK_08558	monofunctional biosynthetic peptidoglycan transglycosylase	0.589703	1.66087	0.313768	0.0425967
HPNK_03373	Mu-like phage gp25	-0.462489	3.72015	0.888403	0.000272083
HPNK_11811	Na+/alanine symporter	0.973442	2.8939	0.116811	0.000195606
HPNK_08868	Na+/H+ antiporter	4.04763	1.71209	1.53387e-13	0.0357906
HPNK_06565	Na+/H+ antiporter NhaC	2.26362	3.28873	0.00407977	6.35513e-05
HPNK_04062	Nickel transport system permease protein nikC	1.2813	2.64667	0.0221749	0.000703677
HPNK_08838	oligopeptide ABC transporter ATP-binding/permease protein	1.56994	-1.79326	0.0162251	0.0253449
HPNK_11861	oligopeptide ABC transporter periplasmic protein	1.47289	-0.518052	0.00206835	0.598179
HPNK_08843	oligopeptide ABC transporter permease	2.02357	-1.52913	0.000261489	0.0624407
HPNK_11856	oligopeptide ABC transporter permease	1.30826	0.351479	0.0151259	0.726546
HPNK_04352	peptide transport periplasmic protein SapA	2.01255	-0.741759	0.000221108	0.422786
HPNK_05499	periplasmic protein	2.91564	3.11291	8.91835e-05	7.93836e-05
HPNK_06085	permease	0.0222614	3.1285	1	6.59323e-05
HPNK_05669	phosphate/phosphonate ABC transport system inner membrane subunit	2.95744	2.36915	7.87585e-09	0.00258105
HPNK_05654	phosphate/phosphonate ABC transport system periplasmic phosphonate-binding protein	1.60685	-0.467536	0.000854259	0.640796
HPNK_05664	phosphate/phosphonate ABC transport system permease protein	3.02445	2.16762	7.71971e-09	0.00669231
HPNK_05659	phosphate/phosphonate ABC transporter ATPase	2.9877	0.505828	2.69937e-09	0.620042
HPNK_04582	phosphatidylglycerophosphatase B	-0.017154	1.72316	1	0.0335376
HPNK_04904	putative common antigen polymerase	0.0636974	2.2223	0.962703	0.00451804
HPNK_11247	putative fimbrial usher protein	1.00549	4.9983	0.313768	1.35828e-08
HPNK_05239	putative iron compound ABC transporter permease	1.04444	2.73242	0.167854	0.000726598
HPNK_05794	putative Na+-dependent transporters of the SNF family protein	1.12896	1.87149	0.0711184	0.020811
HPNK_01489	putative oligopeptide transporter, periplasmic-binding protein, OppA	0.970186	0.191729	0.049851	0.863381
HPNK_01863	recombination protein 2	-0.733146	3.96401	0.364334	6.00723e-07
HPNK_07978	serine/threonine transporter SstT	1.52532	0.438059	0.00565602	0.654934
HPNK_02214	sn-glycerol-3-phosphate dehydrogenase subunit A	3.67262	3.7433	2.68792e-10	5.18002e-06
HPNK_08148	sodium/glutamate symport carrier protein	0.222756	3.01504	0.857561	0.00014206
HPNK_06925	Tfp pilus assembly pathway, component PilC	-0.326782	2.76169	0.827912	0.00056521
HPNK_06920	Tfp pilus assembly pathway, fimbrial leader peptidase PilD	1.35135	5.41418	0.592004	8.36201e-10
HPNK_04552	thiamine-binding periplasmic protein	3.10534	0.603616	1.17225e-10	0.526466
HPNK_05859	threonine efflux protein, RhtB family homoserine/threonine resistance transporter	1.28206	1.86322	0.0385867	0.0215792
HPNK_05514	transferrin-binding protein	1.33921	2.28677	0.0597715	0.00333742
HPNK_01758	transporter, drug/metabolite exporter family protein	0.764859	2.05443	0.180399	0.0091495
HPNK_06445	trk-type K+ transport system, membrane component	0.0595782	2.28184	0.940946	0.00328346
HPNK_03143	tyrosine-specific transporter	2.66521	0.294686	3.94098e-08	0.782108
HPNK_09439	VtaA1	1.88718	3.21226	0.00020875	3.37594e-05
HPNK_01479	VtaA11	1.17335	2.05607	0.0169731	0.00890682
HPNK_08378	VtaA13	1.58651	2.19083	0.00156778	0.0049032
HPNK_01698	VtaA2	1.60151	3.0585	0.00199639	7.8807e-05
HPNK_07258	VtaA3	-0.383471	3.16268	0.571454	4.46443e-05
HPNK_10146	VtaA4	1.34427	1.69091	0.00709847	0.0370659
HPNK_02582	VtaA7	1.33477	2.20267	0.0179057	0.00473938
HPNK_01967	VtaA8	0.736855	2.88209	0.195303	0.000195606
HPNK_10812	VtaA9	0.391384	2.036	0.549661	0.00973962
HPNK_09934	xanthine/uracil/vitamin C permease	0.40976	2.00397	0.524268	0.0112816
